# Supplementary material for: Fungal chromatin remodeler Isw1 modulates translation via regulating tRNA transcription
Source: Nucleic Acids Res. 2025 Apr 1;53(6):gkaf225. doi: 10.1093/nar/gkaf225 (PMC11959538; doi:10.1093/nar/gkaf225)
Supplement: gkaf225_Supplemental_Files [file gkaf225_supplemental_files.zip]

Archive with 9 entries (9 files):
- ISW1 Supplementary Figures.pdf
- Supplementary Table S1.xlsx
- Supplementary Table S2.xlsx
- Supplementary Table S3.xlsx
- Supplementary Table S4.xlsx
- Supplementary Table S5.xlsx
- Supplementary Table S6.xlsx
- Supplementary Table S7.xlsx
- Supplementary_Table_S8.xlsx
