# Supplementary material for: Fungal chromatin remodeler Isw1 modulates translation via regulating tRNA transcription
Source: Nucleic Acids Res. 2025 Apr 1;53(6):gkaf225. doi: 10.1093/nar/gkaf225 (PMC11959538; doi:10.1093/nar/gkaf225)
Supplement: gkaf225_Supplemental_Files [file gkaf225_supplemental_files.zip › Supplementary Table S1.xlsx]

## Sheet: Isw1_T_extsize200_q0.05.idr.pea
Supplementary Table S1. FgIsw1 enriched 3542 peaks identified by ChIP-Seq
seqnames	start	end	width	strand	ID	score	annotation	geneChr	geneStart	geneEnd	geneLength	geneStrand	geneId	transcriptId	distanceToTSS
NC_026474.1	8132778	8134669	1892	*	Peak1	723	Promoter	1	8129343	8132647	3305	2	FGSG_02527	XM_011320160.1	-131	protein_coding
NC_026474.1	4732008	4734173	2166	*	Peak2	650	Promoter	1	4729551	4731861	2311	2	FGSG_01430	XM_011318932.1	-147	protein_coding
NC_026476.1	4793856	4794727	872	*	Peak3	614	Promoter	3	4795007	4796580	1574	1	FGSG_06252	XM_011326598.1	-280	protein_coding
NC_026474.1	10193677	10197361	3685	*	Peak4	708	Gene body	1	10194747	10195155	409	1	FGSG_13720	XM_011320873.1	0	protein_coding
NC_026477.1	1876503	1879216	2714	*	Peak5	679	Gene body	4	1874644	1876725	2082	2	FGSG_06969	XM_011328346.1	0	protein_coding
NC_026474.1	1689644	1690532	889	*	Peak6	581	Gene body	1	1690381	1692161	1781	1	FGSG_00538	XM_011317915.1	0	protein_coding
NC_026477.1	3291530	3292883	1354	*	Peak7	592	Promoter	4	3290661	3291329	669	2	FGSG_07363	XM_011328823.1	-201	protein_coding
NC_026475.1	995620	997947	2328	*	Peak8	632	Gene body	2	997514	999158	1645	1	FGSG_08692	XM_011321744.1	0	protein_coding
NC_026476.1	6309259	6310265	1007	*	Peak9	643	Distal Intergenic	3	6302342	6308065	5724	2	FGSG_10904	XM_011327174.1	-1194	protein_coding
NC_026474.1	4827719	4830345	2627	*	Peak10	658	Promoter	1	4830626	4831041	416	1	FGSG_01455	XM_011318959.1	-281	protein_coding
NC_026477.1	2681393	2686483	5091	*	Peak11	649	Gene body	4	2684142	2684774	633	2	FGSG_13088	XM_011328612.1	0	protein_coding
NC_026476.1	6560062	6560733	672	*	Peak12	653	Gene body	3	6558975	6560134	1160	2	FGSG_10832	XM_011327260.1	0	protein_coding
NC_026477.1	2457948	2460711	2764	*	Peak13	692	Gene body	4	2459954	2461170	1217	1	FGSG_07130	XM_011328535.1	0	protein_coding
NC_026474.1	10026211	10028410	2200	*	Peak14	613	Gene body	1	10023650	10026301	2652	2	FGSG_10168	XM_011320807.1	0	protein_coding
NC_026476.1	6731403	6732335	933	*	Peak15	615	Gene body	3	6732211	6733817	1607	1	FGSG_10782	XM_011327318.1	0	protein_coding
NC_026474.1	4343416	4348021	4606	*	Peak16	624	Promoter	1	4337414	4343229	5816	2	FGSG_01312	XM_011318796.1	-187	protein_coding
NC_026474.1	6117253	6119411	2159	*	Peak17	552	Gene body	1	6119064	6119850	787	1	FGSG_01858	XM_011319403.1	0	protein_coding
NC_026476.1	1939395	1940644	1250	*	Peak18	611	Promoter	3	1936138	1939021	2884	2	FGSG_05338	XM_011325554.1	-374	protein_coding
NC_026477.1	944203	945338	1136	*	Peak19	684	Promoter	4	945565	946080	516	1	FGSG_12971	XM_011328049.1	-227	protein_coding
NC_026477.1	740635	744359	3725	*	Peak20	685	Promoter	4	745151	749595	4445	1	FGSG_06653	XM_011327979.1	-792	protein_coding
NC_026476.1	2301684	2304327	2644	*	Peak21	581	Gene body	3	2301281	2302208	928	1	FGSG_05445	XM_011325681.1	403	protein_coding
NC_026477.1	5844523	5846076	1554	*	Peak22	582	Promoter	4	5846227	5848773	2547	1	FGSG_09613	XM_011329793.1	-151	protein_coding
NC_026475.1	137861	138954	1094	*	Peak23	666	Gene body	2	138424	138759	336	1	FGSG_13268	XM_011321474.1	0	protein_coding
NC_026475.1	1191485	1193863	2379	*	Peak24	701	Gene body	2	1188524	1191660	3137	2	FGSG_08634	XM_011321807.1	0	protein_coding
NC_026476.1	2464773	2465419	647	*	Peak25	588	Downstream (<=300bp)	3	2463449	2464684	1236	1	FGSG_05498	XM_011325741.1	1324	protein_coding
NC_026476.1	6659622	6661083	1462	*	Peak26	583	Promoter	3	6658594	6659450	857	2	FGSG_10801	XM_011327297.1	-172	protein_coding
NC_026477.1	1297550	1299561	2012	*	Peak27	596	Gene body	4	1297099	1297873	775	1	FGSG_12992	XM_011328159.1	451	protein_coding
NC_026474.1	4059125	4061630	2506	*	Peak28	609	Gene body	1	4050849	4059569	8721	2	FGSG_01234	XM_011318707.1	0	protein_coding
NC_026474.1	9219179	9220439	1261	*	Peak29	665	Distal Intergenic	1	9222492	9224724	2233	1	FGSG_09941	XM_011320546.1	-2053	protein_coding
NC_026477.1	2523391	2529778	6388	*	Peak30	697	Gene body	4	2522393	2523436	1044	2	FGSG_07148	XM_011328560.1	0	protein_coding
NC_026475.1	5283581	5293277	9697	*	Peak31	560	Gene body	2	5280687	5283695	3009	2	FGSG_04054	XM_011323297.1	0	protein_coding
NC_026475.1	637430	639344	1915	*	Peak32	655	Gene body	2	637955	638701	747	1	FGSG_08787	XM_011321634.1	0	protein_coding
NC_026475.1	1648348	1652717	4370	*	Peak33	644	Promoter	2	1653061	1653528	468	1	FGSG_13351	XM_011321957.1	-344	protein_coding
NC_026474.1	8242613	8244409	1797	*	Peak34	638	Distal Intergenic	1	8239507	8241443	1937	2	FGSG_02564	XM_011320200.1	-1170	protein_coding
NC_026474.1	4436231	4436789	559	*	Peak35	573	Promoter	1	4437047	4438779	1733	1	FGSG_01340	XM_011318828.1	-258	protein_coding
NC_026476.1	1324584	1327477	2894	*	Peak36	599	Gene body	3	1323127	1325009	1883	2	FGSG_05154	XM_011325355.1	0	protein_coding
NC_026474.1	4773070	4778039	4970	*	Peak37	694	Gene body	1	4777984	4780243	2260	1	FGSG_11955	XM_011318944.1	0	protein_coding
NC_026477.1	2782496	2784431	1936	*	Peak38	690	Gene body	4	2782781	2783175	395	2	FGSG_13095	XM_011328645.1	0	protein_coding
NC_026477.1	3293424	3297411	3988	*	Peak39	686	Promoter	4	3298048	3300867	2820	1	FGSG_07364	XM_011328824.1	-637	protein_coding
NC_026475.1	1827130	1829591	2462	*	Peak40	626	Gene body	2	1825753	1827255	1503	2	FGSG_08456	XM_011322010.1	0	protein_coding
NC_026477.1	2860521	2861386	866	*	Peak41	647	Promoter	4	2861528	2866279	4752	1	FGSG_07240	XM_011328674.1	-142	protein_coding
NC_026474.1	2805561	2806717	1157	*	Peak42	500	Distal Intergenic	1	2807257	2808064	808	2	FGSG_11844	XM_011318280.1	1347	protein_coding
NC_026476.1	2153958	2155416	1459	*	Peak43	595	Promoter	3	2155463	2157807	2345	1	FGSG_05402	XM_011325631.1	-47	protein_coding
NC_026476.1	5009508	5010287	780	*	Peak44	617	Gene body	3	5010218	5012767	2550	1	FGSG_06325	XM_011326678.1	0	protein_coding
NC_026474.1	1425882	1426850	969	*	Peak45	688	Promoter	1	1427115	1429154	2040	1	FGSG_00445	XM_011317812.1	-265	protein_coding
NC_026476.1	4824335	4826360	2026	*	Peak46	596	Promoter	3	4822245	4823818	1574	2	FGSG_06262	XM_011326610.1	-517	protein_coding
NC_026476.1	1395095	1398537	3443	*	Peak47	534	Gene body	3	1398337	1399981	1645	1	FGSG_05177	XM_011325380.1	0	protein_coding
NC_026474.1	2806882	2807211	330	*	Peak48	674	Gene body	1	2807257	2808064	808	2	FGSG_11844	XM_011318280.1	853	protein_coding
NC_026474.1	2352574	2355203	2630	*	Peak49	669	Gene body	1	2354809	2357034	2226	1	FGSG_00720	XM_011318125.1	0	protein_coding
NC_026476.1	4804692	4808354	3663	*	Peak50	582	Gene body	3	4805295	4805891	597	1	FGSG_12897	XM_011326603.1	0	protein_coding
NC_026474.1	8118653	8120444	1792	*	Peak51	594	Gene body	1	8116645	8118822	2178	2	FGSG_02522	XM_011320154.1	0	protein_coding
NC_026477.1	1400295	1400881	587	*	Peak52	631	Gene body	4	1400692	1403187	2496	1	FGSG_06837	XM_011328189.1	0	protein_coding
NC_026477.1	5893255	5894576	1322	*	Peak53	675	Gene body	4	5890276	5893369	3094	2	FGSG_09605	XM_011329801.1	0	protein_coding
NC_026477.1	7928879	7929892	1014	*	Peak54	680	Distal Intergenic	4	7926479	7927672	1194	1	FGSG_13478	XM_011330559.1	2400	protein_coding
NC_026474.1	4625467	4627284	1818	*	Peak55	554	Gene body	1	4623984	4625576	1593	2	FGSG_01404	XM_011318899.1	0	protein_coding
NC_026474.1	1879911	1880604	694	*	Peak56	613	Gene body	1	1878884	1880095	1212	2	FGSG_00591	XM_011317976.1	0	protein_coding
NC_026477.1	1560772	1562908	2137	*	Peak57	599	Promoter	4	1558431	1560731	2301	2	FGSG_06884	XM_011328244.1	-41	protein_coding
NC_026474.1	4480039	4480322	284	*	Peak58	632	Promoter	1	4480608	4482457	1850	1	FGSG_01352	XM_011318841.1	-286	protein_coding
NC_026474.1	8646673	8650314	3642	*	Peak59	677	Gene body	1	8648052	8649261	1210	2	FGSG_12177	XM_011320346.1	0	protein_coding
NC_026475.1	4529482	4531852	2371	*	Peak60	639	Gene body	2	4529823	4530621	799	1	FGSG_12278	XM_011323022.1	0	protein_coding
NC_026476.1	4382946	4385494	2549	*	Peak61	611	Gene body	3	4385240	4386343	1104	1	FGSG_06130	XM_011326455.1	0	protein_coding
NC_026477.1	2154459	2155349	891	*	Peak62	621	Distal Intergenic	4	2156428	2157006	579	1	FGSG_13050	XM_011328444.1	-1079	protein_coding
NC_026475.1	1455733	1458188	2456	*	Peak63	623	Gene body	2	1458023	1459951	1929	1	FGSG_08554	XM_011321897.1	0	protein_coding
NC_026474.1	9459927	9460543	617	*	Peak64	682	Downstream	1	9460842	9461195	354	2	FGSG_13688	XM_011320626.1	652	protein_coding
NC_026477.1	2430514	2431929	1416	*	Peak65	642	Promoter	4	2431948	2434289	2342	1	FGSG_07121	XM_011328525.1	-19	protein_coding
NC_026474.1	3100975	3102392	1418	*	Peak66	625	Gene body	1	3100025	3101030	1006	1	FGSG_00942	XM_011318382.1	950	protein_coding
NC_026475.1	4943004	4943871	868	*	Peak67	570	Promoter	2	4942152	4942667	516	2	FGSG_04148	XM_011323180.1	-337	protein_coding
NC_026477.1	3229801	3231491	1691	*	Peak68	574	Gene body	4	3231385	3233305	1921	1	FGSG_07347	XM_011328804.1	0	protein_coding
NC_026474.1	1547614	1550812	3199	*	Peak69	652	Gene body	1	1546508	1547772	1265	2	FGSG_00492	XM_011317863.1	0	protein_coding
NC_026477.1	2529979	2533980	4002	*	Peak70	676	Gene body	4	2533289	2534608	1320	2	FGSG_13076	XM_011328561.1	628	protein_coding
NC_026475.1	4502274	4503345	1072	*	Peak71	598	Promoter	2	4499085	4502061	2977	2	FGSG_04299	XM_011323015.1	-213	protein_coding
NC_026474.1	1348782	1350494	1713	*	Peak72	640	Gene body	1	1350427	1352736	2310	1	FGSG_00421	XM_011317785.1	0	protein_coding
NC_026474.1	4963412	4964009	598	*	Peak73	591	Gene body	1	4961729	4963891	2163	2	FGSG_01499	XM_011319006.1	0	protein_coding
NC_026475.1	914390	914661	272	*	Peak74	670	Promoter	2	915417	917591	2175	1	FGSG_08708	XM_011321723.1	-756	protein_coding
NC_026476.1	6644499	6647009	2511	*	Peak75	606	Gene body	3	6646166	6646591	426	1	FGSG_10806	XM_011327291.1	0	protein_coding
NC_026475.1	1339639	1340096	458	*	Peak76	593	Promoter	2	1338345	1339463	1119	2	FGSG_08593	XM_011321855.1	-176	protein_coding
NC_026476.1	2146112	2146969	858	*	Peak77	597	Promoter	3	2147541	2150102	2562	1	FGSG_05399	XM_011325628.1	-572	protein_coding
NC_026476.1	4106300	4106623	324	*	Peak78	570	Promoter	3	4107256	4109538	2283	1	FGSG_12857	XM_011326356.1	-633	protein_coding
NC_026477.1	5458025	5460350	2326	*	Peak79	531	Gene body	4	5455788	5459105	3318	2	FGSG_09739	XM_011329660.1	0	protein_coding
NC_026474.1	4813578	4816310	2733	*	Peak80	598	Gene body	1	4816208	4817500	1293	1	FGSG_01450	XM_011318954.1	0	protein_coding
NC_026474.1	6190250	6190854	605	*	Peak81	672	Distal Intergenic	1	6185706	6188586	2881	2	FGSG_01877	XM_011319425.1	-1664	protein_coding
NC_026477.1	5315452	5316110	659	*	Peak82	609	Gene body	4	5313389	5315592	2204	2	FGSG_09778	XM_011329611.1	0	protein_coding
NC_026475.1	316547	317470	924	*	Peak83	584	Promoter	2	313536	316091	2556	2	FGSG_08876	XM_011321530.1	-456	protein_coding
NC_026476.1	2797897	2798713	817	*	Peak84	583	Promoter	3	2795580	2797663	2084	2	FGSG_05593	XM_011325847.1	-234	protein_coding
NC_026475.1	8662794	8665975	3182	*	Peak85	618	Promoter	2	8660410	8662301	1892	2	FGSG_02791	XM_011324720.1	-493	protein_coding
NC_026475.1	4341271	4343523	2253	*	Peak86	663	Promoter	2	4339947	4340943	997	2	FGSG_12271	XM_011322971.1	-328	protein_coding
NC_026476.1	4945001	4946632	1632	*	Peak87	622	Promoter	3	4942482	4944891	2410	2	FGSG_06301	XM_011326651.1	-110	protein_coding
NC_026474.1	8456114	8457776	1663	*	Peak88	657	Gene body	1	8455342	8456271	930	2	FGSG_02629	XM_011320273.1	0	protein_coding
NC_026474.1	5131262	5131797	536	*	Peak89	580	Promoter	1	5132262	5137009	4748	1	FGSG_01558	XM_011319068.1	-465	protein_coding
NC_026476.1	1686258	1686484	227	*	Peak90	556	Gene body	3	1684698	1686355	1658	2	FGSG_05264	XM_011325473.1	0	protein_coding
NC_026477.1	5838356	5841083	2728	*	Peak91	671	Promoter	4	5841441	5842794	1354	1	FGSG_09614	XM_011329792.1	-358	protein_coding
NC_026474.1	6866618	6867887	1270	*	Peak92	631	Distal Intergenic	1	6869885	6870588	704	1	FGSG_02088	XM_011319661.1	-1998	protein_coding
NC_026477.1	254589	256350	1762	*	Peak93	628	Distal Intergenic	4	253034	253552	519	2	FGSG_06499	XM_011327806.1	-1037	protein_coding
NC_026474.1	8363556	8364208	653	*	Peak94	660	Gene body	1	8363796	8364194	399	2	FGSG_12165	XM_011320239.1	0	protein_coding
NC_026474.1	9513774	9517538	3765	*	Peak95	656	Gene body	1	9517405	9518497	1093	1	FGSG_10019	XM_011320641.1	0	protein_coding
NC_026477.1	2699545	2700679	1135	*	Peak96	633	Distal Intergenic	4	2702255	2705170	2916	1	FGSG_07193	XM_011328616.1	-1576	protein_coding
NC_026475.1	1994895	1997502	2608	*	Peak97	668	Gene body	2	1996911	2000088	3178	1	FGSG_08403	XM_011322071.1	0	protein_coding
NC_026477.1	6910545	6911908	1364	*	Peak98	641	Distal Intergenic	4	6907636	6909264	1629	2	FGSG_09308	XM_011330151.1	-1281	protein_coding
NC_026474.1	4468822	4472727	3906	*	Peak99	653	Gene body	1	4466648	4468941	2294	2	FGSG_01350	XM_011318839.1	0	protein_coding
NC_026475.1	1811335	1817755	6421	*	Peak100	667	Gene body	2	1816734	1817834	1101	1	FGSG_13361	XM_011322007.1	0	protein_coding
NC_026475.1	831159	834836	3678	*	Peak101	595	Gene body	2	834817	836240	1424	1	FGSG_08731	XM_011321698.1	0	protein_coding
NC_026476.1	1437384	1438191	808	*	Peak102	589	Distal Intergenic	3	1435636	1436106	471	2	FGSG_05186	XM_011325391.1	-1278	protein_coding
NC_026474.1	1297396	1298662	1267	*	Peak103	488	Gene body	1	1295930	1297413	1484	2	FGSG_00406	XM_011317767.1	0	protein_coding
NC_026475.1	1850400	1853653	3254	*	Peak104	636	Gene body	2	1847987	1850450	2464	2	FGSG_08448	XM_011322018.1	0	protein_coding
NC_026475.1	2142480	2145628	3149	*	Peak105	623	Gene body	2	2144872	2146152	1281	1	FGSG_08359	XM_011322119.1	0	protein_coding
NC_026477.1	2794579	2794818	240	*	Peak106	604	Promoter	4	2795398	2800333	4936	1	FGSG_07222	XM_011328651.1	-580	protein_coding
NC_026474.1	8754028	8756372	2345	*	Peak107	554	Gene body	1	8755849	8756352	504	2	FGSG_12190	XM_011320387.1	0	protein_coding
NC_026477.1	6395757	6398033	2277	*	Peak108	629	Gene body	4	6396705	6397043	339	2	FGSG_13591	XM_011329969.1	0	protein_coding
NC_026476.1	6639667	6642457	2791	*	Peak109	664	Gene body	3	6641210	6642061	852	2	FGSG_13916	XM_011327289.1	0	protein_coding
NC_026477.1	1590731	1594379	3649	*	Peak110	563	Gene body	4	1594333	1594806	474	1	FGSG_06891	XM_011328254.1	0	protein_coding
NC_026475.1	8669309	8670048	740	*	Peak111	661	Distal Intergenic	2	8671602	8673320	1719	2	FGSG_02790	XM_011324721.1	3272	protein_coding
NC_026474.1	3095137	3096411	1275	*	Peak112	553	Distal Intergenic	1	3092255	3093502	1248	2	FGSG_00941	XM_011318380.1	-1635	protein_coding
NC_026477.1	671806	672742	937	*	Peak113	519	Promoter	4	673230	675591	2362	1	FGSG_06637	XM_011327959.1	-488	protein_coding
NC_026474.1	8136498	8137045	548	*	Peak114	460	Promoter	1	8137110	8138695	1586	1	FGSG_02529	XM_011320162.1	-65	protein_coding
NC_026476.1	5169813	5173628	3816	*	Peak115	662	Promoter	3	5173649	5176253	2605	1	FGSG_06369	XM_011326729.1	-21	protein_coding
NC_026477.1	5963876	5965564	1689	*	Peak116	586	Gene body	4	5961537	5964010	2474	2	FGSG_09583	XM_011329826.1	0	protein_coding
NC_026477.1	6579544	6580967	1424	*	Peak117	659	Promoter	4	6581039	6582012	974	1	FGSG_09410	XM_011330032.1	-72	protein_coding
NC_026477.1	5540714	5543119	2406	*	Peak118	642	Distal Intergenic	4	5537926	5540096	2171	1	FGSG_09715	XM_011329685.1	2788	protein_coding
NC_026477.1	1484971	1486845	1875	*	Peak119	554	Gene body	4	1482970	1485732	2763	2	FGSG_06866	XM_011328221.1	0	protein_coding
NC_026474.1	6608501	6614919	6419	*	Peak120	646	Gene body	1	6609352	6609633	282	1	FGSG_12053	XM_011319566.1	0	protein_coding
NC_026477.1	6823871	6824922	1052	*	Peak121	654	Promoter	4	6823313	6823696	384	2	FGSG_13560	XM_011330115.1	-175	protein_coding
NC_026474.1	1185852	1186513	662	*	Peak122	558	Gene body	1	1185543	1186281	739	1	FGSG_11758	XM_011317727.1	309	protein_coding
NC_026475.1	680432	682285	1854	*	Peak123	590	Gene body	2	678588	680599	2012	2	FGSG_08773	XM_011321648.1	0	protein_coding
NC_026474.1	5259644	5261022	1379	*	Peak124	648	Distal Intergenic	1	5254968	5257142	2175	2	FGSG_01588	XM_011319103.1	-2502	protein_coding
NC_026477.1	1056297	1057683	1387	*	Peak125	627	Promoter	4	1051841	1056040	4200	2	FGSG_06743	XM_011328086.1	-257	protein_coding
NC_026475.1	5103500	5107310	3811	*	Peak126	547	Gene body	2	5104130	5104778	649	2	FGSG_12304	XM_011323232.1	0	protein_coding
NC_026476.1	6308060	6309089	1030	*	Peak127	544	Gene body	3	6302342	6308065	5724	2	FGSG_10904	XM_011327174.1	0	protein_coding
NC_026474.1	10429499	10430169	671	*	Peak128	636	Gene body	1	10430036	10432116	2081	1	FGSG_10302	XM_011320960.1	0	protein_coding
NC_026477.1	3148200	3155084	6885	*	Peak129	657	Promoter	4	3146450	3147924	1475	2	FGSG_07329	XM_011328777.1	-276	protein_coding
NC_026474.1	2364524	2367514	2991	*	Peak130	535	Gene body	1	2363255	2364534	1280	2	FGSG_00722	XM_011318127.1	0	protein_coding
NC_026474.1	1034504	1036552	2049	*	Peak131	612	Gene body	1	1036532	1038525	1994	1	FGSG_11745	XM_011317678.1	0	protein_coding
NC_026474.1	1314941	1316433	1493	*	Peak132	617	Promoter	1	1316818	1317846	1029	1	FGSG_00410	XM_011317774.1	-385	protein_coding
NC_026474.1	1898215	1902497	4283	*	Peak133	646	Promoter	1	1896813	1898168	1356	2	FGSG_00596	XM_011317982.1	-47	protein_coding
NC_026474.1	5335210	5339586	4377	*	Peak134	577	Gene body	1	5331891	5335392	3502	2	FGSG_11979	XM_011319125.1	0	protein_coding
NC_026477.1	1144968	1146297	1330	*	Peak135	602	Promoter	4	1146785	1148164	1380	1	FGSG_06766	XM_011328113.1	-488	protein_coding
NC_026476.1	1375998	1377341	1344	*	Peak136	538	Gene body	3	1373834	1376205	2372	2	FGSG_05171	XM_011325373.1	0	protein_coding
NC_026476.1	4817189	4818144	956	*	Peak137	610	Promoter	3	4818355	4820048	1694	1	FGSG_06260	XM_011326608.1	-211	protein_coding
NC_026476.1	5014248	5014612	365	*	Peak138	594	Gene body	3	5014223	5019774	5552	1	FGSG_06326	XM_011326679.1	25	protein_coding
NC_026474.1	11053325	11055885	2561	*	Peak139	618	Promoter	1	11056385	11059613	3229	1	FGSG_10511	XM_011321201.1	-500	protein_coding
NC_026476.1	2065542	2066379	838	*	Peak140	521	Promoter	3	2066640	2068325	1686	1	FGSG_05375	XM_011325597.1	-261	protein_coding
NC_026477.1	1357436	1358386	951	*	Peak141	568	Promoter	4	1358573	1360795	2223	1	FGSG_06825	XM_011328177.1	-187	protein_coding
NC_026476.1	1401796	1403458	1663	*	Peak142	564	Gene body	3	1401471	1402073	603	1	FGSG_05178	XM_011325381.1	325	protein_coding
NC_026476.1	4910155	4911248	1094	*	Peak143	547	Gene body	3	4910635	4910754	120	2	FGSG_20652	NA	0	tRNA
NC_026477.1	1608897	1610586	1690	*	Peak144	589	Gene body	4	1609021	1609326	306	1	FGSG_13015	XM_011328259.1	0	protein_coding
NC_026474.1	10524369	10525080	712	*	Peak145	529	Promoter	1	10525807	10526669	863	1	FGSG_10341	XM_011321003.1	-727	protein_coding
NC_026475.1	2206730	2208796	2067	*	Peak146	625	Promoter	2	2205069	2206584	1516	2	FGSG_08338	XM_011322149.1	-146	protein_coding
NC_026477.1	1199078	1199292	215	*	Peak147	572	Promoter	4	1197446	1198815	1370	2	FGSG_06779	XM_011328127.1	-263	protein_coding
NC_026475.1	7493933	7497368	3436	*	Peak148	586	Promoter	2	7497466	7500406	2941	1	FGSG_03223	XM_011324230.1	-98	protein_coding
NC_026474.1	8020054	8025541	5488	*	Peak149	651	Gene body	1	8024935	8027099	2165	1	FGSG_02491	XM_011320120.1	0	protein_coding
NC_026474.1	3814765	3817931	3167	*	Peak150	592	Promoter	1	3818135	3821823	3689	1	FGSG_01166	XM_011318633.1	-204	protein_coding
NC_026476.1	2334945	2335563	619	*	Peak151	650	Downstream	3	2335614	2337591	1978	2	FGSG_05456	XM_011325692.1	2028	protein_coding
NC_026477.1	2074024	2076284	2261	*	Peak152	629	Gene body	4	2075885	2078435	2551	1	FGSG_07029	XM_011328415.1	0	protein_coding
NC_026476.1	1420644	1421838	1195	*	Peak153	644	Gene body	3	1416293	1421049	4757	2	FGSG_05182	XM_011325386.1	0	protein_coding
NC_026474.1	9755758	9759858	4101	*	Peak154	602	Gene body	1	9754235	9756528	2294	2	FGSG_10089	XM_011320720.1	0	protein_coding
NC_026474.1	6459682	6460204	523	*	Peak155	537	Promoter	1	6461031	6461607	577	1	FGSG_01960	XM_011319514.1	-827	protein_coding
NC_026475.1	1357270	1359456	2187	*	Peak156	587	Gene body	2	1359380	1360558	1179	1	FGSG_08588	XM_011321860.1	0	protein_coding
NC_026476.1	6655353	6657155	1803	*	Peak157	569	Gene body	3	6655486	6655942	457	1	FGSG_13917	XM_011327296.1	0	protein_coding
NC_026477.1	6401221	6401991	771	*	Peak158	505	Distal Intergenic	4	6403122	6406042	2921	1	FGSG_09454	XM_011329971.1	-1131	protein_coding
NC_026475.1	987475	990541	3067	*	Peak159	645	Gene body	2	987794	988457	664	1	FGSG_13317	XM_011321740.1	0	protein_coding
NC_026476.1	1405836	1406344	509	*	Peak160	542	Promoter	3	1407216	1410739	3524	1	FGSG_05179	XM_011325382.1	-872	protein_coding
NC_026477.1	6119529	6120056	528	*	Peak161	616	Promoter	4	6120375	6123418	3044	1	FGSG_09539	XM_011329875.1	-319	protein_coding
NC_026474.1	6107773	6108943	1171	*	Peak162	529	Promoter	1	6104764	6107722	2959	2	FGSG_01854	XM_011319398.1	-51	protein_coding
NC_026475.1	1584200	1584735	536	*	Peak163	534	Promoter	2	1585163	1586707	1545	1	FGSG_08520	XM_011321938.1	-428	protein_coding
NC_026474.1	5172684	5174483	1800	*	Peak164	633	Gene body	1	5170927	5172869	1943	2	FGSG_11967	XM_011319079.1	0	protein_coding
NC_026475.1	1594953	1595459	507	*	Peak165	614	Promoter	2	1592223	1594198	1976	2	FGSG_08516	XM_011321942.1	-755	protein_coding
NC_026475.1	4088643	4090119	1477	*	Peak166	604	Promoter	2	4087396	4088559	1164	2	FGSG_04424	XM_011322878.1	-84	protein_coding
NC_026474.1	4209235	4213143	3909	*	Peak167	598	Gene body	1	4207108	4209500	2393	2	FGSG_01277	XM_011318756.1	0	protein_coding
NC_026477.1	6688706	6689075	370	*	Peak168	526	Gene body	4	6688812	6690243	1432	1	FGSG_09378	XM_011330065.1	0	protein_coding
NC_026474.1	10261513	10262184	672	*	Peak169	521	Gene body	1	10262160	10262590	431	2	FGSG_13724	XM_011320896.1	406	protein_coding
NC_026475.1	2044566	2044931	366	*	Peak170	619	Promoter	2	2045507	2046400	894	1	FGSG_08391	XM_011322084.1	-576	protein_coding
NC_026477.1	2540467	2541426	960	*	Peak171	626	Gene body	4	2540510	2540815	306	1	FGSG_13077	XM_011328565.1	0	protein_coding
NC_026476.1	2109982	2110238	257	*	Peak172	555	Promoter	3	2109630	2109974	345	2	FGSG_12727	XM_011325614.1	-8	protein_coding
NC_026477.1	2152762	2154314	1553	*	Peak173	619	Distal Intergenic	4	2156428	2157006	579	1	FGSG_13050	XM_011328444.1	-2114	protein_coding
NC_026476.1	5276138	5277839	1702	*	Peak174	638	Gene body	3	5275265	5276339	1075	2	FGSG_06404	XM_011326766.1	0	protein_coding
NC_026477.1	3601547	3603341	1795	*	Peak175	524	Gene body	4	3603104	3605612	2509	1	FGSG_07467	XM_011328938.1	0	protein_coding
NC_026477.1	4986042	4986895	854	*	Peak176	637	Gene body	4	4986684	4987641	958	1	FGSG_07949	XM_011329492.1	0	protein_coding
NC_026477.1	1663553	1667659	4107	*	Peak177	517	Gene body	4	1666577	1667166	590	2	FGSG_06913	XM_011328278.1	0	protein_coding
NC_026476.1	3892238	3892939	702	*	Peak178	496	Downstream	3	3893487	3893903	417	2	FGSG_12847	XM_011326285.1	964	protein_coding
NC_026475.1	706524	708866	2343	*	Peak179	640	Gene body	2	708832	709869	1038	1	FGSG_08768	XM_011321653.1	0	protein_coding
NC_026474.1	8054506	8056066	1561	*	Peak180	524	3' UTR	1	8053361	8054534	1174	1	FGSG_02503	XM_011320134.1	1145	protein_coding
NC_026476.1	6814852	6817110	2259	*	Peak181	604	Gene body	3	6813815	6814945	1131	2	FGSG_10758	XM_011327345.1	0	protein_coding
NC_026477.1	7235472	7237253	1782	*	Peak182	550	Gene body	4	7236973	7238327	1355	1	FGSG_09204	XM_011330270.1	0	protein_coding
NC_026477.1	3512929	3514375	1447	*	Peak183	581	Promoter	4	3509927	3512616	2690	2	FGSG_07433	XM_011328903.1	-313	protein_coding
NC_026474.1	3885881	3891781	5901	*	Peak184	494	Promoter	1	3882360	3885286	2927	2	FGSG_01183	XM_011318653.1	-595	protein_coding
NC_026477.1	7796241	7796576	336	*	Peak185	603	Distal Intergenic	4	7793838	7794845	1008	2	FGSG_09001	XM_011330499.1	-1396	protein_coding
NC_026475.1	2357871	2359314	1444	*	Peak186	620	Promoter	2	2355585	2357646	2062	2	FGSG_08290	XM_011322201.1	-225	protein_coding
NC_026476.1	6605137	6606091	955	*	Peak187	635	Promoter	3	6602763	6604406	1644	2	FGSG_10816	XM_011327277.1	-731	protein_coding
NC_026476.1	4447151	4449170	2020	*	Peak188	630	Downstream (<=300bp)	3	4446332	4446938	607	1	FGSG_06148	XM_011326477.1	819	protein_coding
NC_026477.1	2399129	2407204	8076	*	Peak189	612	Gene body	4	2405607	2407248	1642	1	FGSG_07117	XM_011328519.1	0	protein_coding
NC_026476.1	2803530	2804486	957	*	Peak190	608	Gene body	3	2802297	2803828	1532	2	FGSG_12763	XM_011325848.1	0	protein_coding
NC_026475.1	1563570	1565491	1922	*	Peak191	634	Promoter	2	1565913	1567769	1857	1	FGSG_13347	XM_011321931.1	-422	protein_coding
NC_026475.1	4752126	4752381	256	*	Peak192	522	Promoter	2	4750979	4751869	891	2	FGSG_04213	XM_011323110.1	-257	protein_coding
NC_026476.1	6123660	6123937	278	*	Peak193	565	Promoter	3	6118652	6123264	4613	2	FGSG_10970	XM_011327100.1	-396	protein_coding
NC_026476.1	4602815	4605178	2364	*	Peak194	523	Gene body	3	4605177	4606590	1414	1	FGSG_06189	XM_011326528.1	0	protein_coding
NC_026474.1	8276529	8276792	264	*	Peak195	621	Promoter	1	8273395	8276338	2944	2	FGSG_02575	XM_011320211.1	-191	protein_coding
NC_026474.1	4622280	4623386	1107	*	Peak196	542	Gene body	1	4620761	4622459	1699	2	FGSG_01403	XM_011318898.1	0	protein_coding
NC_026477.1	3053800	3058454	4655	*	Peak197	630	Promoter	4	3058553	3059284	732	1	FGSG_07298	XM_011328741.1	-99	protein_coding
NC_026477.1	1264294	1264510	217	*	Peak198	600	Promoter	4	1262268	1263990	1723	2	FGSG_06798	XM_011328148.1	-304	protein_coding
NC_026476.1	4973697	4974412	716	*	Peak199	543	Promoter	3	4975016	4977367	2352	1	FGSG_06311	XM_011326663.1	-604	protein_coding
NC_026475.1	5279404	5281217	1814	*	Peak200	516	Gene body	2	5280687	5283695	3009	2	FGSG_04054	XM_011323297.1	2478	protein_coding
NC_026475.1	3882485	3885795	3311	*	Peak201	576	Gene body	2	3880960	3882715	1756	2	FGSG_04478	XM_011322817.1	0	protein_coding
NC_026476.1	4590192	4593843	3652	*	Peak202	635	Gene body	3	4593714	4595825	2112	1	FGSG_06184	XM_011326523.1	0	protein_coding
NC_026475.1	4079750	4081136	1387	*	Peak203	535	Distal Intergenic	2	4082711	4087085	4375	1	FGSG_04425	XM_011322877.1	-1575	protein_coding
NC_026474.1	3071526	3073556	2031	*	Peak204	566	Gene body	1	3073441	3074931	1491	1	FGSG_00934	XM_011318373.1	0	protein_coding
NC_026474.1	3568090	3568583	494	*	Peak205	622	Promoter	1	3565227	3567322	2096	2	FGSG_01084	XM_011318542.1	-768	protein_coding
NC_026476.1	4373687	4374179	493	*	Peak206	512	Promoter	3	4371695	4373524	1830	2	FGSG_06127	XM_011326451.1	-163	protein_coding
NC_026474.1	4724458	4725031	574	*	Peak207	522	Promoter	1	4722084	4724236	2153	2	FGSG_01428	XM_011318930.1	-222	protein_coding
NC_026474.1	6744530	6747573	3044	*	Peak208	578	Gene body	1	6747465	6751056	3592	1	FGSG_02047	XM_011319618.1	0	protein_coding
NC_026475.1	2549864	2550552	689	*	Peak209	520	Promoter	2	2550997	2552831	1835	1	FGSG_08221	XM_011322285.1	-445	protein_coding
NC_026476.1	2203126	2204455	1330	*	Peak210	506	Promoter	3	2204565	2207468	2904	1	FGSG_05418	XM_011325651.1	-110	protein_coding
NC_026474.1	4294371	4296243	1873	*	Peak211	525	Gene body	1	4292274	4294418	2145	2	FGSG_01301	XM_011318784.1	0	protein_coding
NC_026475.1	1920423	1923790	3368	*	Peak212	608	Gene body	2	1917315	1920468	3154	2	FGSG_08427	XM_011322045.1	0	protein_coding
NC_026475.1	520278	524179	3902	*	Peak213	624	Gene body	2	520869	521896	1028	2	FGSG_13290	XM_011321599.1	0	protein_coding
NC_026475.1	8700601	8703664	3064	*	Peak214	571	Promoter	2	8703843	8705161	1319	1	FGSG_11623	XM_011324733.1	-179	protein_coding
NC_026474.1	9593423	9593957	535	*	Peak215	501	Gene body	1	9593713	9593794	82	2	FGSG_20743	NA	0	tRNA
NC_026477.1	3444472	3444709	238	*	Peak216	544	Promoter	4	3441761	3444025	2265	2	FGSG_07409	XM_011328876.1	-447	protein_coding
NC_026474.1	4788184	4793735	5552	*	Peak217	578	Promoter	1	4783712	4787981	4270	2	FGSG_01442	XM_011318946.1	-203	protein_coding
NC_026474.1	6276177	6277000	824	*	Peak218	546	Promoter	1	6274173	6275855	1683	2	FGSG_01909	XM_011319456.1	-322	protein_coding
NC_026474.1	8697959	8698415	457	*	Peak219	506	Promoter	1	8698934	8700659	1726	1	FGSG_02714	XM_011320367.1	-519	protein_coding
NC_026474.1	9937576	9940450	2875	*	Peak220	614	Promoter	1	9934983	9937501	2519	2	FGSG_10142	XM_011320779.1	-75	protein_coding
NC_026476.1	3893541	3893801	261	*	Peak221	577	Gene body	3	3893487	3893903	417	2	FGSG_12847	XM_011326285.1	102	protein_coding
NC_026475.1	8582891	8584465	1575	*	Peak222	628	Gene body	2	8581438	8583036	1599	2	FGSG_02814	XM_011324695.1	0	protein_coding
NC_026474.1	6457720	6459507	1788	*	Peak223	592	Promoter	1	6454509	6457478	2970	2	FGSG_01959	XM_011319513.1	-242	protein_coding
NC_026475.1	4487444	4491268	3825	*	Peak224	616	Gene body	2	4491157	4491570	414	1	FGSG_12277	XM_011323013.1	0	protein_coding
NC_026475.1	4312182	4312829	648	*	Peak225	589	Gene body	2	4310470	4312298	1829	2	FGSG_04350	XM_011322958.1	0	protein_coding
NC_026477.1	2565246	2565752	507	*	Peak226	562	Gene body	4	2565144	2565560	417	1	FGSG_13079	XM_011328572.1	102	protein_coding
NC_026477.1	7738778	7740120	1343	*	Peak227	515	Promoter	4	7734029	7738757	4729	2	FGSG_09020	XM_011330479.1	-21	protein_coding
NC_026476.1	3971452	3972957	1506	*	Peak228	578	Distal Intergenic	3	3968759	3970339	1581	2	FGSG_05995	XM_011326311.1	-1113	protein_coding
NC_026474.1	11400263	11401608	1346	*	Peak229	590	Gene body	1	11399015	11400359	1345	2	FGSG_10608	XM_011321310.1	0	protein_coding
NC_026475.1	1928303	1928810	508	*	Peak230	515	Promoter	2	1926033	1928001	1969	2	FGSG_08425	XM_011322047.1	-302	protein_coding
NC_026476.1	5159090	5160443	1354	*	Peak231	557	Gene body	3	5157409	5159623	2215	2	FGSG_06366	XM_011326726.1	0	protein_coding
NC_026476.1	630525	633457	2933	*	Peak232	584	Gene body	3	631677	632811	1135	2	FGSG_12652	XM_011325083.1	0	protein_coding
NC_026476.1	1717775	1718324	550	*	Peak233	492	Promoter	3	1718877	1720681	1805	1	FGSG_05277	XM_011325486.1	-553	protein_coding
NC_026474.1	1065953	1069716	3764	*	Peak234	625	Gene body	1	1068184	1068761	578	1	FGSG_11747	XM_011317688.1	0	protein_coding
NC_026476.1	2332375	2334757	2383	*	Peak235	511	Gene body	3	2330216	2332454	2239	2	FGSG_05455	XM_011325691.1	0	protein_coding
NC_026476.1	2943421	2944736	1316	*	Peak236	586	Gene body	3	2942656	2943462	807	2	FGSG_05641	XM_011325902.1	0	protein_coding
NC_026474.1	4843176	4846160	2985	*	Peak237	615	Gene body	1	4846021	4847926	1906	1	FGSG_01461	XM_011318965.1	0	protein_coding
NC_026475.1	500394	502221	1828	*	Peak238	573	Gene body	2	502199	505670	3472	1	FGSG_08819	XM_011321595.1	0	protein_coding
NC_026474.1	4044697	4045878	1182	*	Peak239	605	Gene body	1	4045876	4048355	2480	1	FGSG_01231	XM_011318704.1	0	protein_coding
NC_026474.1	1857901	1860888	2988	*	Peak240	610	Gene body	1	1860833	1861534	702	1	FGSG_00585	XM_011317968.1	0	protein_coding
NC_026474.1	8718569	8722793	4225	*	Peak241	592	Promoter	1	8722987	8723918	932	1	FGSG_02719	XM_011320373.1	-194	protein_coding
NC_026474.1	775574	776972	1399	*	Peak242	588	Downstream	1	777435	777849	415	2	FGSG_11732	XM_011317584.1	877	protein_coding
NC_026475.1	1628560	1629197	638	*	Peak243	496	Gene body	2	1627100	1628696	1597	2	FGSG_08506	XM_011321952.1	0	protein_coding
NC_026475.1	2019567	2020018	452	*	Peak244	502	Promoter	2	2017771	2019408	1638	2	FGSG_08396	XM_011322078.1	-159	protein_coding
NC_026476.1	2373895	2376941	3047	*	Peak245	558	Gene body	3	2376472	2378987	2516	1	FGSG_05468	XM_011325705.1	0	protein_coding
NC_026474.1	6091642	6092728	1087	*	Peak246	585	Promoter	1	6089052	6091182	2131	2	FGSG_01853	XM_011319397.1	-460	protein_coding
NC_026474.1	9644458	9647877	3420	*	Peak247	568	Gene body	1	9647638	9651367	3730	1	FGSG_10057	XM_011320684.1	0	protein_coding
NC_026475.1	1213093	1213596	504	*	Peak248	538	Gene body	2	1213531	1214274	744	1	FGSG_08628	XM_011321814.1	0	protein_coding
NC_026476.1	903534	904125	592	*	Peak249	537	Promoter	3	901110	903270	2161	2	FGSG_12668	XM_011325193.1	-264	protein_coding
NC_026476.1	1335805	1336884	1080	*	Peak250	585	Promoter	3	1336996	1338988	1993	1	FGSG_05158	XM_011325359.1	-112	protein_coding
NC_026477.1	6954112	6955141	1030	*	Peak251	595	Promoter	4	6953300	6954040	741	2	FGSG_13548	XM_011330164.1	-72	protein_coding
NC_026476.1	2362103	2363275	1173	*	Peak252	525	Promoter	3	2363626	2364493	868	1	FGSG_05463	XM_011325700.1	-351	protein_coding
NC_026477.1	499325	500681	1357	*	Peak253	518	Promoter	4	500730	504757	4028	1	FGSG_06583	XM_011327897.1	-49	protein_coding
NC_026474.1	8322293	8324447	2155	*	Peak254	600	Promoter	1	8324579	8327904	3326	1	FGSG_02585	XM_011320224.1	-132	protein_coding
NC_026477.1	2015000	2015269	270	*	Peak255	523	Distal Intergenic	4	2016359	2020153	3795	1	FGSG_07009	XM_011328394.1	-1090	protein_coding
NC_026477.1	2500614	2501290	677	*	Peak256	565	Gene body	4	2501194	2504010	2817	1	FGSG_07141	XM_011328549.1	0	protein_coding
NC_026477.1	1182177	1182909	733	*	Peak257	456	Distal Intergenic	4	1184785	1186900	2116	1	FGSG_06775	XM_011328123.1	-1876	protein_coding
NC_026474.1	1980716	1984175	3460	*	Peak258	509	Gene body	1	1983364	1985511	2148	1	FGSG_00620	XM_011318009.1	0	protein_coding
NC_026475.1	2175826	2177212	1387	*	Peak259	503	Gene body	2	2174208	2175835	1628	2	FGSG_08347	XM_011322135.1	0	protein_coding
NC_026477.1	3216369	3216760	392	*	Peak260	600	Promoter	4	3217105	3219151	2047	1	FGSG_07344	XM_011328799.1	-345	protein_coding
NC_026474.1	2836764	2837733	970	*	Peak261	601	Promoter	1	2833940	2836343	2404	2	FGSG_00866	XM_011318291.1	-421	protein_coding
NC_026474.1	9779540	9781019	1480	*	Peak262	532	Distal Intergenic	1	9777448	9777783	336	2	FGSG_13703	XM_011320728.1	-1757	protein_coding
NC_026475.1	1818067	1819245	1179	*	Peak263	620	Gene body	2	1818860	1820157	1298	2	FGSG_08458	XM_011322008.1	912	protein_coding
NC_026474.1	3969688	3970394	707	*	Peak264	580	Promoter	1	3970745	3971515	771	1	FGSG_01206	XM_011318678.1	-351	protein_coding
NC_026477.1	5300527	5302193	1667	*	Peak265	490	Gene body	4	5297555	5300788	3234	2	FGSG_09782	XM_011329606.1	0	protein_coding
NC_026475.1	4307879	4309310	1432	*	Peak266	575	Promoter	2	4304281	4307798	3518	2	FGSG_04351	XM_011322957.1	-81	protein_coding
NC_026474.1	6154004	6156254	2251	*	Peak267	591	Promoter	1	6151234	6153693	2460	2	FGSG_01867	XM_011319414.1	-311	protein_coding
NC_026474.1	3406760	3410260	3501	*	Peak268	575	Gene body	1	3409998	3410390	393	2	FGSG_11885	XM_011318495.1	130	protein_coding
NC_026476.1	4469960	4474200	4241	*	Peak269	619	Gene body	3	4470628	4471081	454	1	FGSG_12876	XM_011326482.1	0	protein_coding
NC_026476.1	5105397	5105618	222	*	Peak270	458	Promoter	3	5102990	5104893	1904	2	FGSG_06354	XM_011326710.1	-504	protein_coding
NC_026477.1	6698113	6701353	3241	*	Peak271	490	Downstream	4	6696448	6697863	1416	1	FGSG_09375	XM_011330068.1	1665	protein_coding
NC_026474.1	4128236	4130719	2484	*	Peak272	487	Gene body	1	4130223	4131632	1410	2	FGSG_01253	XM_011318728.1	913	protein_coding
NC_026476.1	2424818	2425486	669	*	Peak273	542	Promoter	3	2422028	2424560	2533	2	FGSG_05481	XM_011325722.1	-258	protein_coding
NC_026477.1	1366453	1369433	2981	*	Peak274	584	Promoter	4	1369554	1370151	598	1	FGSG_06829	XM_011328181.1	-121	protein_coding
NC_026474.1	2127176	2127918	743	*	Peak275	538	Promoter	1	2125840	2126664	825	2	FGSG_11800	XM_011318054.1	-512	protein_coding
NC_026477.1	6382033	6384641	2609	*	Peak276	426	Distal Intergenic	4	6380468	6381239	772	1	FGSG_09458	XM_011329966.1	1565	protein_coding
NC_026475.1	7717802	7718017	216	*	Peak277	500	Promoter	2	7716960	7717632	673	2	FGSG_12500	XM_011324323.1	-170	protein_coding
NC_026477.1	6620433	6621587	1155	*	Peak278	499	Promoter	4	6621886	6623402	1517	1	FGSG_09402	XM_011330041.1	-299	protein_coding
NC_026477.1	2558794	2561667	2874	*	Peak279	558	Gene body	4	2559037	2559534	498	2	FGSG_13078	XM_011328570.1	0	protein_coding
NC_026477.1	2824226	2826015	1790	*	Peak280	607	Gene body	4	2825550	2826500	951	2	FGSG_13101	XM_011328662.1	485	protein_coding
NC_026474.1	987534	989051	1518	*	Peak281	553	Gene body	1	986924	988235	1312	2	FGSG_00317	XM_011317664.1	0	protein_coding
NC_026474.1	5623583	5624794	1212	*	Peak282	557	Promoter	1	5622702	5623523	822	2	FGSG_01694	XM_011319221.1	-60	protein_coding
NC_026475.1	1770414	1771544	1131	*	Peak283	544	Gene body	2	1771094	1773128	2035	1	FGSG_08467	XM_011321996.1	0	protein_coding
NC_026475.1	4296606	4297652	1047	*	Peak284	597	Distal Intergenic	2	4299304	4299920	617	1	FGSG_12267	XM_011322953.1	-1652	protein_coding
NC_026476.1	2308751	2310656	1906	*	Peak285	616	Gene body	3	2307923	2308997	1075	2	FGSG_05447	XM_011325683.1	0	protein_coding
NC_026474.1	6050926	6052653	1728	*	Peak286	567	Gene body	1	6049940	6051184	1245	2	FGSG_01845	XM_011319389.1	0	protein_coding
NC_026477.1	2620575	2621371	797	*	Peak287	501	Promoter	4	2618827	2620357	1531	2	FGSG_07174	XM_011328592.1	-218	protein_coding
NC_026474.1	2803927	2804565	639	*	Peak288	550	Promoter	1	2801276	2803645	2370	2	FGSG_00857	XM_011318279.1	-282	protein_coding
NC_026474.1	8304620	8305272	653	*	Peak289	423	Gene body	1	8304272	8305319	1048	2	FGSG_12159	XM_011320218.1	47	protein_coding
NC_026474.1	8289285	8291525	2241	*	Peak290	545	Gene body	1	8289396	8290082	687	2	FGSG_02578	XM_011320214.1	0	protein_coding
NC_026477.1	1458411	1460977	2567	*	Peak291	553	Gene body	4	1459257	1460196	940	1	FGSG_13001	XM_011328213.1	0	protein_coding
NC_026474.1	8697477	8697779	303	*	Peak292	567	Promoter	1	8696784	8697281	498	2	FGSG_02713	XM_011320366.1	-196	protein_coding
NC_026474.1	4637136	4638364	1229	*	Peak293	536	Gene body	1	4635943	4637671	1729	2	FGSG_01408	XM_011318903.1	0	protein_coding
NC_026474.1	2017932	2018742	811	*	Peak294	487	Promoter	1	2016516	2017401	886	2	FGSG_11795	XM_011318022.1	-531	protein_coding
NC_026476.1	1463365	1466090	2726	*	Peak295	490	Gene body	3	1465850	1467693	1844	1	FGSG_05190	XM_011325396.1	0	protein_coding
NC_026474.1	9466572	9468068	1497	*	Peak296	550	Distal Intergenic	1	9469136	9472896	3761	1	FGSG_10007	XM_011320628.1	-1068	protein_coding
NC_026475.1	4909493	4911393	1901	*	Peak297	514	Gene body	2	4910641	4911660	1020	1	FGSG_04160	XM_011323167.1	0	protein_coding
NC_026477.1	1148482	1149052	571	*	Peak298	532	Promoter	4	1149239	1151239	2001	1	FGSG_06767	XM_011328114.1	-187	protein_coding
NC_026477.1	2194375	2195562	1188	*	Peak299	583	Promoter	4	2192461	2193949	1489	2	FGSG_07062	XM_011328457.1	-426	protein_coding
NC_026476.1	1822674	1826195	3522	*	Peak300	611	Gene body	3	1823791	1824261	471	2	FGSG_12708	XM_011325519.1	0	protein_coding
NC_026474.1	4089872	4090936	1065	*	Peak301	545	Promoter	1	4091095	4092610	1516	1	FGSG_01245	XM_011318718.1	-159	protein_coding
NC_026476.1	1994013	1997083	3071	*	Peak302	607	Gene body	3	1995938	1996451	514	2	FGSG_05356	XM_011325576.1	0	protein_coding
NC_026475.1	1347315	1348540	1226	*	Peak303	562	Distal Intergenic	2	1343114	1346222	3109	2	FGSG_08591	XM_011321857.1	-1093	protein_coding
NC_026474.1	9169070	9169808	739	*	Peak304	514	Downstream	1	9167754	9169011	1258	1	FGSG_09922	XM_011320527.1	1316	protein_coding
NC_026474.1	9135677	9137450	1774	*	Peak305	561	Downstream	1	9133621	9135442	1822	1	FGSG_09913	XM_011320517.1	2056	protein_coding
NC_026475.1	1072378	1077308	4931	*	Peak306	594	Gene body	2	1077286	1079757	2472	1	FGSG_08667	XM_011321772.1	0	protein_coding
NC_026476.1	5188958	5189850	893	*	Peak307	552	Distal Intergenic	3	5184756	5187854	3099	2	FGSG_06373	XM_011326733.1	-1104	protein_coding
NC_026477.1	1605135	1606722	1588	*	Peak308	517	Gene body	4	1606640	1608555	1916	1	FGSG_06895	XM_011328258.1	0	protein_coding
NC_026477.1	1949341	1952842	3502	*	Peak309	593	Gene body	4	1948102	1949506	1405	2	FGSG_06991	XM_011328371.1	0	protein_coding
NC_026474.1	9461593	9462189	597	*	Peak310	546	Promoter	1	9462534	9465907	3374	1	FGSG_10006	XM_011320627.1	-345	protein_coding
NC_026477.1	1114179	1114475	297	*	Peak311	580	Promoter	4	1112900	1113950	1051	2	FGSG_06757	XM_011328102.1	-229	protein_coding
NC_026475.1	8496904	8497546	643	*	Peak312	493	Promoter	2	8497902	8499144	1243	1	FGSG_02843	XM_011324662.1	-356	protein_coding
NC_026474.1	8800022	8803955	3934	*	Peak313	439	Gene body	1	8803539	8803907	369	1	FGSG_12195	XM_011320400.1	0	protein_coding
NC_026474.1	10349666	10351322	1657	*	Peak314	425	Promoter	1	10347245	10349444	2200	2	FGSG_10275	XM_011320928.1	-222	protein_coding
NC_026474.1	4270254	4271235	982	*	Peak315	512	Promoter	1	4267403	4270147	2745	2	FGSG_01295	XM_011318775.1	-107	protein_coding
NC_026476.1	4028235	4031850	3616	*	Peak316	609	Gene body	3	4031434	4032070	637	1	FGSG_06010	XM_011326327.1	0	protein_coding
NC_026477.1	1371861	1374033	2173	*	Peak317	610	Promoter	4	1374291	1378687	4397	1	FGSG_06831	XM_011328183.1	-258	protein_coding
NC_026474.1	8482266	8483859	1594	*	Peak318	607	Promoter	1	8480236	8481633	1398	2	FGSG_12173	XM_011320280.1	-633	protein_coding
NC_026474.1	8540930	8542161	1232	*	Peak319	567	Promoter	1	8539617	8540522	906	2	FGSG_02651	XM_011320300.1	-408	protein_coding
NC_026474.1	5547540	5547922	383	*	Peak320	558	Promoter	1	5548138	5550062	1925	1	FGSG_01672	XM_011319196.1	-216	protein_coding
NC_026475.1	3307042	3307383	342	*	Peak321	525	Promoter	2	3308123	3309494	1372	1	FGSG_04681	XM_011322583.1	-740	protein_coding
NC_026475.1	7529252	7530002	751	*	Peak322	521	Promoter	2	7530403	7531754	1352	1	FGSG_03212	XM_011324244.1	-401	protein_coding
NC_026476.1	2581726	2585236	3511	*	Peak323	527	Gene body	3	2583251	2584349	1099	1	FGSG_05528	XM_011325774.1	0	protein_coding
NC_026476.1	3048337	3048749	413	*	Peak324	565	Promoter	3	3048807	3050047	1241	1	FGSG_05668	XM_011325937.1	-58	protein_coding
NC_026477.1	1618439	1621750	3312	*	Peak325	504	Gene body	4	1620066	1620815	750	1	FGSG_06899	XM_011328263.1	0	protein_coding
NC_026474.1	10655252	10655918	667	*	Peak326	529	Promoter	1	10654348	10654455	108	2	FGSG_20749	NA	-797	tRNA
NC_026475.1	4120011	4121002	992	*	Peak327	423	Promoter	2	4118090	4119589	1500	2	FGSG_04416	XM_011322887.1	-422	protein_coding
NC_026476.1	6620660	6623229	2570	*	Peak328	492	Downstream	3	6619990	6620449	460	1	FGSG_13914	XM_011327282.1	670	protein_coding
NC_026476.1	3380912	3381663	752	*	Peak329	535	Distal Intergenic	3	3379745	3379827	83	1	FGSG_20645	NA	1167	tRNA
NC_026475.1	2953761	2953979	219	*	Peak330	490	Distal Intergenic	2	2955362	2956609	1248	1	FGSG_08080	XM_011322440.1	-1383	protein_coding
NC_026477.1	1655508	1656233	726	*	Peak331	497	Gene body	4	1655881	1661938	6058	1	FGSG_06912	XM_011328276.1	0	protein_coding
NC_026477.1	1183609	1184088	480	*	Peak332	476	Promoter	4	1184785	1186900	2116	1	FGSG_06775	XM_011328123.1	-697	protein_coding
NC_026477.1	4530757	4531612	856	*	Peak333	550	Promoter	4	4531918	4532639	722	1	FGSG_13223	XM_011329317.1	-306	protein_coding
NC_026477.1	1317978	1318780	803	*	Peak334	482	Distal Intergenic	4	1319183	1319876	694	2	FGSG_12993	XM_011328164.1	1096	protein_coding
NC_026476.1	5237657	5237884	228	*	Peak335	570	Promoter	3	5236072	5237410	1339	2	FGSG_06392	XM_011326752.1	-247	protein_coding
NC_026474.1	3123167	3123847	681	*	Peak336	491	Promoter	1	3120991	3122840	1850	2	FGSG_00947	XM_011318387.1	-327	protein_coding
NC_026475.1	5000634	5003612	2979	*	Peak337	545	Promoter	2	4997939	5000355	2417	2	FGSG_04130	XM_011323204.1	-279	protein_coding
NC_026475.1	7430404	7431265	862	*	Peak338	487	Promoter	2	7431273	7433810	2538	1	FGSG_03246	XM_011324203.1	-8	protein_coding
NC_026476.1	5129662	5131345	1684	*	Peak339	603	Downstream	3	5131833	5132231	399	2	FGSG_12912	XM_011326718.1	886	protein_coding
NC_026477.1	7881715	7882330	616	*	Peak340	483	Promoter	4	7879635	7881088	1454	2	FGSG_08969	XM_011330539.1	-627	protein_coding
NC_026474.1	2327580	2330509	2930	*	Peak341	599	Gene body	1	2330300	2332600	2301	1	FGSG_00714	XM_011318118.1	0	protein_coding
NC_026474.1	4104008	4108565	4558	*	Peak342	606	Promoter	1	4108840	4111341	2502	1	FGSG_01249	XM_011318724.1	-275	protein_coding
NC_026474.1	6044069	6045459	1391	*	Peak343	537	Promoter	1	6039620	6043728	4109	2	FGSG_12021	XM_011319388.1	-341	protein_coding
NC_026474.1	3379463	3380005	543	*	Peak344	555	Gene body	1	3379592	3380885	1294	1	FGSG_01031	XM_011318483.1	0	protein_coding
NC_026474.1	2052786	2055389	2604	*	Peak345	606	Promoter	1	2049709	2051840	2132	2	FGSG_00642	XM_011318032.1	-946	protein_coding
NC_026474.1	616923	618190	1268	*	Peak346	601	Promoter	1	618487	620523	2037	1	FGSG_00192	XM_011317508.1	-297	protein_coding
NC_026475.1	211091	213362	2272	*	Peak347	532	Distal Intergenic	2	214683	215195	513	2	FGSG_13271	XM_011321497.1	1833	protein_coding
NC_026477.1	3500677	3501553	877	*	Peak348	497	Gene body	4	3501487	3501960	474	2	FGSG_13148	XM_011328899.1	407	protein_coding
NC_026477.1	1463271	1463971	701	*	Peak349	605	Gene body	4	1463867	1464933	1067	1	FGSG_06860	XM_011328215.1	0	protein_coding
NC_026474.1	4356948	4358288	1341	*	Peak350	487	Gene body	1	4354294	4357268	2975	2	FGSG_01316	XM_011318800.1	0	protein_coding
NC_026477.1	7001839	7003133	1295	*	Peak351	528	Gene body	4	7003000	7004678	1679	1	FGSG_09280	XM_011330184.1	0	protein_coding
NC_026474.1	3914921	3922775	7855	*	Peak352	601	Gene body	1	3920612	3921317	706	1	FGSG_01192	XM_011318663.1	0	protein_coding
NC_026475.1	6847077	6847583	507	*	Peak353	476	Promoter	2	6847701	6849678	1978	1	FGSG_03458	XM_011323955.1	-118	protein_coding
NC_026477.1	5759694	5762468	2775	*	Peak354	603	Promoter	4	5762772	5763266	495	1	FGSG_13615	XM_011329766.1	-304	protein_coding
NC_026474.1	6239659	6240411	753	*	Peak355	482	Gene body	1	6240242	6242129	1888	1	FGSG_01896	XM_011319443.1	0	protein_coding
NC_026475.1	5312695	5314177	1483	*	Peak356	444	Promoter	2	5314926	5318083	3158	1	FGSG_04042	XM_011323309.1	-749	protein_coding
NC_026476.1	2568088	2568874	787	*	Peak357	508	Promoter	3	2569091	2571184	2094	1	FGSG_05525	XM_011325770.1	-217	protein_coding
NC_026477.1	6178977	6179648	672	*	Peak358	560	Downstream	4	6180144	6180918	775	2	FGSG_09523	XM_011329892.1	1270	protein_coding
NC_026476.1	3698696	3700381	1686	*	Peak359	480	Distal Intergenic	3	3693696	3697031	3336	2	FGSG_05898	XM_011326203.1	-1665	protein_coding
NC_026477.1	5883552	5884249	698	*	Peak360	446	Promoter	4	5870241	5883387	13147	2	FGSG_09607	XM_011329799.1	-165	protein_coding
NC_026474.1	10146621	10147242	622	*	Peak361	480	Gene body	1	10144429	10146784	2356	2	FGSG_10205	XM_011320850.1	0	protein_coding
NC_026477.1	5827326	5828654	1329	*	Peak362	574	Gene body	4	5828394	5830120	1727	1	FGSG_09617	XM_011329789.1	0	protein_coding
NC_026475.1	1686824	1687332	509	*	Peak363	571	Promoter	2	1683709	1686619	2911	2	FGSG_08491	XM_011321969.1	-205	protein_coding
NC_026476.1	2767588	2768094	507	*	Peak364	474	Promoter	3	2765319	2766778	1460	2	FGSG_05584	XM_011325835.1	-810	protein_coding
NC_026476.1	4436762	4437987	1226	*	Peak365	471	Promoter	3	4438137	4439834	1698	1	FGSG_06145	XM_011326474.1	-150	protein_coding
NC_026474.1	6865287	6866464	1178	*	Peak366	478	Downstream	1	6863402	6865144	1743	1	FGSG_02087	XM_011319660.1	1885	protein_coding
NC_026475.1	765322	766173	852	*	Peak367	552	Promoter	2	762917	764830	1914	2	FGSG_08749	XM_011321676.1	-492	protein_coding
NC_026474.1	3035833	3037254	1422	*	Peak368	483	Distal Intergenic	1	3038817	3039716	900	1	FGSG_11862	XM_011318362.1	-1563	protein_coding
NC_026474.1	8526017	8526926	910	*	Peak369	489	Promoter	1	8525291	8525608	318	2	FGSG_12175	XM_011320295.1	-409	protein_coding
NC_026474.1	2708117	2708737	621	*	Peak370	491	Gene body	1	2707135	2708269	1135	2	FGSG_00832	XM_011318246.1	0	protein_coding
NC_026476.1	3700737	3703653	2917	*	Peak371	576	Distal Intergenic	3	3705307	3706042	736	2	FGSG_12838	XM_011326204.1	2389	protein_coding
NC_026477.1	763365	764401	1037	*	Peak372	587	Promoter	4	761690	762867	1178	2	FGSG_06658	XM_011327984.1	-498	protein_coding
NC_026477.1	425664	426468	805	*	Peak373	602	Gene body	4	424251	427979	3729	2	FGSG_06563	XM_011327872.1	1511	protein_coding
NC_026474.1	10292206	10294484	2279	*	Peak374	541	Gene body	1	10290280	10292308	2029	2	FGSG_10259	XM_011320909.1	0	protein_coding
NC_026475.1	164641	165343	703	*	Peak375	538	Distal Intergenic	2	168214	169845	1632	1	FGSG_08915	XM_011321484.1	-2871	protein_coding
NC_026475.1	1468868	1471413	2546	*	Peak376	597	Gene body	2	1466276	1469168	2893	2	FGSG_08548	XM_011321903.1	0	protein_coding
NC_026475.1	4374519	4377695	3177	*	Peak377	583	Gene body	2	4373180	4375964	2785	2	FGSG_04332	XM_011322979.1	0	protein_coding
NC_026477.1	868403	870419	2017	*	Peak378	506	Promoter	4	870469	871624	1156	1	FGSG_06692	XM_011328023.1	-50	protein_coding
NC_026476.1	2527761	2528664	904	*	Peak379	531	Promoter	3	2528777	2530318	1542	1	FGSG_05517	XM_011325762.1	-113	protein_coding
NC_026477.1	301272	302485	1214	*	Peak380	595	Promoter	4	303443	303903	461	1	FGSG_06512	XM_011327820.1	-958	protein_coding
NC_026476.1	5194256	5195803	1548	*	Peak381	549	Gene body	3	5192131	5194517	2387	2	FGSG_06375	XM_011326735.1	0	protein_coding
NC_026475.1	7555242	7555731	490	*	Peak382	540	Gene body	2	7555622	7557729	2108	1	FGSG_03201	XM_011324256.1	0	protein_coding
NC_026474.1	3658940	3660425	1486	*	Peak383	590	Gene body	1	3660344	3662599	2256	1	FGSG_01111	XM_011318574.1	0	protein_coding
NC_026475.1	1524459	1525897	1439	*	Peak384	482	Gene body	2	1525385	1526873	1489	1	FGSG_08537	XM_011321919.1	0	protein_coding
NC_026474.1	4277502	4286018	8517	*	Peak385	559	Gene body	1	4276722	4277612	891	2	FGSG_01298	XM_011318780.1	0	protein_coding
NC_026475.1	984741	987271	2531	*	Peak386	596	Gene body	2	983006	984922	1917	2	FGSG_08696	XM_011321738.1	0	protein_coding
NC_026474.1	10009495	10010215	721	*	Peak387	559	Promoter	1	10010347	10011392	1046	1	FGSG_10165	XM_011320804.1	-132	protein_coding
NC_026476.1	2420840	2421639	800	*	Peak388	572	Gene body	3	2417991	2421102	3112	2	FGSG_12745	XM_011325720.1	0	protein_coding
NC_026475.1	5413000	5413497	498	*	Peak389	555	Promoter	2	5410251	5412637	2387	2	FGSG_04004	XM_011323350.1	-363	protein_coding
NC_026477.1	1249811	1250825	1015	*	Peak390	561	Promoter	4	1247723	1249228	1506	2	FGSG_06794	XM_011328143.1	-583	protein_coding
NC_026477.1	6793078	6794076	999	*	Peak391	463	Gene body	4	6793310	6794582	1273	1	FGSG_13563	XM_011330106.1	0	protein_coding
NC_026474.1	1568082	1569241	1160	*	Peak392	536	Gene body	1	1566767	1568099	1333	2	FGSG_00501	XM_011317873.1	0	protein_coding
NC_026477.1	5998306	5999585	1280	*	Peak393	585	Gene body	4	5999455	6002726	3272	1	FGSG_09574	XM_011329835.1	0	protein_coding
NC_026474.1	6030488	6033377	2890	*	Peak394	591	Downstream	1	6035676	6036599	924	1	FGSG_01843	XM_011319386.1	-2299	protein_coding
NC_026476.1	3886672	3887226	555	*	Peak395	510	Gene body	3	3885805	3886924	1120	2	FGSG_05972	XM_011326283.1	0	protein_coding
NC_026476.1	6754281	6756076	1796	*	Peak396	446	Gene body	3	6755759	6756445	687	1	FGSG_10772	XM_011327329.1	0	protein_coding
NC_026476.1	992876	993421	546	*	Peak397	469	Promoter	3	994224	995481	1258	1	FGSG_05048	XM_011325229.1	-803	protein_coding
NC_026476.1	1738562	1740698	2137	*	Peak398	425	Gene body	3	1737149	1738610	1462	2	FGSG_05282	XM_011325491.1	0	protein_coding
NC_026474.1	2592714	2593727	1014	*	Peak399	536	Gene body	1	2593241	2593323	83	2	FGSG_20511	NA	0	tRNA
NC_026476.1	2887794	2889214	1421	*	Peak400	493	Distal Intergenic	3	2890215	2891049	835	2	FGSG_05625	XM_011325885.1	1835	protein_coding
NC_026476.1	3893095	3893330	236	*	Peak401	504	Downstream	3	3893487	3893903	417	2	FGSG_12847	XM_011326285.1	573	protein_coding
NC_026477.1	2734702	2735232	531	*	Peak402	551	Promoter	4	2733173	2734130	958	2	FGSG_13092	XM_011328628.1	-572	protein_coding
NC_026477.1	1916924	1918480	1557	*	Peak403	479	Gene body	4	1917090	1917697	608	1	FGSG_06980	XM_011328357.1	0	protein_coding
NC_026474.1	9582440	9584328	1889	*	Peak404	479	Gene body	1	9581960	9582748	789	2	FGSG_10037	XM_011320662.1	0	protein_coding
NC_026474.1	9201569	9202001	433	*	Peak405	568	Promoter	1	9198876	9201414	2539	2	FGSG_09934	XM_011320539.1	-155	protein_coding
NC_026474.1	9137608	9140443	2836	*	Peak406	579	Gene body	1	9140333	9144149	3817	1	FGSG_09914	XM_011320518.1	0	protein_coding
NC_026475.1	1607966	1609823	1858	*	Peak407	531	Gene body	2	1609456	1610625	1170	1	FGSG_08512	XM_011321946.1	0	protein_coding
NC_026475.1	1765003	1765834	832	*	Peak408	381	Distal Intergenic	2	1771094	1773128	2035	1	FGSG_08467	XM_011321996.1	-5260	protein_coding
NC_026477.1	581401	581942	542	*	Peak409	404	Promoter	4	578996	581050	2055	2	FGSG_06611	XM_011327927.1	-351	protein_coding
NC_026475.1	1238600	1239045	446	*	Peak410	451	Promoter	2	1239277	1240247	971	1	FGSG_08619	XM_011321823.1	-232	protein_coding
NC_026476.1	1544172	1546552	2381	*	Peak411	421	Gene body	3	1543677	1544197	521	2	FGSG_05215	XM_011325425.1	0	protein_coding
NC_026476.1	2094812	2095438	627	*	Peak412	461	Promoter	3	2093256	2094609	1354	2	FGSG_05384	XM_011325609.1	-203	protein_coding
NC_026476.1	2950425	2953723	3299	*	Peak413	450	Promoter	3	2954066	2956066	2001	1	FGSG_05643	XM_011325904.1	-343	protein_coding
NC_026477.1	5241573	5242951	1379	*	Peak414	440	Gene body	4	5237352	5242452	5101	2	FGSG_09798	XM_011329588.1	0	protein_coding
NC_026476.1	3070044	3070694	651	*	Peak415	472	Gene body	3	3069406	3070105	700	2	FGSG_05677	XM_011325947.1	0	protein_coding
NC_026477.1	5897459	5898172	714	*	Peak416	452	Gene body	4	5896024	5898423	2400	2	FGSG_13614	XM_011329802.1	251	protein_coding
NC_026477.1	3950785	3951232	448	*	Peak417	450	Gene body	4	3951127	3952780	1654	1	FGSG_07589	XM_011329069.1	0	protein_coding
NC_026475.1	4656454	4656722	269	*	Peak418	556	Gene body	2	4656177	4656987	811	1	FGSG_12285	XM_011323074.1	277	protein_coding
NC_026474.1	2194856	2196201	1346	*	Peak419	593	Gene body	1	2194646	2195140	495	2	FGSG_00681	XM_011318078.1	0	protein_coding
NC_026474.1	3044304	3045420	1117	*	Peak420	480	Gene body	1	3045396	3048296	2901	1	FGSG_00925	XM_011318364.1	0	protein_coding
NC_026474.1	3558395	3559985	1591	*	Peak421	548	Gene body	1	3556504	3558920	2417	2	FGSG_11894	XM_011318538.1	0	protein_coding
NC_026475.1	1713337	1714453	1117	*	Peak422	478	Gene body	2	1714286	1714927	642	1	FGSG_13356	XM_011321977.1	0	protein_coding
NC_026475.1	1855456	1856461	1006	*	Peak423	579	Gene body	2	1855849	1858400	2552	2	FGSG_08447	XM_011322019.1	1939	protein_coding
NC_026476.1	2585388	2586190	803	*	Peak424	522	Distal Intergenic	3	2583251	2584349	1099	1	FGSG_05528	XM_011325774.1	2137	protein_coding
NC_026476.1	4870275	4871104	830	*	Peak425	530	Gene body	3	4871045	4873563	2519	1	FGSG_12899	XM_011326631.1	0	protein_coding
NC_026474.1	8528878	8529967	1090	*	Peak426	584	Distal Intergenic	1	8527478	8527712	235	2	FGSG_02647	XM_011320296.1	-1166	protein_coding
NC_026476.1	5095330	5096170	841	*	Peak427	586	Promoter	3	5096964	5098324	1361	1	FGSG_06352	XM_011326707.1	-794	protein_coding
NC_026475.1	5019353	5020868	1516	*	Peak428	472	Distal Intergenic	2	5017511	5018549	1039	1	FGSG_04124	XM_011323210.1	1842	protein_coding
NC_026475.1	1687481	1688725	1245	*	Peak429	527	Promoter	2	1683709	1686619	2911	2	FGSG_08491	XM_011321969.1	-862	protein_coding
NC_026476.1	1811536	1812683	1148	*	Peak430	582	Distal Intergenic	3	1808041	1810038	1998	2	FGSG_05307	XM_011325517.1	-1498	protein_coding
NC_026474.1	9510576	9511021	446	*	Peak431	486	Downstream	1	9511187	9512674	1488	2	FGSG_10018	XM_011320640.1	1653	protein_coding
NC_026476.1	5209581	5212075	2495	*	Peak432	513	Promoter	3	5208680	5209402	723	2	FGSG_06381	XM_011326741.1	-179	protein_coding
NC_026474.1	9149796	9150247	452	*	Peak433	473	Promoter	1	9146485	9149115	2631	2	FGSG_09916	XM_011320520.1	-681	protein_coding
NC_026477.1	6060989	6061219	231	*	Peak434	551	Promoter	4	6061834	6064590	2757	1	FGSG_09558	XM_011329853.1	-615	protein_coding
NC_026474.1	10999666	11001741	2076	*	Peak435	557	Gene body	1	11001675	11003320	1646	1	FGSG_10496	XM_011321182.1	0	protein_coding
NC_026477.1	5250931	5252181	1251	*	Peak436	565	Promoter	4	5252652	5254468	1817	1	FGSG_09796	XM_011329592.1	-471	protein_coding
NC_026474.1	2134892	2136994	2103	*	Peak437	503	Gene body	1	2136888	2140036	3149	1	FGSG_00663	XM_011318056.1	0	protein_coding
NC_026477.1	4849859	4850816	958	*	Peak438	587	Gene body	4	4849171	4850020	850	2	FGSG_07913	XM_011329448.1	0	protein_coding
NC_026474.1	9455984	9456762	779	*	Peak439	579	Promoter	1	9456877	9458883	2007	1	FGSG_10005	XM_011320625.1	-115	protein_coding
NC_026475.1	1657751	1660880	3130	*	Peak440	541	Gene body	2	1660656	1663310	2655	1	FGSG_08499	XM_011321960.1	0	protein_coding
NC_026476.1	4479561	4480716	1156	*	Peak441	467	Promoter	3	4478586	4479317	732	2	FGSG_06153	XM_011326484.1	-244	protein_coding
NC_026476.1	6647945	6649519	1575	*	Peak442	457	Gene body	3	6646704	6648712	2009	2	FGSG_10805	XM_011327292.1	0	protein_coding
NC_026475.1	5486850	5488142	1293	*	Peak443	465	Promoter	2	5488507	5491184	2678	1	FGSG_03977	XM_011323381.1	-365	protein_coding
NC_026474.1	6425368	6426309	942	*	Peak444	530	Promoter	1	6426602	6429728	3127	1	FGSG_01950	XM_011319503.1	-293	protein_coding
NC_026477.1	1177717	1179961	2245	*	Peak445	589	Distal Intergenic	4	1175787	1177318	1532	1	FGSG_06774	XM_011328122.1	1930	protein_coding
NC_026474.1	845160	845908	749	*	Peak446	549	Gene body	1	845735	848286	2552	1	FGSG_00271	XM_011317613.1	0	protein_coding
NC_026474.1	1944341	1945370	1030	*	Peak447	448	Promoter	1	1946355	1948344	1990	1	FGSG_00613	XM_011318002.1	-985	protein_coding
NC_026477.1	5887868	5889423	1556	*	Peak448	513	Gene body	4	5885119	5888062	2944	2	FGSG_09606	XM_011329800.1	0	protein_coding
NC_026477.1	7116693	7117047	355	*	Peak449	505	Promoter	4	7113587	7116084	2498	2	FGSG_13536	XM_011330224.1	-609	protein_coding
NC_026477.1	4953137	4955098	1962	*	Peak450	575	Promoter	4	4949211	4952911	3701	2	FGSG_07941	XM_011329481.1	-226	protein_coding
NC_026474.1	10985474	10985730	257	*	Peak451	470	Promoter	1	10986030	10987472	1443	1	FGSG_10490	XM_011321175.1	-300	protein_coding
NC_026476.1	3682520	3683173	654	*	Peak452	482	Promoter	3	3679728	3682397	2670	2	FGSG_05894	XM_011326198.1	-123	protein_coding
NC_026474.1	4032130	4033435	1306	*	Peak453	550	Promoter	1	4033900	4035183	1284	1	FGSG_01227	XM_011318700.1	-465	protein_coding
NC_026477.1	6798369	6798830	462	*	Peak454	484	Gene body	4	6795930	6798414	2485	2	FGSG_09341	XM_011330107.1	0	protein_coding
NC_026477.1	3355795	3356503	709	*	Peak455	588	Gene body	4	3356395	3360784	4390	1	FGSG_07382	XM_011328845.1	0	protein_coding
NC_026476.1	4409011	4414638	5628	*	Peak456	561	Downstream	3	4408152	4408541	390	1	FGSG_12873	XM_011326466.1	859	protein_coding
NC_026476.1	4907355	4908473	1119	*	Peak457	489	Distal Intergenic	3	4909993	4910113	121	2	FGSG_20651	NA	1640	tRNA
NC_026477.1	1427667	1430512	2846	*	Peak458	500	Gene body	4	1426911	1427788	878	2	FGSG_06846	XM_011328197.1	0	protein_coding
NC_026475.1	7820868	7821995	1128	*	Peak459	464	Distal Intergenic	2	7823124	7824423	1300	1	FGSG_03104	XM_011324366.1	-1129	protein_coding
NC_026477.1	8023046	8025185	2140	*	Peak460	576	Distal Intergenic	4	8026465	8029481	3017	1	FGSG_20075	XR_893061.1	-1280	rRNA
NC_026477.1	2572199	2573794	1596	*	Peak461	485	Gene body	4	2571140	2572379	1240	2	FGSG_07160	XM_011328575.1	0	protein_coding
NC_026477.1	726860	727090	231	*	Peak462	502	Gene body	4	726041	726973	933	2	FGSG_12958	XM_011327976.1	0	protein_coding
NC_026474.1	1789136	1790200	1065	*	Peak463	453	Distal Intergenic	1	1791521	1793393	1873	1	FGSG_00565	XM_011317946.1	-1321	protein_coding
NC_026475.1	1178052	1179386	1335	*	Peak464	453	Gene body	2	1179080	1179477	398	2	FGSG_13326	XM_011321804.1	91	protein_coding
NC_026477.1	1763870	1764477	608	*	Peak465	464	Gene body	4	1764098	1765529	1432	1	FGSG_06943	XM_011328311.1	0	protein_coding
NC_026476.1	1386569	1388076	1508	*	Peak466	507	Distal Intergenic	3	1389882	1392078	2197	1	FGSG_05175	XM_011325377.1	-1806	protein_coding
NC_026477.1	3723318	3724119	802	*	Peak467	559	Promoter	4	3721058	3722923	1866	2	FGSG_07509	XM_011328983.1	-395	protein_coding
NC_026477.1	7364085	7364566	482	*	Peak468	573	Promoter	4	7364943	7366660	1718	1	FGSG_09158	XM_011330325.1	-377	protein_coding
NC_026476.1	4442900	4443440	541	*	Peak469	555	Promoter	3	4443764	4445658	1895	1	FGSG_06147	XM_011326476.1	-324	protein_coding
NC_026474.1	4254853	4255291	439	*	Peak470	524	Promoter	1	4255822	4257422	1601	1	FGSG_01291	XM_011318771.1	-531	protein_coding
NC_026475.1	5211126	5211574	449	*	Peak471	461	Promoter	2	5210197	5211013	817	2	FGSG_04074	XM_011323268.1	-113	protein_coding
NC_026474.1	4763407	4765071	1665	*	Peak472	486	Promoter	1	4765267	4768377	3111	1	FGSG_01439	XM_011318942.1	-196	protein_coding
NC_026475.1	1235606	1237537	1932	*	Peak473	580	Gene body	2	1237381	1238618	1238	1	FGSG_08620	XM_011321822.1	0	protein_coding
NC_026476.1	3697770	3698491	722	*	Peak474	467	Promoter	3	3693696	3697031	3336	2	FGSG_05898	XM_011326203.1	-739	protein_coding
NC_026477.1	5634003	5634674	672	*	Peak475	518	Gene body	4	5634484	5635482	999	1	FGSG_09690	XM_011329713.1	0	protein_coding
NC_026477.1	7170887	7171766	880	*	Peak476	517	Gene body	4	7171593	7173053	1461	1	FGSG_09230	XM_011330243.1	0	protein_coding
NC_026476.1	1388221	1390220	2000	*	Peak477	566	Gene body	3	1389882	1392078	2197	1	FGSG_05175	XM_011325377.1	0	protein_coding
NC_026476.1	4641134	4641641	508	*	Peak478	444	Distal Intergenic	3	4643031	4645536	2506	1	FGSG_06199	XM_011326539.1	-1390	protein_coding
NC_026474.1	2627928	2629589	1662	*	Peak479	447	Gene body	1	2629463	2632186	2724	1	FGSG_00813	XM_011318224.1	0	protein_coding
NC_026474.1	6255044	6256385	1342	*	Peak480	527	Gene body	1	6254229	6255870	1642	2	FGSG_01901	XM_011319448.1	0	protein_coding
NC_026477.1	7423222	7424076	855	*	Peak481	574	Promoter	4	7424288	7428256	3969	1	FGSG_09135	XM_011330349.1	-212	protein_coding
NC_026474.1	8067392	8067619	228	*	Peak482	544	Promoter	1	8067947	8070854	2908	1	FGSG_02509	XM_011320140.1	-328	protein_coding
NC_026474.1	8724302	8725463	1162	*	Peak483	568	Distal Intergenic	1	8726506	8728097	1592	1	FGSG_02720	XM_011320374.1	-1043	protein_coding
NC_026474.1	4568564	4568793	230	*	Peak484	461	Promoter	1	4566725	4568467	1743	2	FGSG_01381	XM_011318875.1	-97	protein_coding
NC_026474.1	5543371	5546469	3099	*	Peak485	411	Gene body	1	5546061	5546550	490	2	FGSG_11983	XM_011319195.1	81	protein_coding
NC_026477.1	6263962	6269904	5943	*	Peak486	566	Gene body	4	6269851	6271205	1355	1	FGSG_09494	XM_011329925.1	0	protein_coding
NC_026476.1	4015621	4016374	754	*	Peak487	457	Distal Intergenic	3	4018756	4020667	1912	1	FGSG_06004	XM_011326321.1	-2382	protein_coding
NC_026475.1	7485867	7486852	986	*	Peak488	513	Promoter	2	7483727	7485755	2029	2	FGSG_03229	XM_011324224.1	-112	protein_coding
NC_026476.1	6623429	6624878	1450	*	Peak489	546	Distal Intergenic	3	6626500	6627099	600	2	FGSG_13915	XM_011327283.1	2221	protein_coding
NC_026475.1	1113486	1113689	204	*	Peak490	457	Promoter	2	1113806	1114992	1187	1	FGSG_08654	XM_011321786.1	-117	protein_coding
NC_026474.1	2542255	2544260	2006	*	Peak491	581	Gene body	1	2540429	2542380	1952	2	FGSG_00787	XM_011318196.1	0	protein_coding
NC_026477.1	902833	904717	1885	*	Peak492	549	Distal Intergenic	4	906044	907670	1627	1	FGSG_06701	XM_011328034.1	-1327	protein_coding
NC_026476.1	6328062	6329628	1567	*	Peak493	505	Gene body	3	6329583	6331550	1968	1	FGSG_10896	XM_011327182.1	0	protein_coding
NC_026477.1	5462089	5462342	254	*	Peak494	528	Promoter	4	5462570	5464190	1621	1	FGSG_09737	XM_011329663.1	-228	protein_coding
NC_026477.1	6118867	6119377	511	*	Peak495	481	Downstream	4	6118383	6118778	396	1	FGSG_09540	XM_011329874.1	484	protein_coding
NC_026474.1	9150521	9150968	448	*	Peak496	516	Promoter	1	9151063	9156534	5472	1	FGSG_09917	XM_011320521.1	-95	protein_coding
NC_026474.1	1683736	1683955	220	*	Peak497	515	Promoter	1	1681905	1683347	1443	2	FGSG_00535	XM_011317912.1	-389	protein_coding
NC_026477.1	288434	291195	2762	*	Peak498	518	Promoter	4	286761	288308	1548	2	FGSG_06508	XM_011327816.1	-126	protein_coding
NC_026474.1	7792372	7792958	587	*	Peak499	534	Promoter	1	7793036	7794169	1134	1	FGSG_02415	XM_011320032.1	-78	protein_coding
NC_026476.1	1255187	1255444	258	*	Peak500	446	Promoter	3	1253114	1255147	2034	2	FGSG_05133	XM_011325329.1	-40	protein_coding
NC_026474.1	8814827	8825864	11038	*	Peak501	552	Gene body	1	8816150	8816912	763	1	FGSG_12196	XM_011320406.1	0	protein_coding
NC_026474.1	6900773	6901873	1101	*	Peak502	561	Gene body	1	6900160	6901069	910	2	FGSG_02101	XM_011319674.1	0	protein_coding
NC_026474.1	8145311	8150420	5110	*	Peak503	575	Gene body	1	8150329	8151959	1631	1	FGSG_02532	XM_011320166.1	0	protein_coding
NC_026477.1	3385626	3386362	737	*	Peak504	502	Promoter	4	3383932	3385208	1277	2	FGSG_07389	XM_011328853.1	-418	protein_coding
NC_026477.1	3556159	3557995	1837	*	Peak505	459	Promoter	4	3558148	3559260	1113	1	FGSG_07451	XM_011328921.1	-153	protein_coding
NC_026474.1	2290983	2294520	3538	*	Peak506	579	Gene body	1	2294420	2295832	1413	1	FGSG_00703	XM_011318104.1	0	protein_coding
NC_026476.1	3235377	3239094	3718	*	Peak507	507	Downstream	3	3241084	3242836	1753	1	FGSG_05737	XM_011326017.1	-1990	protein_coding
NC_026475.1	1553292	1554439	1148	*	Peak508	556	Gene body	2	1554248	1555095	848	1	FGSG_08530	XM_011321926.1	0	protein_coding
NC_026476.1	2708524	2710064	1541	*	Peak509	577	Gene body	3	2709792	2712303	2512	1	FGSG_05567	XM_011325816.1	0	protein_coding
NC_026477.1	6164755	6165310	556	*	Peak510	528	Gene body	4	6161492	6168210	6719	2	FGSG_09526	XM_011329889.1	2900	protein_coding
NC_026474.1	7753318	7754866	1549	*	Peak511	577	Promoter	1	7755099	7755813	715	1	FGSG_02403	XM_011320018.1	-233	protein_coding
NC_026475.1	5888486	5891087	2602	*	Peak512	578	Gene body	2	5886885	5888585	1701	2	FGSG_03829	XM_011323553.1	0	protein_coding
NC_026474.1	2258898	2259734	837	*	Peak513	574	Gene body	1	2256525	2258908	2384	2	FGSG_11811	XM_011318099.1	0	protein_coding
NC_026474.1	2567554	2570080	2527	*	Peak514	498	Gene body	1	2567855	2568262	408	1	FGSG_11827	XM_011318206.1	0	protein_coding
NC_026474.1	1451393	1453311	1919	*	Peak515	573	Gene body	1	1449966	1451497	1532	2	FGSG_00455	XM_011317822.1	0	protein_coding
NC_026474.1	3727238	3727471	234	*	Peak516	457	Promoter	1	3724796	3726592	1797	2	FGSG_01141	XM_011318606.1	-646	protein_coding
NC_026474.1	9320324	9322632	2309	*	Peak517	376	Distal Intergenic	1	9323305	9324686	1382	2	FGSG_09970	XM_011320579.1	2054	protein_coding
NC_026477.1	3167433	3168850	1418	*	Peak518	476	Gene body	4	3166965	3168087	1123	2	FGSG_13122	XM_011328781.1	0	protein_coding
NC_026474.1	2411851	2412743	893	*	Peak519	456	Gene body	1	2411126	2412301	1176	2	FGSG_11819	XM_011318143.1	0	protein_coding
NC_026474.1	10576132	10576871	740	*	Peak520	435	Distal Intergenic	1	10571301	10574603	3303	2	FGSG_10353	XM_011321018.1	-1529	protein_coding
NC_026475.1	1582002	1582718	717	*	Peak521	454	Gene body	2	1580721	1582032	1312	2	FGSG_08521	XM_011321937.1	0	protein_coding
NC_026475.1	2836485	2837341	857	*	Peak522	455	Distal Intergenic	2	2831880	2832896	1017	2	FGSG_08125	XM_011322392.1	-3589	protein_coding
NC_026477.1	1692175	1692939	765	*	Peak523	455	Gene body	4	1691191	1692206	1016	2	FGSG_06920	XM_011328285.1	0	protein_coding
NC_026474.1	8081464	8089708	8245	*	Peak524	569	Gene body	1	8083516	8085647	2132	1	FGSG_02514	XM_011320145.1	0	protein_coding
NC_026476.1	1513778	1515218	1441	*	Peak525	551	Gene body	3	1511386	1515195	3810	2	FGSG_05209	XM_011325416.1	0	protein_coding
NC_026474.1	991223	991984	762	*	Peak526	471	Distal Intergenic	1	986924	988235	1312	2	FGSG_00317	XM_011317664.1	-2988	protein_coding
NC_026474.1	4006330	4007498	1169	*	Peak527	552	Promoter	1	4002148	4006042	3895	2	FGSG_01217	XM_011318689.1	-288	protein_coding
NC_026474.1	1442440	1443116	677	*	Peak528	491	Promoter	1	1443440	1444294	855	1	FGSG_00451	XM_011317818.1	-324	protein_coding
NC_026474.1	3056538	3057649	1112	*	Peak529	535	Distal Intergenic	1	3053947	3055297	1351	2	FGSG_00929	XM_011318368.1	-1241	protein_coding
NC_026475.1	3947276	3949426	2151	*	Peak530	560	Gene body	2	3947494	3949127	1634	1	FGSG_12254	XM_011322838.1	0	protein_coding
NC_026475.1	4285642	4286435	794	*	Peak531	475	Promoter	2	4282858	4285578	2721	2	FGSG_04356	XM_011322949.1	-64	protein_coding
NC_026475.1	5021022	5022399	1378	*	Peak532	564	Promoter	2	5022812	5024947	2136	1	FGSG_04123	XM_011323211.1	-413	protein_coding
NC_026477.1	5530266	5538156	7891	*	Peak533	549	Gene body	4	5537926	5540096	2171	1	FGSG_09715	XM_011329685.1	0	protein_coding
NC_026476.1	3800817	3801319	503	*	Peak534	564	Gene body	3	3798671	3800888	2218	2	FGSG_05930	XM_011326238.1	0	protein_coding
NC_026474.1	4259733	4261466	1734	*	Peak535	572	Promoter	1	4261616	4264469	2854	1	FGSG_01293	XM_011318773.1	-150	protein_coding
NC_026474.1	10256963	10259023	2061	*	Peak536	475	Promoter	1	10259182	10260891	1710	1	FGSG_10247	XM_011320895.1	-159	protein_coding
NC_026474.1	9090312	9091235	924	*	Peak537	522	Promoter	1	9087494	9089797	2304	2	FGSG_09897	XM_011320501.1	-515	protein_coding
NC_026474.1	8488980	8490470	1491	*	Peak538	494	Gene body	1	8490214	8493486	3273	1	FGSG_02635	XM_011320283.1	0	protein_coding
NC_026474.1	8452414	8454670	2257	*	Peak539	553	Gene body	1	8453927	8455289	1363	1	FGSG_02628	XM_011320272.1	0	protein_coding
NC_026475.1	4121900	4122367	468	*	Peak540	556	Promoter	2	4122514	4123778	1265	1	FGSG_04415	XM_011322888.1	-147	protein_coding
NC_026477.1	5613084	5615161	2078	*	Peak541	568	Gene body	4	5613511	5614233	723	1	FGSG_09698	XM_011329705.1	0	protein_coding
NC_026474.1	5677607	5678230	624	*	Peak542	473	Distal Intergenic	1	5675519	5676000	482	1	FGSG_11997	XM_011319246.1	2088	protein_coding
NC_026474.1	4824781	4825482	702	*	Peak543	451	Promoter	1	4825663	4827477	1815	1	FGSG_01454	XM_011318958.1	-181	protein_coding
NC_026475.1	1671672	1672270	599	*	Peak544	472	Promoter	2	1669903	1671473	1571	2	FGSG_08496	XM_011321964.1	-199	protein_coding
NC_026474.1	3708686	3709412	727	*	Peak545	554	Promoter	1	3709447	3711114	1668	1	FGSG_01133	XM_011318598.1	-35	protein_coding
NC_026474.1	1555638	1556594	957	*	Peak546	546	Gene body	1	1554416	1556077	1662	2	FGSG_00496	XM_011317868.1	0	protein_coding
NC_026476.1	6382042	6383558	1517	*	Peak547	449	Gene body	3	6380094	6382227	2134	2	FGSG_10888	XM_011327196.1	0	protein_coding
NC_026474.1	9184450	9185678	1229	*	Peak548	563	Gene body	1	9182887	9184581	1695	2	FGSG_09928	XM_011320533.1	0	protein_coding
NC_026476.1	1038980	1040572	1593	*	Peak549	446	Promoter	3	1041178	1044067	2890	1	FGSG_05066	XM_011325249.1	-606	protein_coding
NC_026474.1	6793599	6794861	1263	*	Peak550	562	Gene body	1	6791958	6793673	1716	2	FGSG_02066	XM_011319638.1	0	protein_coding
NC_026475.1	6860533	6863653	3121	*	Peak551	572	Promoter	2	6857762	6860510	2749	2	FGSG_03452	XM_011323961.1	-23	protein_coding
NC_026477.1	2470483	2470936	454	*	Peak552	528	Promoter	4	2467220	2470190	2971	2	FGSG_07132	XM_011328538.1	-293	protein_coding
NC_026474.1	4737229	4738054	826	*	Peak553	438	Promoter	1	4734190	4737000	2811	2	FGSG_01431	XM_011318933.1	-229	protein_coding
NC_026475.1	4094574	4095635	1062	*	Peak554	488	Promoter	2	4096135	4096614	480	1	FGSG_04422	XM_011322881.1	-500	protein_coding
NC_026476.1	3026494	3027290	797	*	Peak555	564	Promoter	3	3025139	3025731	593	2	FGSG_05661	XM_011325926.1	-763	protein_coding
NC_026475.1	1562780	1563394	615	*	Peak556	543	Promoter	2	1561934	1562654	721	2	FGSG_08526	XM_011321930.1	-126	protein_coding
NC_026476.1	4635180	4637466	2287	*	Peak557	559	Promoter	3	4637689	4640152	2464	1	FGSG_06198	XM_011326538.1	-223	protein_coding
NC_026476.1	6673457	6674497	1041	*	Peak558	492	Promoter	3	6674908	6676620	1713	1	FGSG_10797	XM_011327301.1	-411	protein_coding
NC_026475.1	4691352	4692198	847	*	Peak559	449	Promoter	2	4689106	4691303	2198	2	FGSG_04235	XM_011323086.1	-49	protein_coding
NC_026477.1	1740864	1745753	4890	*	Peak560	571	Gene body	4	1744950	1747630	2681	1	FGSG_06938	XM_011328305.1	0	protein_coding
NC_026476.1	2210134	2210633	500	*	Peak561	444	Gene body	3	2210632	2212767	2136	1	FGSG_05420	XM_011325653.1	0	protein_coding
NC_026475.1	5336453	5338217	1765	*	Peak562	558	Gene body	2	5335504	5336522	1019	2	FGSG_04034	XM_011323318.1	0	protein_coding
NC_026475.1	303155	303401	247	*	Peak563	538	Promoter	2	301565	302965	1401	2	FGSG_08880	XM_011321526.1	-190	protein_coding
NC_026477.1	5317067	5317615	549	*	Peak564	439	Gene body	4	5317081	5317395	315	2	FGSG_13644	XM_011329612.1	0	protein_coding
NC_026474.1	7360439	7361795	1357	*	Peak565	571	Promoter	1	7358152	7360265	2114	2	FGSG_02271	XM_011319875.1	-174	protein_coding
NC_026475.1	6729732	6730476	745	*	Peak566	444	Gene body	2	6730430	6732232	1803	1	FGSG_03505	XM_011323903.1	0	protein_coding
NC_026474.1	1129490	1132262	2773	*	Peak567	540	Distal Intergenic	1	1126784	1127707	924	2	FGSG_00352	XM_011317707.1	-1783	protein_coding
NC_026477.1	2235535	2237703	2169	*	Peak568	447	Promoter	4	2233987	2235362	1376	2	FGSG_07071	XM_011328469.1	-173	protein_coding
NC_026477.1	3676231	3676456	226	*	Peak569	563	Promoter	4	3672018	3675865	3848	2	FGSG_07493	XM_011328966.1	-366	protein_coding
NC_026475.1	4980968	4991381	10414	*	Peak570	564	Gene body	2	4983154	4983954	801	2	FGSG_04133	XM_011323196.1	0	protein_coding
NC_026474.1	3942956	3946420	3465	*	Peak571	520	Gene body	1	3946189	3949350	3162	1	FGSG_01199	XM_011318670.1	0	protein_coding
NC_026474.1	6363486	6363930	445	*	Peak572	445	Promoter	1	6361336	6362726	1391	2	FGSG_01932	XM_011319482.1	-760	protein_coding
NC_026476.1	2191459	2193245	1787	*	Peak573	414	Promoter	3	2190024	2191276	1253	2	FGSG_05416	XM_011325646.1	-183	protein_coding
NC_026477.1	2329759	2331696	1938	*	Peak574	443	Gene body	4	2331637	2334576	2940	1	FGSG_07098	XM_011328498.1	0	protein_coding
NC_026476.1	5187775	5188758	984	*	Peak575	570	Gene body	3	5184756	5187854	3099	2	FGSG_06373	XM_011326733.1	0	protein_coding
NC_026477.1	3628391	3629921	1531	*	Peak576	548	Gene body	4	3627807	3628574	768	2	FGSG_07476	XM_011328947.1	0	protein_coding
NC_026477.1	3000523	3004250	3728	*	Peak577	569	Gene body	4	2997610	3000611	3002	2	FGSG_07279	XM_011328718.1	0	protein_coding
NC_026474.1	10581410	10583815	2406	*	Peak578	539	Gene body	1	10583730	10584949	1220	1	FGSG_10355	XM_011321020.1	0	protein_coding
NC_026477.1	737565	740481	2917	*	Peak579	569	Distal Intergenic	4	733775	735866	2092	1	FGSG_06652	XM_011327978.1	3790	protein_coding
NC_026474.1	3854194	3858397	4204	*	Peak580	557	Gene body	1	3858360	3859969	1610	1	FGSG_01177	XM_011318647.1	0	protein_coding
NC_026477.1	4715148	4716040	893	*	Peak581	463	Promoter	4	4714528	4715046	519	2	FGSG_07862	XM_011329388.1	-102	protein_coding
NC_026474.1	8555971	8557339	1369	*	Peak582	422	Gene body	1	8554811	8556119	1309	2	FGSG_02658	XM_011320307.1	0	protein_coding
NC_026474.1	3416708	3417727	1020	*	Peak583	495	Promoter	1	3417824	3419738	1915	1	FGSG_01043	XM_011318497.1	-97	protein_coding
NC_026475.1	5254377	5255493	1117	*	Peak584	567	Gene body	2	5255466	5256238	773	1	FGSG_12321	XM_011323289.1	0	protein_coding
NC_026474.1	4852149	4852665	517	*	Peak585	429	Gene body	1	4850119	4852293	2175	2	FGSG_01463	XM_011318967.1	0	protein_coding
NC_026475.1	5341369	5343165	1797	*	Peak586	530	Promoter	2	5343839	5346857	3019	1	FGSG_04033	XM_011323319.1	-674	protein_coding
NC_026474.1	3599628	3601239	1612	*	Peak587	489	Promoter	1	3597156	3599499	2344	2	FGSG_11897	XM_011318550.1	-129	protein_coding
NC_026477.1	6184716	6189046	4331	*	Peak588	566	Gene body	4	6183052	6184948	1897	2	FGSG_09522	XM_011329893.1	0	protein_coding
NC_026475.1	1796954	1799083	2130	*	Peak589	504	Gene body	2	1798494	1800046	1553	2	FGSG_08462	XM_011322003.1	963	protein_coding
NC_026474.1	6362834	6363301	468	*	Peak590	533	Promoter	1	6361336	6362726	1391	2	FGSG_01932	XM_011319482.1	-108	protein_coding
NC_026474.1	1247549	1250286	2738	*	Peak591	562	Promoter	1	1245771	1247322	1552	2	FGSG_00390	XM_011317750.1	-227	protein_coding
NC_026474.1	1641548	1645710	4163	*	Peak592	501	Promoter	1	1646054	1647713	1660	1	FGSG_00527	XM_011317901.1	-344	protein_coding
NC_026474.1	3115289	3116134	846	*	Peak593	488	Distal Intergenic	1	3117221	3119565	2345	1	FGSG_00946	XM_011318386.1	-1087	protein_coding
NC_026474.1	3624219	3625978	1760	*	Peak594	560	Promoter	1	3626181	3628204	2024	1	FGSG_01100	XM_011318561.1	-203	protein_coding
NC_026474.1	8293614	8294848	1235	*	Peak595	554	Promoter	1	8295166	8297526	2361	1	FGSG_02580	XM_011320216.1	-318	protein_coding
NC_026474.1	10227388	10228926	1539	*	Peak596	476	Gene body	1	10227909	10228724	816	2	FGSG_10238	XM_011320885.1	0	protein_coding
NC_026475.1	564654	565171	518	*	Peak597	468	Gene body	2	565115	567515	2401	1	FGSG_08805	XM_011321613.1	0	protein_coding
NC_026475.1	1985629	1986420	792	*	Peak598	463	Gene body	2	1985582	1985890	309	2	FGSG_13373	XM_011322068.1	0	protein_coding
NC_026476.1	6216231	6216515	285	*	Peak599	517	Promoter	3	6214252	6215895	1644	2	FGSG_10934	XM_011327139.1	-336	protein_coding
NC_026477.1	1081684	1084196	2513	*	Peak600	504	Gene body	4	1083974	1084076	103	2	FGSG_20661	NA	0	tRNA
NC_026474.1	9742461	9744206	1746	*	Peak601	551	Promoter	1	9731131	9741871	10741	2	FGSG_13700	XM_011320715.1	-590	protein_coding
NC_026475.1	854178	854721	544	*	Peak602	548	Gene body	2	854644	857567	2924	1	FGSG_08726	XM_011321703.1	0	protein_coding
NC_026477.1	3322028	3324129	2102	*	Peak603	549	Gene body	4	3323463	3324820	1358	1	FGSG_07369	XM_011328830.1	0	protein_coding
NC_026474.1	4290462	4292504	2043	*	Peak604	519	Gene body	1	4288689	4290713	2025	1	FGSG_01300	XM_011318783.1	1773	protein_coding
NC_026476.1	2563144	2565138	1995	*	Peak605	557	Promoter	3	2565149	2567782	2634	1	FGSG_05524	XM_011325769.1	-11	protein_coding
NC_026476.1	2786508	2786763	256	*	Peak606	465	Promoter	3	2787381	2790009	2629	1	FGSG_05590	XM_011325844.1	-618	protein_coding
NC_026476.1	6546617	6548712	2096	*	Peak607	562	Gene body	3	6546087	6546758	672	2	FGSG_10833	XM_011327258.1	0	protein_coding
NC_026476.1	4536939	4538320	1382	*	Peak608	441	Distal Intergenic	3	4540457	4540768	312	2	FGSG_12881	XM_011326504.1	2448	protein_coding
NC_026474.1	6996382	6996639	258	*	Peak609	432	Promoter	1	6994709	6996126	1418	2	FGSG_02137	XM_011319715.1	-256	protein_coding
NC_026475.1	2168647	2169208	562	*	Peak610	442	Gene body	2	2169105	2171068	1964	1	FGSG_08349	XM_011322132.1	0	protein_coding
NC_026477.1	2012755	2014832	2078	*	Peak611	563	Promoter	4	2010677	2012370	1694	2	FGSG_07008	XM_011328393.1	-385	protein_coding
NC_026477.1	3420565	3420883	319	*	Peak612	415	Distal Intergenic	4	3422048	3423288	1241	1	FGSG_13145	XM_011328870.1	-1165	protein_coding
NC_026477.1	6031992	6034054	2063	*	Peak613	524	Gene body	4	6033785	6035732	1948	1	FGSG_09564	XM_011329845.1	0	protein_coding
NC_026477.1	2951978	2952961	984	*	Peak614	556	Promoter	4	2949404	2951693	2290	2	FGSG_07266	XM_011328702.1	-285	protein_coding
NC_026474.1	9964730	9966249	1520	*	Peak615	489	Gene body	1	9963039	9964819	1781	2	FGSG_10152	XM_011320790.1	0	protein_coding
NC_026474.1	9848127	9850602	2476	*	Peak616	510	Distal Intergenic	1	9845941	9846726	786	1	FGSG_10114	XM_011320750.1	2186	protein_coding
NC_026476.1	4133043	4135657	2615	*	Peak617	517	Gene body	3	4134678	4136516	1839	1	FGSG_06048	XM_011326366.1	0	protein_coding
NC_026477.1	3028525	3029358	834	*	Peak618	511	Gene body	4	3029192	3030459	1268	1	FGSG_07288	XM_011328729.1	0	protein_coding
NC_026476.1	2064268	2065324	1057	*	Peak619	489	Promoter	3	2062033	2064043	2011	2	FGSG_05374	XM_011325596.1	-225	protein_coding
NC_026474.1	9165806	9167756	1951	*	Peak620	543	Gene body	1	9167754	9169011	1258	1	FGSG_09922	XM_011320527.1	0	protein_coding
NC_026474.1	5355472	5356568	1097	*	Peak621	441	Gene body	1	5356261	5357771	1511	1	FGSG_01610	XM_011319131.1	0	protein_coding
NC_026475.1	1847285	1848118	834	*	Peak622	481	Promoter	2	1844990	1846598	1609	2	FGSG_08449	XM_011322017.1	-687	protein_coding
NC_026476.1	1941765	1946383	4619	*	Peak623	560	Gene body	3	1945234	1945957	724	2	FGSG_12716	XM_011325556.1	0	protein_coding
NC_026476.1	1342003	1343871	1869	*	Peak624	505	Gene body	3	1342065	1342800	736	1	FGSG_12695	XM_011325361.1	0	protein_coding
NC_026476.1	5013137	5014065	929	*	Peak625	555	Promoter	3	5014223	5019774	5552	1	FGSG_06326	XM_011326679.1	-158	protein_coding
NC_026476.1	1155728	1156435	708	*	Peak626	541	Gene body	3	1155316	1156098	783	1	FGSG_12684	XM_011325291.1	412	protein_coding
NC_026476.1	6567676	6568984	1309	*	Peak627	543	Promoter	3	6569272	6570587	1316	1	FGSG_10828	XM_011327265.1	-288	protein_coding
NC_026474.1	8110479	8115037	4559	*	Peak628	524	Gene body	1	8108834	8111877	3044	2	FGSG_02521	XM_011320153.1	0	protein_coding
NC_026474.1	4215904	4218813	2910	*	Peak629	534	Gene body	1	4218740	4220463	1724	1	FGSG_01279	XM_011318758.1	0	protein_coding
NC_026474.1	10009060	10009286	227	*	Peak630	412	Distal Intergenic	1	10010347	10011392	1046	1	FGSG_10165	XM_011320804.1	-1061	protein_coding
NC_026475.1	127386	129006	1621	*	Peak631	534	Promoter	2	125678	127139	1462	2	FGSG_08924	XM_011321471.1	-247	protein_coding
NC_026475.1	53863	54321	459	*	Peak632	523	Gene body	2	52827	53932	1106	2	FGSG_08943	XM_011321449.1	0	protein_coding
NC_026474.1	1598193	1598758	566	*	Peak633	437	Promoter	1	1596949	1597842	894	2	FGSG_00513	XM_011317885.1	-351	protein_coding
NC_026474.1	6373149	6373364	216	*	Peak634	437	Promoter	1	6373650	6376834	3185	1	FGSG_01936	XM_011319486.1	-286	protein_coding
NC_026474.1	7948394	7950029	1636	*	Peak635	494	Distal Intergenic	1	7951004	7952224	1221	2	FGSG_12145	XM_011320096.1	2195	protein_coding
NC_026476.1	4892839	4893783	945	*	Peak636	547	Promoter	3	4893991	4895379	1389	1	FGSG_06287	XM_011326636.1	-208	protein_coding
NC_026474.1	2128124	2129086	963	*	Peak637	436	Gene body	1	2128459	2129181	723	1	FGSG_11801	XM_011318055.1	0	protein_coding
NC_026476.1	2097548	2099430	1883	*	Peak638	524	Gene body	3	2095700	2097624	1925	2	FGSG_05385	XM_011325610.1	0	protein_coding
NC_026475.1	8609048	8609751	704	*	Peak639	432	Distal Intergenic	2	8607396	8607981	586	1	FGSG_02806	XM_011324704.1	1652	protein_coding
NC_026474.1	8241296	8242455	1160	*	Peak640	431	Gene body	1	8239507	8241443	1937	2	FGSG_02564	XM_011320200.1	0	protein_coding
NC_026474.1	9543204	9545844	2641	*	Peak641	453	Promoter	1	9546124	9548108	1985	1	FGSG_10029	XM_011320651.1	-280	protein_coding
NC_026474.1	1771643	1773510	1868	*	Peak642	526	Gene body	1	1773363	1774807	1445	1	FGSG_00564	XM_011317943.1	0	protein_coding
NC_026476.1	6387153	6387894	742	*	Peak643	442	Promoter	3	6388123	6389750	1628	1	FGSG_10885	XM_011327199.1	-229	protein_coding
NC_026477.1	1514188	1515344	1157	*	Peak644	442	Promoter	4	1515452	1516636	1185	1	FGSG_06873	XM_011328229.1	-108	protein_coding
NC_026476.1	2631172	2632716	1545	*	Peak645	484	Distal Intergenic	3	2633758	2636913	3156	1	FGSG_05544	XM_011325790.1	-1042	protein_coding
NC_026476.1	4166522	4167513	992	*	Peak646	503	Promoter	3	4165224	4166060	837	2	FGSG_12862	XM_011326376.1	-462	protein_coding
NC_026474.1	1253180	1253665	486	*	Peak647	399	Promoter	1	1251420	1252532	1113	2	FGSG_00391	XM_011317751.1	-648	protein_coding
NC_026474.1	1880738	1881403	666	*	Peak648	464	Promoter	1	1881887	1884874	2988	1	FGSG_00592	XM_011317977.1	-484	protein_coding
NC_026474.1	2913742	2914792	1051	*	Peak649	514	Promoter	1	2914904	2917050	2147	1	FGSG_00887	XM_011318317.1	-112	protein_coding
NC_026474.1	9788049	9789312	1264	*	Peak650	538	Gene body	1	9783755	9788147	4393	2	FGSG_10095	XM_011320729.1	0	protein_coding
NC_026474.1	8628801	8630579	1779	*	Peak651	510	Gene body	1	8627630	8629160	1531	2	FGSG_02688	XM_011320337.1	0	protein_coding
NC_026474.1	1755183	1757108	1926	*	Peak652	517	Gene body	1	1754528	1755886	1359	2	FGSG_00554	XM_011317933.1	0	protein_coding
NC_026477.1	5819879	5820817	939	*	Peak653	539	Promoter	4	5821546	5822413	868	1	FGSG_09621	XM_011329785.1	-729	protein_coding
NC_026477.1	4996758	4997357	600	*	Peak654	438	Gene body	4	4997062	4998560	1499	1	FGSG_07954	XM_011329497.1	0	protein_coding
NC_026477.1	6295701	6296692	992	*	Peak655	447	Promoter	4	6294127	6295574	1448	2	FGSG_09488	XM_011329933.1	-127	protein_coding
NC_026474.1	9501437	9501772	336	*	Peak656	547	Promoter	1	9502214	9505154	2941	1	FGSG_10016	XM_011320638.1	-442	protein_coding
NC_026477.1	5703636	5705273	1638	*	Peak657	553	Gene body	4	5705217	5705949	733	1	FGSG_13621	NA	0
NC_026477.1	2513593	2514611	1019	*	Peak658	540	Gene body	4	2514275	2515892	1618	1	FGSG_07146	XM_011328554.1	0	protein_coding
NC_026474.1	9104734	9105636	903	*	Peak659	469	Promoter	1	9105966	9110368	4403	1	FGSG_09904	XM_011320508.1	-330	protein_coding
NC_026477.1	2243906	2244757	852	*	Peak660	450	Promoter	4	2245303	2246391	1089	1	FGSG_07074	XM_011328472.1	-546	protein_coding
NC_026477.1	5141648	5143108	1461	*	Peak661	551	Gene body	4	5140215	5141692	1478	2	FGSG_09830	XM_011329552.1	0	protein_coding
NC_026474.1	6446376	6447898	1523	*	Peak662	503	Gene body	1	6447625	6448974	1350	1	FGSG_01955	XM_011319508.1	0	protein_coding
NC_026477.1	4531814	4537148	5335	*	Peak663	460	Gene body	4	4532832	4533941	1110	2	FGSG_07800	XM_011329318.1	0	protein_coding
NC_026477.1	3440110	3440581	472	*	Peak664	472	Promoter	4	3438318	3439966	1649	2	FGSG_07407	XM_011328874.1	-144	protein_coding
NC_026476.1	4570227	4573548	3322	*	Peak665	540	Gene body	3	4570513	4571997	1485	2	FGSG_12885	XM_011326517.1	0	protein_coding
NC_026476.1	2992555	2998616	6062	*	Peak666	496	Gene body	3	2991407	2993173	1767	2	FGSG_05655	XM_011325917.1	0	protein_coding
NC_026475.1	7779304	7780183	880	*	Peak667	418	Promoter	2	7777601	7779108	1508	2	FGSG_03120	XM_011324347.1	-196	protein_coding
NC_026477.1	1100510	1101677	1168	*	Peak668	522	Gene body	4	1094333	1100643	6311	2	FGSG_12985	XM_011328098.1	0	protein_coding
NC_026476.1	2672858	2673597	740	*	Peak669	492	Promoter	3	2669685	2672771	3087	2	FGSG_05555	XM_011325803.1	-87	protein_coding
NC_026476.1	4521488	4529544	8057	*	Peak670	450	Gene body	3	4523690	4524184	495	1	FGSG_12880	XM_011326501.1	0	protein_coding
NC_026474.1	1140699	1143988	3290	*	Peak671	537	Promoter	1	1144494	1146960	2467	1	FGSG_00355	XM_011317710.1	-506	protein_coding
NC_026477.1	3309868	3311908	2041	*	Peak672	497	Gene body	4	3311595	3314172	2578	1	FGSG_07367	XM_011328828.1	0	protein_coding
NC_026477.1	4143180	4143598	419	*	Peak673	431	Gene body	4	4143328	4143630	303	2	FGSG_13180	XM_011329156.1	32	protein_coding
NC_026477.1	5734326	5735734	1409	*	Peak674	406	Promoter	4	5736040	5737533	1494	1	FGSG_09648	XM_011329757.1	-306	protein_coding
NC_026474.1	11061323	11062201	879	*	Peak675	527	Gene body	1	11061388	11061477	90	2	FGSG_20753	NA	0	tRNA
NC_026475.1	1621502	1621847	346	*	Peak676	511	Distal Intergenic	2	1623304	1625914	2611	1	FGSG_08508	XM_011321950.1	-1457	protein_coding
NC_026474.1	805988	806876	889	*	Peak677	495	Promoter	1	804398	805603	1206	2	FGSG_00257	XM_011317596.1	-385	protein_coding
NC_026476.1	1726514	1726942	429	*	Peak678	465	Promoter	3	1727713	1729666	1954	1	FGSG_05279	XM_011325488.1	-771	protein_coding
NC_026477.1	5997698	5998159	462	*	Peak679	469	Downstream	4	5999455	6002726	3272	1	FGSG_09574	XM_011329835.1	-1296	protein_coding
NC_026477.1	785997	790512	4516	*	Peak680	528	Gene body	4	783644	786124	2481	2	FGSG_06664	XM_011327991.1	0	protein_coding
NC_026476.1	3542064	3542938	875	*	Peak681	525	Promoter	3	3538995	3541921	2927	2	FGSG_05844	XM_011326143.1	-143	protein_coding
NC_026474.1	8653866	8655073	1208	*	Peak682	536	Gene body	1	8652386	8653981	1596	2	FGSG_02697	XM_011320348.1	0	protein_coding
NC_026474.1	8869998	8870796	799	*	Peak683	518	Promoter	1	8871001	8874371	3371	1	FGSG_02757	XM_011320421.1	-205	protein_coding
NC_026474.1	6310313	6311431	1119	*	Peak684	542	Gene body	1	6304870	6310450	5581	2	FGSG_01916	XM_011319464.1	0	protein_coding
NC_026474.1	3290041	3291311	1271	*	Peak685	477	Promoter	1	3291914	3293662	1749	1	FGSG_01000	XM_011318448.1	-603	protein_coding
NC_026477.1	1003461	1004024	564	*	Peak686	424	Gene body	4	1003438	1003527	90	1	FGSG_20660	NA	23	tRNA
NC_026475.1	2827184	2827896	713	*	Peak687	433	Promoter	2	2828385	2829277	893	1	FGSG_13438	XM_011322390.1	-489	protein_coding
NC_026477.1	6727072	6727866	795	*	Peak688	472	Promoter	4	6728359	6729744	1386	1	FGSG_09366	XM_011330077.1	-493	protein_coding
NC_026477.1	3469341	3470662	1322	*	Peak689	481	Gene body	4	3468259	3469595	1337	2	FGSG_07419	XM_011328887.1	0	protein_coding
NC_026476.1	1833087	1834997	1911	*	Peak690	515	Gene body	3	1832111	1834049	1939	2	FGSG_05311	XM_011325523.1	0	protein_coding
NC_026477.1	2521101	2522094	994	*	Peak691	451	Gene body	4	2521428	2522213	786	2	FGSG_13074	XM_011328559.1	119	protein_coding
NC_026474.1	1439056	1440070	1015	*	Peak692	406	Promoter	1	1440961	1442293	1333	1	FGSG_00450	XM_011317817.1	-891	protein_coding
NC_026476.1	4042654	4043413	760	*	Peak693	418	Promoter	3	4043534	4045444	1911	1	FGSG_06015	XM_011326332.1	-121	protein_coding
NC_026476.1	6809545	6810059	515	*	Peak694	428	Gene body	3	6809996	6811646	1651	1	FGSG_10759	XM_011327344.1	0	protein_coding
NC_026476.1	6733941	6734518	578	*	Peak695	508	Promoter	3	6734760	6737903	3144	1	FGSG_10781	XM_011327319.1	-242	protein_coding
NC_026474.1	5185274	5186186	913	*	Peak696	427	Gene body	1	5187606	5190222	2617	1	FGSG_01572	XM_011319083.1	-1420	protein_coding
NC_026474.1	4964212	4964978	767	*	Peak697	420	Gene body	1	4964017	4964568	552	1	FGSG_01500	XM_011319007.1	195	protein_coding
NC_026475.1	4714999	4716151	1153	*	Peak698	399	Gene body	2	4714237	4715033	797	2	FGSG_04227	XM_011323096.1	0	protein_coding
NC_026474.1	3763138	3763419	282	*	Peak699	548	Promoter	1	3760974	3762942	1969	2	FGSG_01152	XM_011318618.1	-196	protein_coding
NC_026475.1	1107989	1109606	1618	*	Peak700	423	Gene body	2	1109361	1112013	2653	1	FGSG_08656	XM_011321784.1	0	protein_coding
NC_026477.1	4693081	4694198	1118	*	Peak701	454	Promoter	4	4690022	4692453	2432	2	FGSG_07853	XM_011329379.1	-628	protein_coding
NC_026476.1	4538462	4540599	2138	*	Peak702	548	Gene body	3	4540457	4540768	312	2	FGSG_12881	XM_011326504.1	169	protein_coding
NC_026477.1	5065780	5068081	2302	*	Peak703	533	Gene body	4	5067990	5069754	1765	2	FGSG_09853	XM_011329525.1	1673	protein_coding
NC_026476.1	6764783	6765361	579	*	Peak704	539	Gene body	3	6764907	6766325	1419	2	FGSG_10768	XM_011327333.1	964	protein_coding
NC_026475.1	1804346	1805719	1374	*	Peak705	545	Gene body	2	1803707	1804588	882	2	FGSG_08461	XM_011322004.1	0	protein_coding
NC_026477.1	2832298	2832532	235	*	Peak706	424	Promoter	4	2833028	2836638	3611	1	FGSG_07232	XM_011328664.1	-496	protein_coding
NC_026475.1	4694008	4694682	675	*	Peak707	431	Promoter	2	4694906	4695969	1064	1	FGSG_04234	XM_011323087.1	-224	protein_coding
NC_026474.1	1894875	1895820	946	*	Peak708	519	Gene body	1	1890450	1894881	4432	2	FGSG_00595	XM_011317980.1	0	protein_coding
NC_026474.1	3013708	3014189	482	*	Peak709	488	Downstream	1	3012961	3013250	290	1	FGSG_11858	XM_011318354.1	747	protein_coding
NC_026474.1	4318958	4320070	1113	*	Peak710	547	Promoter	1	4316261	4318598	2338	2	FGSG_01308	XM_011318790.1	-360	protein_coding
NC_026474.1	11095472	11095697	226	*	Peak711	458	Promoter	1	11096117	11097185	1069	1	FGSG_10521	XM_011321212.1	-420	protein_coding
NC_026475.1	1772895	1774637	1743	*	Peak712	541	Gene body	2	1771094	1773128	2035	1	FGSG_08467	XM_011321996.1	1801	protein_coding
NC_026477.1	283544	284218	675	*	Peak713	433	Promoter	4	279310	283372	4063	2	FGSG_06507	XM_011327814.1	-172	protein_coding
NC_026477.1	1064701	1065684	984	*	Peak714	436	Gene body	4	1062405	1063164	760	1	FGSG_06746	XM_011328089.1	2296	protein_coding
NC_026477.1	1467577	1468681	1105	*	Peak715	544	Gene body	4	1464778	1467743	2966	2	FGSG_06861	XM_011328216.1	0	protein_coding
NC_026474.1	9315959	9319020	3062	*	Peak716	546	Promoter	1	9315395	9315679	285	2	FGSG_09969	XM_011320578.1	-280	protein_coding
NC_026477.1	3129588	3131478	1891	*	Peak717	509	Gene body	4	3128551	3129750	1200	2	FGSG_13120	XM_011328771.1	0	protein_coding
NC_026477.1	1452690	1452955	266	*	Peak718	478	Promoter	4	1450674	1452444	1771	2	FGSG_06855	XM_011328208.1	-246	protein_coding
NC_026474.1	7979131	7980206	1076	*	Peak719	452	Promoter	1	7980996	7986357	5362	1	FGSG_02482	XM_011320108.1	-790	protein_coding
NC_026477.1	4736445	4737233	789	*	Peak720	362	Gene body	4	4734354	4736549	2196	2	FGSG_07868	XM_011329396.1	0	protein_coding
NC_026474.1	3229828	3230379	552	*	Peak721	423	Promoter	1	3231005	3232868	1864	1	FGSG_00979	XM_011318423.1	-626	protein_coding
NC_026475.1	1292641	1293495	855	*	Peak722	478	Promoter	2	1290604	1292636	2033	2	FGSG_08604	XM_011321843.1	-5	protein_coding
NC_026475.1	1402847	1404796	1950	*	Peak723	460	Gene body	2	1404698	1408534	3837	1	FGSG_08572	XM_011321876.1	0	protein_coding
NC_026476.1	1438346	1438999	654	*	Peak724	425	Distal Intergenic	3	1435636	1436106	471	2	FGSG_05186	XM_011325391.1	-2240	protein_coding
NC_026474.1	6299843	6304600	4758	*	Peak725	545	Gene body	1	6298724	6299884	1161	2	FGSG_01915	XM_011319462.1	0	protein_coding
NC_026474.1	1044759	1049825	5067	*	Peak726	528	Gene body	1	1042422	1044798	2377	2	FGSG_00332	XM_011317680.1	0	protein_coding
NC_026474.1	10071298	10072339	1042	*	Peak727	535	Gene body	1	10070673	10071429	757	2	FGSG_10186	XM_011320828.1	0	protein_coding
NC_026476.1	948868	949154	287	*	Peak728	424	Promoter	3	949550	951972	2423	1	FGSG_05032	XM_011325212.1	-396	protein_coding
NC_026477.1	6055956	6056352	397	*	Peak729	509	Promoter	4	6052233	6055660	3428	2	FGSG_13607	XM_011329851.1	-296	protein_coding
NC_026477.1	5069340	5070149	810	*	Peak730	470	Gene body	4	5067990	5069754	1765	2	FGSG_09853	XM_011329525.1	0	protein_coding
NC_026477.1	1389063	1390325	1263	*	Peak731	512	Promoter	4	1390380	1393741	3362	1	FGSG_06834	XM_011328186.1	-55	protein_coding
NC_026474.1	6093478	6094916	1439	*	Peak732	516	Distal Intergenic	1	6089052	6091182	2131	2	FGSG_01853	XM_011319397.1	-2296	protein_coding
NC_026474.1	8683523	8684799	1277	*	Peak733	391	Promoter	1	8681988	8683208	1221	2	FGSG_02708	XM_011320360.1	-315	protein_coding
NC_026474.1	3961661	3963723	2063	*	Peak734	520	Promoter	1	3957151	3960771	3621	2	FGSG_01204	XM_011318675.1	-890	protein_coding
NC_026476.1	2934347	2936174	1828	*	Peak735	514	Promoter	3	2936195	2938350	2156	1	FGSG_05637	XM_011325899.1	-21	protein_coding
NC_026476.1	5079064	5080179	1116	*	Peak736	424	Promoter	3	5077516	5078767	1252	2	FGSG_06346	XM_011326701.1	-297	protein_coding
NC_026477.1	2159815	2163045	3231	*	Peak737	544	Promoter	4	2159065	2159596	532	2	FGSG_07052	XM_011328445.1	-219	protein_coding
NC_026474.1	3733911	3737494	3584	*	Peak738	539	Gene body	1	3736548	3741879	5332	1	FGSG_01144	XM_011318610.1	0	protein_coding
NC_026474.1	10727447	10728662	1216	*	Peak739	434	Promoter	1	10728749	10732312	3564	1	FGSG_10402	XM_011321070.1	-87	protein_coding
NC_026476.1	6774476	6775299	824	*	Peak740	443	Distal Intergenic	3	6776788	6780030	3243	1	FGSG_10767	XM_011327335.1	-1489	protein_coding
NC_026477.1	1627646	1628163	518	*	Peak741	543	Promoter	4	1628888	1630459	1572	1	FGSG_06902	XM_011328266.1	-725	protein_coding
NC_026476.1	4008807	4009879	1073	*	Peak742	542	Gene body	3	4006945	4009425	2481	2	FGSG_06003	XM_011326320.1	0	protein_coding
NC_026476.1	3988943	3990215	1273	*	Peak743	423	Gene body	3	3988338	3989175	838	1	FGSG_12855	XM_011326313.1	605	protein_coding
NC_026474.1	3155196	3156523	1328	*	Peak744	355	Distal Intergenic	1	3157884	3159914	2031	1	FGSG_00958	XM_011318398.1	-1361	protein_coding
NC_026475.1	8347481	8347935	455	*	Peak745	472	Promoter	2	8348547	8349359	813	1	FGSG_12557	XM_011324601.1	-612	protein_coding
NC_026475.1	934918	938073	3156	*	Peak746	539	Promoter	2	930153	934749	4597	2	FGSG_08704	XM_011321728.1	-169	protein_coding
NC_026477.1	1035433	1036488	1056	*	Peak747	453	Promoter	4	1036499	1037692	1194	1	FGSG_06741	XM_011328083.1	-11	protein_coding
NC_026474.1	10663487	10667232	3746	*	Peak748	495	Promoter	1	10668012	10670267	2256	1	FGSG_10382	XM_011321049.1	-780	protein_coding
NC_026475.1	4309494	4310536	1043	*	Peak749	497	Gene body	2	4304281	4307798	3518	2	FGSG_04351	XM_011322957.1	-1696	protein_coding
NC_026474.1	9434377	9435031	655	*	Peak750	509	Promoter	1	9435063	9435611	549	1	FGSG_09997	XM_011320616.1	-32	protein_coding
NC_026476.1	6775451	6776559	1109	*	Peak751	540	Promoter	3	6776788	6780030	3243	1	FGSG_10767	XM_011327335.1	-229	protein_coding
NC_026474.1	4506374	4508572	2199	*	Peak752	541	Gene body	1	4504408	4506796	2389	2	FGSG_01362	XM_011318852.1	0	protein_coding
NC_026474.1	5224204	5224846	643	*	Peak753	516	Promoter	1	5223452	5223972	521	2	FGSG_01579	XM_011319093.1	-232	protein_coding
NC_026474.1	9891458	9902196	10739	*	Peak754	511	Gene body	1	9894803	9896672	1870	2	FGSG_10128	XM_011320764.1	0	protein_coding
NC_026475.1	687279	688438	1160	*	Peak755	420	Distal Intergenic	2	684033	684806	774	2	FGSG_08772	XM_011321649.1	-2473	protein_coding
NC_026477.1	1166210	1168594	2385	*	Peak756	533	Promoter	4	1168747	1169881	1135	1	FGSG_06772	XM_011328119.1	-153	protein_coding
NC_026477.1	2606108	2607877	1770	*	Peak757	532	Gene body	4	2605447	2606307	861	1	FGSG_13082	XM_011328588.1	661	protein_coding
NC_026475.1	5089849	5090466	618	*	Peak758	487	Promoter	2	5088717	5089637	921	2	FGSG_04105	XM_011323229.1	-212	protein_coding
NC_026475.1	852338	853062	725	*	Peak759	504	Distal Intergenic	2	854644	857567	2924	1	FGSG_08726	XM_011321703.1	-1582	protein_coding
NC_026477.1	1820657	1822235	1579	*	Peak760	469	Promoter	4	1822472	1824625	2154	1	FGSG_13026	XM_011328328.1	-237	protein_coding
NC_026476.1	2722389	2722975	587	*	Peak761	420	Distal Intergenic	3	2719857	2720777	921	1	FGSG_05570	XM_011325820.1	2532	protein_coding
NC_026477.1	1331876	1332906	1031	*	Peak763	502	Promoter	4	1329143	1331491	2349	2	FGSG_06815	XM_011328167.1	-385	protein_coding
NC_026475.1	3901220	3903264	2045	*	Peak764	430	Gene body	2	3900121	3901309	1189	2	FGSG_04471	XM_011322824.1	0	protein_coding
NC_026474.1	3840633	3841236	604	*	Peak765	450	Promoter	1	3838383	3839955	1573	2	FGSG_01173	XM_011318642.1	-678	protein_coding
NC_026476.1	2643156	2647751	4596	*	Peak766	483	Gene body	3	2645271	2646060	790	2	FGSG_12753	XM_011325793.1	0	protein_coding
NC_026477.1	6912247	6913676	1430	*	Peak767	530	Promoter	4	6914532	6916333	1802	1	FGSG_09307	XM_011330152.1	-856	protein_coding
NC_026475.1	1475764	1475990	227	*	Peak768	527	Gene body	2	1475659	1475997	339	2	FGSG_13342	XM_011321904.1	7	protein_coding
NC_026475.1	4465644	4467001	1358	*	Peak769	436	Gene body	2	4462314	4465802	3489	2	FGSG_04309	XM_011323004.1	0	protein_coding
NC_026474.1	1164045	1164785	741	*	Peak770	486	Gene body	1	1164667	1167177	2511	1	FGSG_00362	XM_011317719.1	0	protein_coding
NC_026475.1	2193061	2195656	2596	*	Peak771	519	Gene body	2	2194248	2194616	369	2	FGSG_08342	XM_011322143.1	0	protein_coding
NC_026474.1	1907511	1908700	1190	*	Peak772	430	Promoter	1	1908887	1910644	1758	1	FGSG_00600	XM_011317986.1	-187	protein_coding
NC_026474.1	1935897	1937340	1444	*	Peak773	529	Gene body	1	1936962	1937928	967	1	FGSG_00609	XM_011317997.1	0	protein_coding
NC_026474.1	3144689	3145803	1115	*	Peak774	474	Promoter	1	3142922	3144514	1593	2	FGSG_00955	XM_011318395.1	-175	protein_coding
NC_026474.1	3257968	3259183	1216	*	Peak775	523	Gene body	1	3256197	3258020	1824	2	FGSG_00986	XM_011318431.1	0	protein_coding
NC_026475.1	2954145	2954426	282	*	Peak776	479	Promoter	2	2955362	2956609	1248	1	FGSG_08080	XM_011322440.1	-936	protein_coding
NC_026475.1	8335988	8337958	1971	*	Peak777	440	Gene body	2	8335145	8336029	885	2	FGSG_02903	XM_011324597.1	0	protein_coding
NC_026476.1	1528526	1529245	720	*	Peak778	472	Promoter	3	1529399	1533537	4139	1	FGSG_12704	XM_011325422.1	-154	protein_coding
NC_026477.1	1581085	1582401	1317	*	Peak779	460	Gene body	4	1579354	1581541	2188	1	FGSG_13014	XM_011328250.1	1731	protein_coding
NC_026477.1	7242959	7243804	846	*	Peak780	537	Promoter	4	7244008	7244373	366	1	FGSG_13530	XM_011330272.1	-204	protein_coding
NC_026475.1	633325	635475	2151	*	Peak781	516	Gene body	2	635309	637335	2027	1	FGSG_08788	XM_011321633.1	0	protein_coding
NC_026474.1	11149422	11150146	725	*	Peak782	417	Promoter	1	11146796	11149202	2407	2	FGSG_10532	XM_011321224.1	-220	protein_coding
NC_026476.1	1515366	1519792	4427	*	Peak783	536	Gene body	3	1518959	1519749	791	1	FGSG_12702	XM_011325417.1	0	protein_coding
NC_026474.1	10010801	10012559	1759	*	Peak784	497	Gene body	1	10010347	10011392	1046	1	FGSG_10165	XM_011320804.1	454	protein_coding
NC_026475.1	1557466	1557716	251	*	Peak785	533	Gene body	2	1555311	1557648	2338	2	FGSG_08529	XM_011321927.1	0	protein_coding
NC_026474.1	8902084	8905231	3148	*	Peak786	531	Gene body	1	8900697	8902151	1455	2	FGSG_02769	XM_011320434.1	0	protein_coding
NC_026476.1	2226214	2229320	3107	*	Peak787	414	Gene body	3	2221822	2226528	4707	2	FGSG_05422	XM_011325656.1	0	protein_coding
NC_026477.1	5082258	5082909	652	*	Peak788	428	Promoter	4	5083179	5085478	2300	1	FGSG_09849	XM_011329531.1	-270	protein_coding
NC_026477.1	463843	464879	1037	*	Peak789	480	Gene body	4	464202	464510	309	1	FGSG_12942	XM_011327886.1	0	protein_coding
NC_026476.1	3814487	3815498	1012	*	Peak790	456	Promoter	3	3812295	3814307	2013	2	FGSG_05937	XM_011326245.1	-180	protein_coding
NC_026474.1	9078452	9079683	1232	*	Peak791	420	Promoter	1	9079693	9082809	3117	1	FGSG_09895	XM_011320499.1	-10	protein_coding
NC_026477.1	2484670	2487328	2659	*	Peak792	530	Gene body	4	2487141	2488639	1499	1	FGSG_07136	XM_011328544.1	0	protein_coding
NC_026476.1	2774517	2775537	1021	*	Peak793	416	Promoter	3	2775741	2776109	369	1	FGSG_12760	XM_011325838.1	-204	protein_coding
NC_026477.1	6206761	6207420	660	*	Peak794	492	Promoter	4	6207574	6211725	4152	1	FGSG_09515	XM_011329901.1	-154	protein_coding
NC_026474.1	9265288	9268159	2872	*	Peak795	533	Gene body	1	9263988	9265403	1416	2	FGSG_09950	XM_011320556.1	0	protein_coding
NC_026476.1	2040193	2040694	502	*	Peak796	506	Distal Intergenic	3	2043338	2057970	14633	1	FGSG_05372	XM_011325594.1	-2644	protein_coding
NC_026474.1	8306177	8306814	638	*	Peak797	416	Promoter	1	8304272	8305319	1048	2	FGSG_12159	XM_011320218.1	-858	protein_coding
NC_026475.1	2325301	2326332	1032	*	Peak798	508	Gene body	2	2325241	2326029	789	1	FGSG_08304	XM_011322186.1	60	protein_coding
NC_026474.1	3344891	3346062	1172	*	Peak799	337	Promoter	1	3346284	3347014	731	1	FGSG_01018	XM_011318469.1	-222	protein_coding
NC_026477.1	2003641	2007000	3360	*	Peak800	534	Gene body	4	2001993	2003943	1951	2	FGSG_07005	XM_011328390.1	0	protein_coding
NC_026474.1	1354992	1357901	2910	*	Peak801	523	Promoter	1	1357910	1359085	1176	1	FGSG_00422	XM_011317786.1	-9	protein_coding
NC_026475.1	8453599	8454300	702	*	Peak802	416	Promoter	2	8451774	8453396	1623	2	FGSG_02863	XM_011324641.1	-203	protein_coding
NC_026474.1	859218	860126	909	*	Peak803	512	Promoter	1	857974	859128	1155	2	FGSG_00276	XM_011317619.1	-90	protein_coding
NC_026475.1	1801288	1802494	1207	*	Peak804	468	Distal Intergenic	2	1798494	1800046	1553	2	FGSG_08462	XM_011322003.1	-1242	protein_coding
NC_026476.1	386374	387663	1290	*	Peak805	469	Gene body	3	385410	386429	1020	2	FGSG_04826	XM_011324975.1	0	protein_coding
NC_026477.1	5818366	5819711	1346	*	Peak806	529	Distal Intergenic	4	5821546	5822413	868	1	FGSG_09621	XM_011329785.1	-1835	protein_coding
NC_026476.1	4971247	4971954	708	*	Peak807	428	Gene body	3	4968891	4971453	2563	2	FGSG_06309	XM_011326661.1	0	protein_coding
NC_026476.1	6310424	6311501	1078	*	Peak808	454	Distal Intergenic	3	6302342	6308065	5724	2	FGSG_10904	XM_011327174.1	-2359	protein_coding
NC_026477.1	2819943	2823744	3802	*	Peak809	519	Gene body	4	2821996	2823911	1916	1	FGSG_07230	XM_011328661.1	0	protein_coding
NC_026474.1	6474975	6479140	4166	*	Peak810	526	Promoter	1	6479159	6484861	5703	1	FGSG_01964	XM_011319519.1	-19	protein_coding
NC_026476.1	934635	936300	1666	*	Peak811	532	Gene body	3	936050	938403	2354	1	FGSG_05026	XM_011325206.1	0	protein_coding
NC_026474.1	1668845	1669497	653	*	Peak812	510	Gene body	1	1668969	1669165	197	2	FGSG_11778	XM_011317908.1	0	protein_coding
NC_026474.1	2667382	2667912	531	*	Peak813	414	Distal Intergenic	1	2664060	2665447	1388	1	FGSG_00821	XM_011318233.1	3322	protein_coding
NC_026474.1	4634313	4634550	238	*	Peak814	490	Promoter	1	4631465	4633811	2347	2	FGSG_01407	XM_011318902.1	-502	protein_coding
NC_026476.1	6651082	6651551	470	*	Peak815	412	Promoter	3	6649499	6650891	1393	2	FGSG_10804	XM_011327293.1	-191	protein_coding
NC_026475.1	4226660	4227276	617	*	Peak816	444	Promoter	2	4222890	4226608	3719	2	FGSG_04378	XM_011322927.1	-52	protein_coding
NC_026476.1	3446040	3446782	743	*	Peak817	412	Promoter	3	3447103	3448378	1276	1	FGSG_05809	XM_011326099.1	-321	protein_coding
NC_026477.1	1022667	1026276	3610	*	Peak818	531	Promoter	4	1026458	1028473	2016	1	FGSG_06736	XM_011328078.1	-182	protein_coding
NC_026477.1	3103478	3104637	1160	*	Peak819	531	Promoter	4	3098792	3103274	4483	2	FGSG_07312	XM_011328758.1	-204	protein_coding
NC_026477.1	5468607	5470498	1892	*	Peak820	413	Gene body	4	5469660	5472635	2976	1	FGSG_09734	XM_011329666.1	0	protein_coding
NC_026474.1	4288273	4288721	449	*	Peak821	412	Gene body	1	4288689	4290713	2025	1	FGSG_01300	XM_011318783.1	0	protein_coding
NC_026476.1	6680155	6680387	233	*	Peak822	411	Distal Intergenic	3	6677843	6678351	509	1	FGSG_13918	XM_011327302.1	2312	protein_coding
NC_026475.1	926098	926676	579	*	Peak823	526	Gene body	2	924952	926212	1261	2	FGSG_13313	XM_011321726.1	0	protein_coding
NC_026474.1	2131426	2132554	1129	*	Peak824	494	Distal Intergenic	1	2128459	2129181	723	1	FGSG_11801	XM_011318055.1	2967	protein_coding
NC_026476.1	1436107	1437098	992	*	Peak825	508	Promoter	3	1435636	1436106	471	2	FGSG_05186	XM_011325391.1	-1	protein_coding
NC_026474.1	2517847	2519407	1561	*	Peak826	409	Gene body	1	2519166	2521467	2302	1	FGSG_00777	XM_011318186.1	0	protein_coding
NC_026475.1	2030262	2035096	4835	*	Peak827	507	Gene body	2	2034948	2038255	3308	1	FGSG_08393	XM_011322082.1	0	protein_coding
NC_026474.1	1328828	1330977	2150	*	Peak828	521	Distal Intergenic	1	1325886	1327546	1661	2	FGSG_00414	XM_011317778.1	-1282	protein_coding
NC_026474.1	3517906	3520144	2239	*	Peak829	507	Gene body	1	3520070	3522045	1976	1	FGSG_01068	XM_011318524.1	0	protein_coding
NC_026474.1	1000183	1000735	553	*	Peak830	468	Gene body	1	999619	1000594	976	2	FGSG_00319	XM_011317666.1	0	protein_coding
NC_026474.1	9271811	9275138	3328	*	Peak831	504	Gene body	1	9274999	9276879	1881	1	FGSG_09954	XM_011320561.1	0	protein_coding
NC_026475.1	2547190	2548399	1210	*	Peak832	478	Promoter	2	2548450	2549775	1326	1	FGSG_08222	XM_011322284.1	-51	protein_coding
NC_026476.1	1364792	1365313	522	*	Peak833	446	Promoter	3	1362891	1364350	1460	2	FGSG_05167	XM_011325369.1	-442	protein_coding
NC_026477.1	2064414	2065356	943	*	Peak834	418	Gene body	4	2063854	2064955	1102	2	FGSG_07025	XM_011328411.1	0	protein_coding
NC_026476.1	3259091	3260133	1043	*	Peak835	492	Promoter	3	3256855	3258532	1678	2	FGSG_05744	XM_011326024.1	-559	protein_coding
NC_026474.1	9309094	9309742	649	*	Peak836	507	Promoter	1	9308241	9308866	626	2	FGSG_09968	XM_011320577.1	-228	protein_coding
NC_026476.1	6875531	6876895	1365	*	Peak837	500	Gene body	3	6876622	6878247	1626	1	FGSG_10739	XM_011327367.1	0	protein_coding
NC_026476.1	4551715	4552479	765	*	Peak838	491	Promoter	3	4549895	4551565	1671	2	FGSG_12884	XM_011326509.1	-150	protein_coding
NC_026474.1	1261986	1263721	1736	*	Peak839	408	Promoter	1	1260749	1261815	1067	2	FGSG_00395	XM_011317755.1	-171	protein_coding
NC_026474.1	6189163	6189562	400	*	Peak840	387	Promoter	1	6185706	6188586	2881	2	FGSG_01877	XM_011319425.1	-577	protein_coding
NC_026475.1	1936105	1936822	718	*	Peak841	409	Promoter	2	1932490	1936044	3555	2	FGSG_08422	XM_011322050.1	-61	protein_coding
NC_026476.1	2119898	2120181	284	*	Peak842	405	Promoter	3	2120356	2121327	972	1	FGSG_05393	XM_011325619.1	-175	protein_coding
NC_026477.1	3189618	3189827	210	*	Peak843	408	Distal Intergenic	4	3187488	3188361	874	2	FGSG_13125	XM_011328791.1	-1257	protein_coding
NC_026477.1	7082968	7083493	526	*	Peak844	410	Promoter	4	7083997	7085669	1673	1	FGSG_09257	XM_011330210.1	-504	protein_coding
NC_026474.1	9361140	9362362	1223	*	Peak845	451	Promoter	1	9362624	9365110	2487	1	FGSG_09983	XM_011320593.1	-262	protein_coding
NC_026474.1	6396272	6397006	735	*	Peak846	467	Distal Intergenic	1	6398348	6401222	2875	1	FGSG_01943	XM_011319495.1	-1342	protein_coding
NC_026474.1	1655121	1658350	3230	*	Peak847	414	Gene body	1	1658317	1660534	2218	1	FGSG_00529	XM_011317905.1	0	protein_coding
NC_026476.1	4866757	4867319	563	*	Peak848	467	Promoter	3	4867631	4868790	1160	1	FGSG_06281	XM_011326629.1	-312	protein_coding
NC_026474.1	4250161	4252650	2490	*	Peak849	498	Gene body	1	4248303	4250789	2487	2	FGSG_01289	XM_011318769.1	0	protein_coding
NC_026475.1	5904979	5906201	1223	*	Peak850	497	Promoter	2	5903400	5904668	1269	2	FGSG_03823	XM_011323559.1	-311	protein_coding
NC_026474.1	1872462	1873364	903	*	Peak851	486	Promoter	1	1873603	1875315	1713	1	FGSG_00588	XM_011317973.1	-239	protein_coding
NC_026475.1	5075447	5078117	2671	*	Peak852	451	Promoter	2	5071970	5075167	3198	2	FGSG_04109	XM_011323225.1	-280	protein_coding
NC_026476.1	4052704	4053707	1004	*	Peak853	434	Promoter	3	4046277	4052421	6145	2	FGSG_06016	XM_011326333.1	-283	protein_coding
NC_026476.1	1403676	1405032	1357	*	Peak854	407	Distal Intergenic	3	1407216	1410739	3524	1	FGSG_05179	XM_011325382.1	-2184	protein_coding
NC_026474.1	9424834	9426869	2036	*	Peak855	483	Promoter	1	9421625	9424692	3068	2	FGSG_09995	XM_011320613.1	-142	protein_coding
NC_026477.1	7018059	7021578	3520	*	Peak856	480	Gene body	4	7021291	7023028	1738	1	FGSG_09277	XM_011330188.1	0	protein_coding
NC_026477.1	5434769	5438332	3564	*	Peak857	526	Gene body	4	5438283	5441502	3220	1	FGSG_13634	XM_011329653.1	0	protein_coding
NC_026477.1	3343515	3343753	239	*	Peak858	406	Promoter	4	3344143	3345519	1377	1	FGSG_07377	XM_011328840.1	-390	protein_coding
NC_026474.1	30619	31480	862	*	Peak859	502	Distal Intergenic	1	29034	29606	573	1	FGSG_14030	XM_011317270.1	1585	protein_coding
NC_026474.1	1988722	1988925	204	*	Peak860	417	Promoter	1	1989212	1990533	1322	1	FGSG_00622	XM_011318011.1	-287	protein_coding
NC_026474.1	4886212	4886713	502	*	Peak861	499	Gene body	1	4886385	4886708	324	2	FGSG_11960	XM_011318980.1	0	protein_coding
NC_026476.1	2197549	2198889	1341	*	Peak862	520	Gene body	3	2196553	2197578	1026	2	FGSG_12734	XM_011325648.1	0	protein_coding
NC_026477.1	2238308	2239641	1334	*	Peak863	526	Gene body	4	2237724	2238511	788	2	FGSG_07072	XM_011328470.1	0	protein_coding
NC_026474.1	1720442	1722309	1868	*	Peak864	525	Gene body	1	1722122	1722780	659	2	FGSG_11780	XM_011317925.1	471	protein_coding
NC_026476.1	3729487	3730466	980	*	Peak865	482	Promoter	3	3730690	3732886	2197	1	FGSG_05903	XM_011326210.1	-224	protein_coding
NC_026477.1	545717	546617	901	*	Peak866	383	Gene body	4	545222	545857	636	2	FGSG_06600	XM_011327914.1	0	protein_coding
NC_026477.1	1369619	1370226	608	*	Peak867	428	Gene body	4	1369554	1370151	598	1	FGSG_06829	XM_011328181.1	65	protein_coding
NC_026475.1	4450773	4452459	1687	*	Peak868	509	Gene body	2	4452207	4454531	2325	1	FGSG_04312	XM_011323001.1	0	protein_coding
NC_026475.1	4242634	4243825	1192	*	Peak869	514	Gene body	2	4240310	4242771	2462	2	FGSG_04370	XM_011322935.1	0	protein_coding
NC_026474.1	5378462	5379345	884	*	Peak870	405	Promoter	1	5377103	5377879	777	2	FGSG_11981	XM_011319140.1	-583	protein_coding
NC_026474.1	2307403	2307672	270	*	Peak871	444	Promoter	1	2307808	2310037	2230	1	FGSG_00708	XM_011318110.1	-136	protein_coding
NC_026477.1	1870369	1871550	1182	*	Peak872	500	Gene body	4	1871084	1872199	1116	2	FGSG_06967	XM_011328344.1	649	protein_coding
NC_026476.1	6180548	6181444	897	*	Peak873	466	Promoter	3	6178686	6180082	1397	2	FGSG_10946	XM_011327126.1	-466	protein_coding
NC_026475.1	2811420	2812632	1213	*	Peak874	430	Promoter	2	2812747	2815088	2342	1	FGSG_08129	XM_011322385.1	-115	protein_coding
NC_026474.1	6902033	6903426	1394	*	Peak875	394	Downstream	1	6903595	6904263	669	2	FGSG_02102	XM_011319675.1	837	protein_coding
NC_026477.1	5714831	5715128	298	*	Peak876	523	Promoter	4	5710625	5714348	3724	2	FGSG_09660	XM_011329746.1	-483	protein_coding
NC_026475.1	2212337	2214205	1869	*	Peak877	519	Gene body	2	2214114	2215417	1304	1	FGSG_08335	XM_011322152.1	0	protein_coding
NC_026474.1	9340805	9343504	2700	*	Peak878	403	Gene body	1	9335791	9340853	5063	2	FGSG_09976	XM_011320585.1	0	protein_coding
NC_026477.1	2839140	2840456	1317	*	Peak879	474	Gene body	4	2840364	2842055	1692	1	FGSG_07233	XM_011328666.1	0	protein_coding
NC_026475.1	4838015	4839207	1193	*	Peak880	403	Gene body	2	4839015	4841296	2282	1	FGSG_04182	XM_011323145.1	0	protein_coding
NC_026477.1	5354214	5354620	407	*	Peak881	483	Promoter	4	5354851	5356573	1723	1	FGSG_09768	XM_011329626.1	-231	protein_coding
NC_026476.1	6825852	6828740	2889	*	Peak882	427	Promoter	3	6828883	6830110	1228	1	FGSG_10755	XM_011327348.1	-143	protein_coding
NC_026477.1	3190005	3193046	3042	*	Peak883	521	Gene body	4	3190218	3191609	1392	2	FGSG_07340	XM_011328792.1	0	protein_coding
NC_026476.1	1292356	1293393	1038	*	Peak884	438	Promoter	3	1290374	1291966	1593	2	FGSG_05146	XM_011325345.1	-390	protein_coding
NC_026475.1	30586	32795	2210	*	Peak885	405	Promoter	2	28537	29637	1101	2	FGSG_11616	XM_011321440.1	-949	protein_coding
NC_026476.1	2337453	2338465	1013	*	Peak886	403	Gene body	3	2335614	2337591	1978	2	FGSG_05456	XM_011325692.1	0	protein_coding
NC_026475.1	4327891	4329543	1653	*	Peak887	479	Gene body	2	4328954	4331490	2537	1	FGSG_04343	XM_011322966.1	0	protein_coding
NC_026477.1	2464885	2466703	1819	*	Peak888	508	Gene body	4	2465542	2465932	391	2	FGSG_13066	XM_011328537.1	0	protein_coding
NC_026477.1	1879361	1881368	2008	*	Peak889	431	Gene body	4	1881246	1885069	3824	1	FGSG_06970	XM_011328347.1	0	protein_coding
NC_026477.1	5836976	5837913	938	*	Peak890	428	Promoter	4	5834253	5836632	2380	2	FGSG_09615	XM_011329791.1	-344	protein_coding
NC_026475.1	1366019	1367257	1239	*	Peak891	431	Gene body	2	1367138	1371321	4184	1	FGSG_08586	XM_011321862.1	0	protein_coding
NC_026476.1	6677999	6679234	1236	*	Peak892	521	Gene body	3	6677843	6678351	509	1	FGSG_13918	XM_011327302.1	156	protein_coding
NC_026476.1	3795693	3798116	2424	*	Peak893	479	Promoter	3	3789795	3795191	5397	2	FGSG_05929	XM_011326237.1	-502	protein_coding
NC_026475.1	8603788	8606031	2244	*	Peak894	500	Promoter	2	8601614	8603693	2080	2	FGSG_02807	XM_011324703.1	-95	protein_coding
NC_026474.1	2043725	2044656	932	*	Peak895	485	Gene body	1	2041757	2043925	2169	2	FGSG_00639	XM_011318029.1	0	protein_coding
NC_026474.1	6371510	6372993	1484	*	Peak896	520	Promoter	1	6373650	6376834	3185	1	FGSG_01936	XM_011319486.1	-657	protein_coding
NC_026475.1	4259246	4259852	607	*	Peak897	486	Gene body	2	4258048	4259877	1830	2	FGSG_04363	XM_011322942.1	25	protein_coding
NC_026477.1	2868788	2875875	7088	*	Peak898	518	Gene body	4	2872977	2873466	490	2	FGSG_07242	XM_011328677.1	0	protein_coding
NC_026477.1	5491169	5496399	5231	*	Peak899	518	Promoter	4	5488581	5490666	2086	2	FGSG_09726	XM_011329674.1	-503	protein_coding
NC_026474.1	3763575	3764098	524	*	Peak900	406	Promoter	1	3764337	3765611	1275	1	FGSG_01153	XM_011318619.1	-239	protein_coding
NC_026475.1	3777135	3778061	927	*	Peak901	496	Promoter	2	3778088	3781458	3371	1	FGSG_04512	XM_011322774.1	-27	protein_coding
NC_026476.1	1817923	1819642	1720	*	Peak902	384	Distal Intergenic	3	1821436	1822206	771	2	FGSG_05308	XM_011325518.1	2564	protein_coding
NC_026475.1	4162219	4165004	2786	*	Peak903	506	Gene body	2	4164703	4166949	2247	1	FGSG_04400	XM_011322904.1	0	protein_coding
NC_026474.1	3530888	3532325	1438	*	Peak904	486	Promoter	1	3532445	3537344	4900	1	FGSG_11890	XM_011318528.1	-120	protein_coding
NC_026475.1	1194015	1197914	3900	*	Peak905	520	Promoter	2	1198591	1200111	1521	1	FGSG_08633	XM_011321809.1	-677	protein_coding
NC_026474.1	9664666	9666351	1686	*	Peak906	511	Gene body	1	9661136	9664829	3694	2	FGSG_10061	XM_011320688.1	0	protein_coding
NC_026477.1	2116086	2116532	447	*	Peak907	402	Gene body	4	2115911	2116764	854	2	FGSG_13048	XM_011328430.1	232	protein_coding
NC_026477.1	6451728	6452166	439	*	Peak908	411	Promoter	4	6448977	6451628	2652	2	FGSG_09441	XM_011329989.1	-100	protein_coding
NC_026475.1	107130	108226	1097	*	Peak909	473	Promoter	2	108423	110558	2136	1	FGSG_08926	XM_011321468.1	-197	protein_coding
NC_026474.1	2681810	2682283	474	*	Peak910	438	Promoter	1	2682385	2685510	3126	1	FGSG_00824	XM_011318237.1	-102	protein_coding
NC_026477.1	5430527	5432242	1716	*	Peak911	503	Gene body	4	5431257	5431547	291	2	FGSG_09741	XM_011329651.1	0	protein_coding
NC_026475.1	1899653	1900129	477	*	Peak912	401	Distal Intergenic	2	1898193	1899254	1062	1	FGSG_13368	XM_011322037.1	1460	protein_coding
NC_026475.1	1398945	1400243	1299	*	Peak913	493	Gene body	2	1400124	1401559	1436	1	FGSG_08574	XM_011321874.1	0	protein_coding
NC_026474.1	890051	890620	570	*	Peak914	506	Gene body	1	890189	890283	95	2	FGSG_20504	NA	0	tRNA
NC_026475.1	4514683	4515671	989	*	Peak915	513	Promoter	2	4511840	4513996	2157	2	FGSG_04296	XM_011323018.1	-687	protein_coding
NC_026477.1	669198	671349	2152	*	Peak916	515	Gene body	4	670369	670958	590	2	FGSG_12953	XM_011327958.1	0	protein_coding
NC_026476.1	3978140	3978897	758	*	Peak917	516	Distal Intergenic	3	3968759	3970339	1581	2	FGSG_05995	XM_011326311.1	-7801	protein_coding
NC_026475.1	1805914	1807654	1741	*	Peak918	501	Gene body	2	1806803	1809677	2875	1	FGSG_08460	XM_011322005.1	0	protein_coding
NC_026475.1	1397097	1398645	1549	*	Peak919	401	Promoter	2	1394840	1396901	2062	2	FGSG_08575	XM_011321873.1	-196	protein_coding
NC_026476.1	4374374	4374796	423	*	Peak920	510	Promoter	3	4371695	4373524	1830	2	FGSG_06127	XM_011326451.1	-850	protein_coding
NC_026475.1	5132536	5133009	474	*	Peak921	413	Promoter	2	5129151	5132028	2878	2	FGSG_04095	XM_011323243.1	-508	protein_coding
NC_026476.1	3070848	3071474	627	*	Peak922	388	Promoter	3	3069406	3070105	700	2	FGSG_05677	XM_011325947.1	-743	protein_coding
NC_026475.1	4884490	4885244	755	*	Peak923	398	Promoter	2	4885340	4886830	1491	1	FGSG_04171	XM_011323156.1	-96	protein_coding
NC_026474.1	3063857	3065578	1722	*	Peak924	448	Promoter	1	3065799	3068701	2903	1	FGSG_00932	XM_011318371.1	-221	protein_coding
NC_026475.1	1767463	1768454	992	*	Peak925	476	Distal Intergenic	2	1771094	1773128	2035	1	FGSG_08467	XM_011321996.1	-2640	protein_coding
NC_026476.1	1496934	1497463	530	*	Peak926	452	Gene body	3	1496200	1497014	815	2	FGSG_05204	XM_011325410.1	0	protein_coding
NC_026474.1	4660411	4661766	1356	*	Peak927	499	Promoter	1	4661825	4664410	2586	1	FGSG_01414	XM_011318911.1	-59	protein_coding
NW_001837915.1	1069	12583	11515	*	Peak928	237	Gene body	16	1194	1264	71	1	FGSG_20811	NA	0	tRNA
NC_026475.1	2028035	2029117	1083	*	Peak929	380	Distal Intergenic	2	2030767	2031492	726	1	FGSG_13374	XM_011322081.1	-1650	protein_coding
NC_026474.1	4596286	4596737	452	*	Peak930	471	Gene body	1	4595197	4596332	1136	2	FGSG_01392	XM_011318886.1	0	protein_coding
NC_026476.1	1571973	1572225	253	*	Peak931	512	Promoter	3	1572721	1574018	1298	1	FGSG_05225	XM_011325434.1	-496	protein_coding
NC_026474.1	2724359	2726393	2035	*	Peak932	514	Promoter	1	2721703	2724062	2360	2	FGSG_00838	XM_011318253.1	-297	protein_coding
NC_026474.1	1533839	1535043	1205	*	Peak933	515	Gene body	1	1532693	1534321	1629	1	FGSG_00488	XM_011317859.1	1146	protein_coding
NC_026474.1	4134152	4135664	1513	*	Peak934	409	Gene body	1	4133929	4134438	510	2	FGSG_11917	XM_011318729.1	0	protein_coding
NC_026474.1	5330921	5332192	1272	*	Peak935	411	Promoter	1	5327122	5330169	3048	2	FGSG_11978	XM_011319124.1	-752	protein_coding
NC_026474.1	6171591	6172267	677	*	Peak936	510	Gene body	1	6172088	6173488	1401	2	FGSG_01872	XM_011319420.1	1221	protein_coding
NC_026474.1	11012982	11014629	1648	*	Peak937	503	Gene body	1	11013252	11013738	487	2	FGSG_13774	XM_011321185.1	0	protein_coding
NC_026476.1	1766240	1767371	1132	*	Peak938	484	Promoter	3	1767456	1768685	1230	1	FGSG_05292	XM_011325502.1	-85	protein_coding
NC_026476.1	2783315	2783637	323	*	Peak939	437	Promoter	3	2783971	2785900	1930	1	FGSG_05589	XM_011325843.1	-334	protein_coding
NC_026476.1	3297013	3298779	1767	*	Peak940	445	Gene body	3	3298604	3299571	968	1	FGSG_05757	XM_011326042.1	0	protein_coding
NC_026477.1	2266542	2267308	767	*	Peak941	498	Distal Intergenic	4	2269101	2270341	1241	1	FGSG_13056	XM_011328476.1	-1793	protein_coding
NC_026477.1	3458935	3460149	1215	*	Peak942	496	Promoter	4	3460717	3461542	826	1	FGSG_13146	XM_011328882.1	-568	protein_coding
NC_026477.1	6432045	6432919	875	*	Peak943	488	Gene body	4	6429908	6432096	2189	2	FGSG_09448	XM_011329981.1	0	protein_coding
NC_026474.1	2537492	2540320	2829	*	Peak944	513	Promoter	1	2534362	2537128	2767	2	FGSG_00786	XM_011318195.1	-364	protein_coding
NC_026475.1	6846593	6846924	332	*	Peak945	460	Promoter	2	6847701	6849678	1978	1	FGSG_03458	XM_011323955.1	-777	protein_coding
NC_026477.1	6862874	6863526	653	*	Peak946	396	Promoter	4	6863602	6865078	1477	1	FGSG_09323	XM_011330131.1	-76	protein_coding
NC_026474.1	2807378	2810267	2890	*	Peak947	513	Gene body	1	2807257	2808064	808	2	FGSG_11844	XM_011318280.1	0	protein_coding
NC_026476.1	4509210	4509426	217	*	Peak948	397	Promoter	3	4507579	4508876	1298	2	FGSG_12878	XM_011326494.1	-334	protein_coding
NC_026476.1	6493927	6495350	1424	*	Peak949	395	Gene body	3	6494922	6497014	2093	1	FGSG_10848	XM_011327241.1	0	protein_coding
NC_026476.1	4859760	4860241	482	*	Peak950	447	Promoter	3	4860398	4862395	1998	1	FGSG_06279	XM_011326627.1	-157	protein_coding
NC_026475.1	805416	806263	848	*	Peak951	395	Distal Intergenic	2	808589	811097	2509	1	FGSG_08735	XM_011321691.1	-2326	protein_coding
NC_026474.1	1215937	1217163	1227	*	Peak952	473	Downstream	1	1217342	1218754	1413	2	FGSG_00379	XM_011317739.1	1591	protein_coding
NC_026474.1	9055244	9058035	2792	*	Peak953	368	Gene body	1	9054500	9055348	849	1	FGSG_09886	XM_011320490.1	744	protein_coding
NC_026475.1	1149048	1150593	1546	*	Peak954	493	Gene body	2	1147878	1149781	1904	2	FGSG_08643	XM_011321797.1	0	protein_coding
NC_026476.1	878541	881581	3041	*	Peak955	471	Promoter	3	881862	883665	1804	1	FGSG_05006	XM_011325185.1	-281	protein_coding
NC_026474.1	4445994	4447806	1813	*	Peak956	394	Gene body	1	4444465	4446012	1548	2	FGSG_01342	XM_011318830.1	0	protein_coding
NC_026477.1	5316303	5316876	574	*	Peak957	421	Downstream	4	5317081	5317395	315	2	FGSG_13644	XM_011329612.1	519	protein_coding
NC_026477.1	7880941	7881497	557	*	Peak958	511	Gene body	4	7879635	7881088	1454	2	FGSG_08969	XM_011330539.1	0	protein_coding
NC_026474.1	3431752	3433185	1434	*	Peak959	490	Distal Intergenic	1	3429700	3431334	1635	1	FGSG_01045	XM_011318499.1	2052	protein_coding
NC_026476.1	4902648	4906701	4054	*	Peak960	512	Promoter	3	4899653	4902091	2439	2	FGSG_12901	XM_011326639.1	-557	protein_coding
NC_026475.1	8282749	8283102	354	*	Peak961	477	Promoter	2	8281556	8282583	1028	2	FGSG_02926	XM_011324573.1	-166	protein_coding
NC_026474.1	5119844	5122109	2266	*	Peak962	495	Promoter	1	5122282	5124576	2295	1	FGSG_01555	XM_011319065.1	-173	protein_coding
NC_026474.1	5158290	5159267	978	*	Peak963	403	Promoter	1	5155153	5157696	2544	2	FGSG_01564	XM_011319074.1	-594	protein_coding
NC_026477.1	3605359	3606398	1040	*	Peak964	507	Promoter	4	3606663	3609083	2421	1	FGSG_07468	XM_011328939.1	-265	protein_coding
NC_026474.1	1468535	1471458	2924	*	Peak965	491	Gene body	1	1470291	1470722	432	2	FGSG_11768	XM_011317831.1	0	protein_coding
NC_026475.1	2317653	2318797	1145	*	Peak966	393	Promoter	2	2315856	2317121	1266	2	FGSG_08306	XM_011322183.1	-532	protein_coding
NC_026476.1	2857361	2858276	916	*	Peak967	407	Gene body	3	2858205	2859204	1000	1	FGSG_05615	XM_011325873.1	0	protein_coding
NC_026477.1	3663149	3664844	1696	*	Peak968	474	Gene body	4	3662515	3663521	1007	2	FGSG_07488	XM_011328961.1	0	protein_coding
NC_026476.1	2256188	2257484	1297	*	Peak969	478	Gene body	3	2253629	2256351	2723	2	FGSG_05430	XM_011325665.1	0	protein_coding
NC_026476.1	2406132	2407412	1281	*	Peak970	475	Downstream	3	2405040	2406129	1090	1	FGSG_12744	XM_011325716.1	1092	protein_coding
NC_026474.1	2275885	2280790	4906	*	Peak971	311	3' UTR	1	2280436	2283248	2813	2	FGSG_00702	XM_011318103.1	2458	protein_coding
NC_026475.1	8670229	8670831	603	*	Peak972	403	Distal Intergenic	2	8671602	8673320	1719	2	FGSG_02790	XM_011324721.1	2489	protein_coding
NC_026474.1	4323915	4326108	2194	*	Peak973	509	Gene body	1	4325586	4326090	505	2	FGSG_11929	XM_011318792.1	0	protein_coding
NC_026477.1	7256910	7258019	1110	*	Peak974	503	Gene body	4	7257748	7258170	423	1	FGSG_13528	XM_011330279.1	0	protein_coding
NC_026476.1	6845406	6846008	603	*	Peak975	508	Promoter	3	6846140	6849733	3594	1	FGSG_10750	XM_011327354.1	-132	protein_coding
NC_026474.1	3429043	3429788	746	*	Peak976	449	Gene body	1	3429700	3431334	1635	1	FGSG_01045	XM_011318499.1	0	protein_coding
NC_026477.1	2457043	2457758	716	*	Peak977	465	Gene body	4	2456539	2457588	1050	2	FGSG_07129	XM_011328534.1	0	protein_coding
NC_026475.1	7865742	7866380	639	*	Peak978	393	Promoter	2	7866891	7868925	2035	1	FGSG_03086	XM_011324386.1	-511	protein_coding
NC_026475.1	7375126	7376241	1116	*	Peak979	454	Promoter	2	7374444	7374714	271	2	FGSG_12475	XM_011324180.1	-412	protein_coding
NC_026477.1	6854067	6856111	2045	*	Peak980	507	Promoter	4	6852929	6853792	864	2	FGSG_09326	XM_011330128.1	-275	protein_coding
NC_026477.1	5935549	5937775	2227	*	Peak981	502	Gene body	4	5937334	5939357	2024	1	FGSG_09591	XM_011329817.1	0	protein_coding
NC_026474.1	2018898	2020284	1387	*	Peak982	343	Promoter	1	2020668	2033055	12388	1	FGSG_00633	XM_011318023.1	-384	protein_coding
NC_026475.1	670493	672144	1652	*	Peak983	484	Promoter	2	672212	673264	1053	1	FGSG_08775	XM_011321646.1	-68	protein_coding
NC_026477.1	6204221	6205578	1358	*	Peak984	498	Distal Intergenic	4	6207574	6211725	4152	1	FGSG_09515	XM_011329901.1	-1996	protein_coding
NC_026476.1	2801766	2802833	1068	*	Peak985	387	Gene body	3	2802297	2803828	1532	2	FGSG_12763	XM_011325848.1	995	protein_coding
NC_026475.1	806407	807926	1520	*	Peak986	474	Promoter	2	808589	811097	2509	1	FGSG_08735	XM_011321691.1	-663	protein_coding
NC_026477.1	1020701	1021938	1238	*	Peak987	380	Promoter	4	1018955	1020529	1575	2	FGSG_06735	XM_011328077.1	-172	protein_coding
NC_026476.1	2979497	2981995	2499	*	Peak988	495	Promoter	3	2982033	2985125	3093	1	FGSG_05653	XM_011325915.1	-38	protein_coding
NC_026477.1	3187969	3189464	1496	*	Peak989	415	Gene body	4	3187488	3188361	874	2	FGSG_13125	XM_011328791.1	0	protein_coding
NC_026476.1	2394018	2394255	238	*	Peak990	412	Promoter	3	2392735	2393715	981	2	FGSG_05474	XM_011325712.1	-303	protein_coding
NC_026475.1	8186590	8187683	1094	*	Peak991	381	Gene body	2	8187290	8189159	1870	1	FGSG_02966	XM_011324527.1	0	protein_coding
NC_026477.1	1044086	1044643	558	*	Peak992	390	Distal Intergenic	4	1047684	1048758	1075	1	FGSG_06742	XM_011328085.1	-3041	protein_coding
NC_026477.1	819322	821012	1691	*	Peak993	389	Promoter	4	821151	824153	3003	1	FGSG_06674	XM_011328004.1	-139	protein_coding
NC_026474.1	202809	203673	865	*	Peak994	409	Gene body	1	202246	203094	849	2	FGSG_00045	XM_011317332.1	0	protein_coding
NC_026476.1	5846365	5847077	713	*	Peak995	447	Promoter	3	5847442	5848667	1226	1	FGSG_11058	XM_011326999.1	-365	protein_coding
NC_026475.1	1820344	1821130	787	*	Peak996	384	Gene body	2	1821036	1823971	2936	1	FGSG_08457	XM_011322009.1	0	protein_coding
NC_026475.1	8712914	8715950	3037	*	Peak997	464	Gene body	2	8714677	8715506	830	2	FGSG_12579	XM_011324738.1	0	protein_coding
NC_026474.1	2499132	2499618	487	*	Peak998	389	Promoter	1	2499763	2501297	1535	1	FGSG_00768	XM_011318177.1	-145	protein_coding
NC_026474.1	9368713	9369201	489	*	Peak999	387	Gene body	1	9368823	9371145	2323	1	FGSG_09986	XM_011320596.1	0	protein_coding
NC_026474.1	4494237	4495951	1715	*	Peak1000	441	Gene body	1	4492816	4494471	1656	2	FGSG_01358	XM_011318847.1	0	protein_coding
NC_026474.1	1254854	1255255	402	*	Peak1001	386	Promoter	1	1254328	1254645	318	2	FGSG_00392	XM_011317752.1	-209	protein_coding
NC_026474.1	5037957	5038586	630	*	Peak1002	382	Promoter	1	5034724	5037423	2700	2	FGSG_01526	XM_011319034.1	-534	protein_coding
NC_026476.1	2597070	2598168	1099	*	Peak1003	385	Promoter	3	2595983	2597056	1074	2	FGSG_05531	XM_011325777.1	-14	protein_coding
NC_026476.1	4625010	4626128	1119	*	Peak1004	387	Promoter	3	4623921	4624794	874	2	FGSG_06194	XM_011326534.1	-216	protein_coding
NC_026477.1	2066330	2067274	945	*	Peak1005	365	Gene body	4	2065911	2066402	492	1	FGSG_07026	XM_011328412.1	419	protein_coding
NC_026477.1	2300635	2303660	3026	*	Peak1006	388	Promoter	4	2298734	2300388	1655	2	FGSG_07087	XM_011328486.1	-247	protein_coding
NC_026477.1	5137195	5138092	898	*	Peak1007	386	Gene body	4	5136058	5137356	1299	2	FGSG_09832	XM_011329550.1	0	protein_coding
NC_026474.1	10482851	10484988	2138	*	Peak1008	439	Promoter	1	10485054	10488103	3050	1	FGSG_10327	XM_011320985.1	-66	protein_coding
NC_026476.1	6632023	6632864	842	*	Peak1009	360	Gene body	3	6630814	6632294	1481	2	FGSG_10811	XM_011327285.1	0	protein_coding
NC_026474.1	4881373	4882125	753	*	Peak1010	499	Distal Intergenic	1	4878363	4878865	503	1	FGSG_01474	XM_011318979.1	3010	protein_coding
NC_026476.1	2032551	2033311	761	*	Peak1011	364	Promoter	3	2029493	2032330	2838	2	FGSG_05370	XM_011325592.1	-221	protein_coding
NC_026474.1	11076546	11085148	8603	*	Peak1012	440	Promoter	1	11073840	11076386	2547	2	FGSG_10517	XM_011321208.1	-160	protein_coding
NC_026476.1	6141696	6142547	852	*	Peak1013	468	Promoter	3	6142621	6144341	1721	1	FGSG_10961	XM_011327109.1	-74	protein_coding
NC_026476.1	4660613	4662398	1786	*	Peak1014	384	Gene body	3	4662212	4665273	3062	1	FGSG_06206	XM_011326548.1	0	protein_coding
NC_026477.1	6143540	6144479	940	*	Peak1015	505	Gene body	4	6141766	6143701	1936	2	FGSG_09530	XM_011329885.1	0	protein_coding
NC_026474.1	8745742	8746210	469	*	Peak1016	438	Promoter	1	8744853	8745581	729	2	FGSG_12189	XM_011320384.1	-161	protein_coding
NC_026477.1	5109435	5113825	4391	*	Peak1017	505	Gene body	4	5113714	5114527	814	1	FGSG_09839	XM_011329543.1	0	protein_coding
NC_026475.1	8055298	8055988	691	*	Peak1018	373	Promoter	2	8053573	8055226	1654	2	FGSG_03017	XM_011324469.1	-72	protein_coding
NC_026475.1	907235	907660	426	*	Peak1019	388	Promoter	2	904481	906951	2471	2	FGSG_08710	XM_011321721.1	-284	protein_coding
NC_026474.1	1638502	1641320	2819	*	Peak1020	459	Gene body	1	1637180	1638533	1354	2	FGSG_00526	XM_011317900.1	0	protein_coding
NC_026474.1	8052547	8053531	985	*	Peak1021	498	Gene body	1	8053361	8054534	1174	1	FGSG_02503	XM_011320134.1	0	protein_coding
NC_026475.1	1275186	1278641	3456	*	Peak1022	495	Gene body	2	1278211	1278666	456	2	FGSG_13334	XM_011321838.1	25	protein_coding
NC_026475.1	2179866	2180317	452	*	Peak1023	460	Promoter	2	2178408	2179486	1079	2	FGSG_08346	XM_011322137.1	-380	protein_coding
NC_026475.1	7337861	7339889	2029	*	Peak1024	441	Gene body	2	7339727	7340683	957	1	FGSG_03281	XM_011324165.1	0	protein_coding
NC_026476.1	1893000	1893681	682	*	Peak1025	385	Downstream	3	1894027	1894512	486	2	FGSG_12715	XM_011325541.1	831	protein_coding
NC_026476.1	3760951	3761197	247	*	Peak1026	391	Promoter	3	3761571	3762875	1305	1	FGSG_05918	XM_011326225.1	-374	protein_coding
NC_026476.1	6235450	6236218	769	*	Peak1027	482	Gene body	3	6234256	6235641	1386	2	FGSG_10927	XM_011327149.1	0	protein_coding
NC_026477.1	150589	150892	304	*	Peak1028	419	Promoter	4	148357	150269	1913	2	FGSG_06473	XM_011327772.1	-320	protein_coding
NC_026477.1	3302971	3303919	949	*	Peak1029	424	Promoter	4	3301551	3302700	1150	2	FGSG_07365	XM_011328825.1	-271	protein_coding
NC_026477.1	3398248	3398570	323	*	Peak1030	442	Promoter	4	3398877	3400241	1365	1	FGSG_07396	XM_011328861.1	-307	protein_coding
NC_026477.1	5138253	5139152	900	*	Peak1031	434	Promoter	4	5139383	5139998	616	1	FGSG_09831	XM_011329551.1	-231	protein_coding
NC_026477.1	5390317	5391988	1672	*	Peak1032	396	Promoter	4	5392152	5394994	2843	1	FGSG_09752	XM_011329637.1	-164	protein_coding
NC_026477.1	6593034	6594879	1846	*	Peak1033	491	Promoter	4	6595476	6596018	543	1	FGSG_09409	XM_011330033.1	-597	protein_coding
NC_026475.1	1259971	1260784	814	*	Peak1034	380	Gene body	2	1257547	1260131	2585	2	FGSG_08613	XM_011321832.1	0	protein_coding
NC_026474.1	10412649	10414031	1383	*	Peak1035	496	Gene body	1	10410383	10412739	2357	2	FGSG_10293	XM_011320950.1	0	protein_coding
NC_026476.1	3575801	3576957	1157	*	Peak1036	493	Promoter	3	3569379	3574966	5588	2	FGSG_05855	XM_011326154.1	-835	protein_coding
NC_026476.1	4667341	4667682	342	*	Peak1037	382	Promoter	3	4668680	4670230	1551	1	FGSG_06208	XM_011326550.1	-998	protein_coding
NC_026475.1	5151258	5151977	720	*	Peak1038	437	Promoter	2	5150669	5151062	394	2	FGSG_04088	XM_011323250.1	-196	protein_coding
NC_026476.1	2761941	2762683	743	*	Peak1039	429	Distal Intergenic	3	2764081	2764947	867	1	FGSG_05583	XM_011325834.1	-1398	protein_coding
NC_026474.1	4040999	4044137	3139	*	Peak1040	354	Gene body	1	4039760	4041200	1441	1	FGSG_01230	XM_011318703.1	1239	protein_coding
NC_026474.1	4903813	4905612	1800	*	Peak1041	370	Gene body	1	4903300	4903845	546	2	FGSG_01479	XM_011318986.1	0	protein_coding
NC_026474.1	785191	785788	598	*	Peak1042	406	Promoter	1	786113	787845	1733	1	FGSG_11733	XM_011317587.1	-325	protein_coding
NC_026475.1	1795297	1796763	1467	*	Peak1043	485	Promoter	2	1795052	1795135	84	2	FGSG_20707	NA	-162	tRNA
NC_026475.1	4508239	4509182	944	*	Peak1044	380	Gene body	2	4504830	4508289	3460	2	FGSG_04298	XM_011323016.1	0	protein_coding
NC_026477.1	486899	489523	2625	*	Peak1045	501	Promoter	4	479814	486748	6935	2	FGSG_06580	XM_011327894.1	-151	protein_coding
NC_026474.1	5433420	5436924	3505	*	Peak1046	485	Gene body	1	5433747	5434076	330	1	FGSG_11982	XM_011319159.1	0	protein_coding
NC_026476.1	6811500	6814159	2660	*	Peak1047	491	Gene body	3	6813815	6814945	1131	2	FGSG_10758	XM_011327345.1	786	protein_coding
NC_026477.1	2719115	2721574	2460	*	Peak1048	432	Distal Intergenic	4	2716159	2717864	1706	2	FGSG_07197	XM_011328620.1	-1251	protein_coding
NC_026475.1	317629	320595	2967	*	Peak1049	499	Gene body	2	320305	322719	2415	1	FGSG_08875	XM_011321531.1	0	protein_coding
NC_026477.1	1078469	1079175	707	*	Peak1050	354	Gene body	4	1076578	1078567	1990	2	FGSG_06751	XM_011328093.1	0	protein_coding
NC_026476.1	6842905	6844721	1817	*	Peak1051	501	Gene body	3	6843496	6844624	1129	2	FGSG_10751	XM_011327353.1	0	protein_coding
NC_026475.1	6268509	6269592	1084	*	Peak1052	451	Promoter	2	6266587	6268459	1873	2	FGSG_03679	XM_011323715.1	-50	protein_coding
NC_026474.1	10184525	10185463	939	*	Peak1053	500	Gene body	1	10185419	10186168	750	1	FGSG_10224	XM_011320869.1	0	protein_coding
NC_026475.1	186301	188083	1783	*	Peak1054	357	Promoter	2	188498	192101	3604	1	FGSG_08910	XM_011321490.1	-415	protein_coding
NC_026474.1	9652360	9652897	538	*	Peak1055	436	Promoter	1	9651876	9652355	480	2	FGSG_10058	XM_011320685.1	-5	protein_coding
NC_026474.1	8713753	8716895	3143	*	Peak1056	464	Promoter	1	8712469	8713634	1166	2	FGSG_02718	XM_011320372.1	-119	protein_coding
NC_026475.1	7611031	7611906	876	*	Peak1057	481	Gene body	2	7611875	7612937	1063	1	FGSG_03180	XM_011324282.1	0	protein_coding
NC_026474.1	7977293	7978161	869	*	Peak1058	499	Gene body	1	7976003	7977475	1473	2	FGSG_02480	XM_011320106.1	0	protein_coding
NC_026476.1	6662856	6663869	1014	*	Peak1059	477	Gene body	3	6661583	6663008	1426	2	FGSG_10800	XM_011327298.1	0	protein_coding
NC_026474.1	2325061	2325496	436	*	Peak1060	375	Promoter	1	2325507	2327894	2388	1	FGSG_00713	XM_011318116.1	-11	protein_coding
NC_026474.1	9637824	9640202	2379	*	Peak1061	433	Gene body	1	9639274	9640247	974	2	FGSG_13695	XM_011320682.1	45	protein_coding
NC_026476.1	1125045	1125563	519	*	Peak1062	481	Promoter	3	1123415	1124893	1479	2	FGSG_05087	XM_011325278.1	-152	protein_coding
NC_026477.1	7743448	7748785	5338	*	Peak1063	457	Promoter	4	7740697	7742789	2093	2	FGSG_09019	XM_011330480.1	-659	protein_coding
NC_026476.1	4096555	4097083	529	*	Peak1064	469	Distal Intergenic	3	4098103	4099726	1624	1	FGSG_06037	XM_011326353.1	-1020	protein_coding
NC_026477.1	1530796	1531636	841	*	Peak1065	377	Gene body	4	1530243	1530842	600	2	FGSG_06877	XM_011328235.1	0	protein_coding
NC_026477.1	6155328	6156730	1403	*	Peak1066	452	Gene body	4	6156462	6160102	3641	1	FGSG_09527	XM_011329888.1	0	protein_coding
NC_026475.1	4542935	4543519	585	*	Peak1067	455	Distal Intergenic	2	4540876	4541884	1009	1	FGSG_04289	XM_011323026.1	2059	protein_coding
NC_026477.1	6081064	6082013	950	*	Peak1068	379	Gene body	4	6079135	6081074	1940	2	FGSG_09553	XM_011329859.1	0	protein_coding
NC_026474.1	9450876	9451516	641	*	Peak1069	413	Promoter	1	9448845	9450746	1902	2	FGSG_10003	XM_011320622.1	-130	protein_coding
NC_026476.1	4311818	4312376	559	*	Peak1070	372	Gene body	3	4312248	4313278	1031	1	FGSG_06102	XM_011326424.1	0	protein_coding
NC_026477.1	4790301	4791642	1342	*	Peak1071	468	Gene body	4	4791430	4792995	1566	1	FGSG_07892	XM_011329422.1	0	protein_coding
NC_026475.1	1749093	1752984	3892	*	Peak1072	494	Gene body	2	1750029	1750990	962	2	FGSG_08472	XM_011321991.1	0	protein_coding
NC_026477.1	1159786	1161093	1308	*	Peak1073	498	Promoter	4	1161290	1165446	4157	1	FGSG_06771	XM_011328118.1	-197	protein_coding
NC_026476.1	2392467	2392908	442	*	Peak1074	382	Promoter	3	2389641	2392319	2679	2	FGSG_12742	XM_011325711.1	-148	protein_coding
NC_026474.1	8340106	8340340	235	*	Peak1075	483	Promoter	1	8340614	8343521	2908	1	FGSG_02591	XM_011320231.1	-274	protein_coding
NC_026474.1	1277798	1278337	540	*	Peak1076	377	Gene body	1	1277401	1277851	451	1	FGSG_00401	XM_011317761.1	397	protein_coding
NC_026476.1	3928306	3930650	2345	*	Peak1077	261	Gene body	3	3927530	3928485	956	2	FGSG_05986	XM_011326299.1	0	protein_coding
NC_026475.1	1179550	1182119	2570	*	Peak1078	459	Promoter	2	1179080	1179477	398	2	FGSG_13326	XM_011321804.1	-73	protein_coding
NC_026477.1	300670	301070	401	*	Peak1079	427	Promoter	4	297102	300046	2945	2	FGSG_06511	XM_011327819.1	-624	protein_coding
NC_026474.1	10180560	10182486	1927	*	Peak1080	467	Gene body	1	10179215	10180948	1734	2	FGSG_10222	XM_011320867.1	0	protein_coding
NC_026476.1	2036070	2036889	820	*	Peak1081	375	Gene body	3	2033838	2036149	2312	2	FGSG_05371	XM_011325593.1	0	protein_coding
NC_026477.1	5715275	5716210	936	*	Peak1082	497	Promoter	4	5710625	5714348	3724	2	FGSG_09660	XM_011329746.1	-927	protein_coding
NC_026477.1	1760245	1760603	359	*	Peak1083	495	Promoter	4	1758062	1760236	2175	2	FGSG_06940	XM_011328308.1	-9	protein_coding
NC_026477.1	5793165	5794233	1069	*	Peak1084	426	Gene body	4	5794132	5795699	1568	1	FGSG_09631	XM_011329775.1	0	protein_coding
NC_026477.1	6066842	6067499	658	*	Peak1085	426	Gene body	4	6064950	6066917	1968	2	FGSG_09557	XM_011329854.1	0	protein_coding
NC_026477.1	6176331	6177966	1636	*	Peak1086	455	Promoter	4	6173296	6175946	2651	2	FGSG_09524	XM_011329891.1	-385	protein_coding
NC_026476.1	6469148	6473392	4245	*	Peak1087	484	Gene body	3	6468300	6469916	1617	2	FGSG_10855	XM_011327232.1	0	protein_coding
NC_026477.1	1733813	1734784	972	*	Peak1088	484	Gene body	4	1730393	1734184	3792	2	FGSG_06933	XM_011328299.1	0	protein_coding
NC_026474.1	3317364	3317734	371	*	Peak1089	478	Promoter	1	3313516	3316966	3451	2	FGSG_01006	XM_011318456.1	-398	protein_coding
NC_026474.1	9306361	9306866	506	*	Peak1090	493	Gene body	1	9304670	9306682	2013	2	FGSG_09966	XM_011320575.1	0	protein_coding
NC_026474.1	2409452	2411691	2240	*	Peak1091	358	Gene body	1	2411126	2412301	1176	2	FGSG_11819	XM_011318143.1	610	protein_coding
NC_026476.1	4138314	4140128	1815	*	Peak1092	485	Gene body	3	4139708	4142305	2598	2	FGSG_06049	XM_011326367.1	2177	protein_coding
NC_026474.1	9720807	9721030	224	*	Peak1093	462	Distal Intergenic	1	9722288	9723895	1608	1	FGSG_10081	XM_011320711.1	-1258	protein_coding
NC_026477.1	5011311	5013790	2480	*	Peak1094	366	Gene body	4	5012965	5014948	1984	1	FGSG_07960	XM_011329504.1	0	protein_coding
NC_026475.1	5158110	5158454	345	*	Peak1095	371	Distal Intergenic	2	5160661	5162350	1690	1	FGSG_04084	XM_011323254.1	-2207	protein_coding
NC_026476.1	1067344	1067766	423	*	Peak1096	400	Promoter	3	1065368	1067162	1795	2	FGSG_05072	XM_011325259.1	-182	protein_coding
NC_026477.1	5368277	5373051	4775	*	Peak1097	494	Distal Intergenic	4	5362679	5366305	3627	2	FGSG_09765	XM_011329629.1	-1972	protein_coding
NC_026476.1	993571	993822	252	*	Peak1098	374	Promoter	3	994224	995481	1258	1	FGSG_05048	XM_011325229.1	-402	protein_coding
NC_026474.1	9840397	9845841	5445	*	Peak1099	477	Gene body	1	9844140	9845180	1041	1	FGSG_13706	XM_011320749.1	0	protein_coding
NC_026474.1	1941330	1942434	1105	*	Peak1100	372	Gene body	1	1940800	1941410	611	2	FGSG_00611	XM_011318000.1	0	protein_coding
NC_026474.1	9484769	9487395	2627	*	Peak1101	371	Promoter	1	9480712	9484424	3713	2	FGSG_10009	XM_011320631.1	-345	protein_coding
NC_026475.1	174494	175287	794	*	Peak1102	372	Distal Intergenic	2	175707	176717	1011	2	FGSG_13270	XM_011321486.1	1430	protein_coding
NC_026475.1	1433842	1434474	633	*	Peak1103	370	Gene body	2	1434237	1434730	494	1	FGSG_08563	XM_011321886.1	0	protein_coding
NC_026477.1	6089683	6090366	684	*	Peak1104	294	Promoter	4	6090438	6091423	986	1	FGSG_09550	XM_011329862.1	-72	protein_coding
NC_026477.1	115639	116868	1230	*	Peak1105	427	Promoter	4	113678	115582	1905	2	FGSG_06464	XM_011327762.1	-57	protein_coding
NC_026474.1	2673514	2674653	1140	*	Peak1106	436	Gene body	1	2672749	2673584	836	2	FGSG_11830	XM_011318234.1	0	protein_coding
NC_026474.1	3502806	3503365	560	*	Peak1107	446	Promoter	1	3503749	3505828	2080	1	FGSG_01064	XM_011318519.1	-384	protein_coding
NC_026476.1	4320713	4321403	691	*	Peak1108	370	Promoter	3	4321871	4323025	1155	1	FGSG_06106	XM_011326428.1	-468	protein_coding
NC_026474.1	4983865	4984131	267	*	Peak1109	370	Promoter	1	4984452	4986003	1552	1	FGSG_01508	XM_011319015.1	-321	protein_coding
NC_026475.1	4744544	4745318	775	*	Peak1110	369	Gene body	2	4745226	4746112	887	1	FGSG_04216	XM_011323107.1	0	protein_coding
NC_026474.1	1461163	1462929	1767	*	Peak1111	445	Promoter	1	1459277	1461100	1824	2	FGSG_00460	XM_011317827.1	-63	protein_coding
NC_026477.1	4952560	4952979	420	*	Peak1112	462	Gene body	4	4949211	4952911	3701	2	FGSG_07941	XM_011329481.1	0	protein_coding
NC_026474.1	9257784	9259044	1261	*	Peak1113	369	Gene body	1	9259032	9259459	428	1	FGSG_09948	XM_011320554.1	0	protein_coding
NC_026474.1	3242997	3245940	2944	*	Peak1114	493	Promoter	1	3246521	3248410	1890	1	FGSG_00983	XM_011318428.1	-581	protein_coding
NC_026474.1	9817248	9818773	1526	*	Peak1115	441	Gene body	1	9816323	9817301	979	2	FGSG_10106	XM_011320740.1	0	protein_coding
NC_026476.1	2085738	2086984	1247	*	Peak1116	364	Promoter	3	2087766	2089189	1424	1	FGSG_05382	XM_011325605.1	-782	protein_coding
NC_026474.1	1509678	1510336	659	*	Peak1117	485	Promoter	1	1507957	1509273	1317	2	FGSG_00478	XM_011317849.1	-405	protein_coding
NC_026477.1	2760491	2763565	3075	*	Peak1118	489	Gene body	4	2760578	2761382	805	1	FGSG_07211	XM_011328636.1	0	protein_coding
NC_026477.1	3274178	3274601	424	*	Peak1119	432	Promoter	4	3274792	3276389	1598	1	FGSG_07359	XM_011328818.1	-191	protein_coding
NC_026477.1	3562331	3563463	1133	*	Peak1120	399	Gene body	4	3562183	3566666	4484	1	FGSG_07453	XM_011328923.1	148	protein_coding
NC_026477.1	5158830	5159325	496	*	Peak1121	466	Promoter	4	5157777	5158636	860	2	FGSG_09825	XM_011329557.1	-194	protein_coding
NC_026477.1	5817288	5818177	890	*	Peak1122	431	Downstream	4	5816364	5817071	708	1	FGSG_09622	XM_011329784.1	924	protein_coding
NC_026477.1	6952949	6953893	945	*	Peak1123	410	Gene body	4	6953300	6954040	741	2	FGSG_13548	XM_011330164.1	147	protein_coding
NC_026477.1	6904981	6905579	599	*	Peak1124	367	Gene body	4	6905348	6907126	1779	1	FGSG_09309	XM_011330150.1	0	protein_coding
NC_026476.1	1740884	1741351	468	*	Peak1125	357	Gene body	3	1740940	1742779	1840	1	FGSG_05283	XM_011325492.1	0	protein_coding
NC_026475.1	627454	628524	1071	*	Peak1126	462	Promoter	2	628709	630975	2267	1	FGSG_13297	XM_011321631.1	-185	protein_coding
NC_026475.1	2042485	2044464	1980	*	Peak1127	368	Promoter	2	2039180	2041557	2378	2	FGSG_08392	XM_011322083.1	-928	protein_coding
NC_026474.1	3268879	3269683	805	*	Peak1128	453	Promoter	1	3269846	3270178	333	1	FGSG_11876	XM_011318437.1	-163	protein_coding
NC_026475.1	5080490	5081423	934	*	Peak1129	435	5' UTR	2	5077578	5079368	1791	2	FGSG_04108	XM_011323226.1	-1122	protein_coding
NC_026475.1	6048190	6049664	1475	*	Peak1130	411	Promoter	2	6046393	6048031	1639	2	FGSG_03761	XM_011323625.1	-159	protein_coding
NC_026474.1	6853206	6856638	3433	*	Peak1131	453	Promoter	1	6852146	6853164	1019	2	FGSG_02084	XM_011319657.1	-42	protein_coding
NC_026475.1	1599029	1599940	912	*	Peak1132	476	Promoter	2	1600339	1605114	4776	1	FGSG_08514	XM_011321944.1	-399	protein_coding
NC_026477.1	7872611	7872994	384	*	Peak1133	391	Promoter	4	7870766	7871924	1159	2	FGSG_08973	XM_011330535.1	-687	protein_coding
NC_026476.1	6433149	6434624	1476	*	Peak1134	476	Gene body	3	6433453	6433860	408	2	FGSG_13901	XM_011327217.1	0	protein_coding
NC_026477.1	2690043	2694949	4907	*	Peak1135	414	Promoter	4	2689357	2689668	312	2	FGSG_13089	XM_011328614.1	-375	protein_coding
NC_026476.1	2576118	2581502	5385	*	Peak1136	482	Gene body	3	2572637	2576518	3882	2	FGSG_05527	XM_011325772.1	0	protein_coding
NC_026474.1	2927751	2928317	567	*	Peak1137	449	Promoter	1	2928873	2929352	480	1	FGSG_00891	XM_011318322.1	-556	protein_coding
NC_026474.1	5186343	5188079	1737	*	Peak1138	422	Gene body	1	5187606	5190222	2617	1	FGSG_01572	XM_011319083.1	0	protein_coding
NC_026474.1	2818344	2819502	1159	*	Peak1139	459	Promoter	1	2819766	2820775	1010	1	FGSG_00860	XM_011318285.1	-264	protein_coding
NC_026476.1	6482596	6486715	4120	*	Peak1140	410	Gene body	3	6482638	6483483	846	1	FGSG_13904	XM_011327237.1	0	protein_coding
NC_026474.1	10643313	10644090	778	*	Peak1141	398	Promoter	1	10644401	10645752	1352	1	FGSG_10376	XM_011321043.1	-311	protein_coding
NC_026477.1	6376949	6379517	2569	*	Peak1142	439	Promoter	4	6380468	6381239	772	1	FGSG_09458	XM_011329966.1	-951	protein_coding
NC_026476.1	6129203	6129887	685	*	Peak1143	489	Promoter	3	6127379	6128740	1362	2	FGSG_10967	XM_011327103.1	-463	protein_coding
NC_026477.1	1688617	1689341	725	*	Peak1144	408	Gene body	4	1686291	1688687	2397	2	FGSG_06918	XM_011328283.1	0	protein_coding
NC_026474.1	1485990	1487342	1353	*	Peak1145	459	Gene body	1	1487257	1488073	817	2	FGSG_11769	XM_011317838.1	731	protein_coding
NC_026474.1	9598359	9600923	2565	*	Peak1146	487	Promoter	1	9594060	9598105	4046	2	FGSG_10042	XM_011320667.1	-254	protein_coding
NC_026475.1	4976695	4977592	898	*	Peak1147	461	Distal Intergenic	2	4978518	4980053	1536	2	FGSG_04134	XM_011323195.1	2461	protein_coding
NC_026475.1	8161286	8162257	972	*	Peak1148	488	Promoter	2	8160458	8161132	675	2	FGSG_02975	XM_011324516.1	-154	protein_coding
NC_026477.1	5347199	5348396	1198	*	Peak1149	365	Gene body	4	5347306	5347734	429	1	FGSG_13639	XM_011329624.1	0	protein_coding
NC_026476.1	1405249	1405675	427	*	Peak1150	487	Distal Intergenic	3	1407216	1410739	3524	1	FGSG_05179	XM_011325382.1	-1541	protein_coding
NC_026474.1	7062905	7063961	1057	*	Peak1151	377	Gene body	1	7063579	7064021	443	2	FGSG_12077	XM_011319743.1	60	protein_coding
NC_026476.1	2240124	2240988	865	*	Peak1152	344	Promoter	3	2237521	2239626	2106	2	FGSG_05425	XM_011325659.1	-498	protein_coding
NC_026474.1	9430745	9432201	1457	*	Peak1153	470	Promoter	1	9428521	9430739	2219	2	FGSG_09996	XM_011320614.1	-6	protein_coding
NC_026477.1	6545954	6546379	426	*	Peak1154	468	Promoter	4	6546798	6547470	673	1	FGSG_09416	XM_011330022.1	-419	protein_coding
NC_026474.1	992329	992944	616	*	Peak1155	382	Distal Intergenic	1	986924	988235	1312	2	FGSG_00317	XM_011317664.1	-4094	protein_coding
NC_026474.1	3306831	3309111	2281	*	Peak1156	481	Gene body	1	3307108	3308257	1150	1	FGSG_11881	XM_011318454.1	0	protein_coding
NC_026477.1	4722000	4722598	599	*	Peak1157	354	Promoter	4	4723075	4723475	401	1	FGSG_13236	XM_011329391.1	-477	protein_coding
NC_026475.1	1494520	1495790	1271	*	Peak1158	443	Promoter	2	1491380	1494098	2719	2	FGSG_08543	XM_011321910.1	-422	protein_coding
NC_026477.1	7637432	7638080	649	*	Peak1159	364	Gene body	4	7636500	7638509	2010	1	FGSG_09054	XM_011330439.1	932	protein_coding
NC_026474.1	6199826	6202331	2506	*	Peak1160	484	Gene body	1	6202362	6202827	466	2	FGSG_01880	XM_011319427.1	496	protein_coding
NC_026477.1	629608	631443	1836	*	Peak1161	477	Gene body	4	629184	630006	823	2	FGSG_12949	XM_011327944.1	0	protein_coding
NC_026474.1	807627	808046	420	*	Peak1162	403	Promoter	1	808354	810220	1867	1	FGSG_00259	XM_011317598.1	-308	protein_coding
NC_026474.1	6264262	6264587	326	*	Peak1163	386	Promoter	1	6259564	6263945	4382	2	FGSG_01904	XM_011319451.1	-317	protein_coding
NC_026474.1	4095664	4096832	1169	*	Peak1164	429	Gene body	1	4096615	4098505	1891	1	FGSG_11915	XM_011318720.1	0	protein_coding
NC_026474.1	9479483	9480107	625	*	Peak1165	479	Promoter	1	9476291	9478717	2427	2	FGSG_10008	XM_011320630.1	-766	protein_coding
NC_026474.1	9789514	9790788	1275	*	Peak1166	458	Promoter	1	9790945	9792643	1699	1	FGSG_10096	XM_011320730.1	-157	protein_coding
NC_026477.1	5782717	5785314	2598	*	Peak1167	322	Gene body	4	5785279	5787525	2247	1	FGSG_09634	XM_011329772.1	0	protein_coding
NC_026474.1	11097041	11099100	2060	*	Peak1168	485	Gene body	1	11098935	11102669	3735	1	FGSG_10522	XM_011321213.1	0	protein_coding
NC_026475.1	1943660	1944710	1051	*	Peak1169	354	Promoter	2	1941426	1943208	1783	2	FGSG_08420	XM_011322052.1	-452	protein_coding
NC_026477.1	1872405	1872970	566	*	Peak1170	363	Promoter	4	1873155	1874308	1154	1	FGSG_06968	XM_011328345.1	-185	protein_coding
NC_026474.1	4024800	4025440	641	*	Peak1171	444	Gene body	1	4025302	4027714	2413	1	FGSG_11913	XM_011318698.1	0	protein_coding
NC_026476.1	1035413	1036455	1043	*	Peak1172	377	Gene body	3	1034798	1035588	791	2	FGSG_05064	XM_011325247.1	0	protein_coding
NC_026474.1	7258839	7261316	2478	*	Peak1173	361	Gene body	1	7258403	7259144	742	2	FGSG_02239	XM_011319832.1	0	protein_coding
NC_026477.1	7050640	7053718	3079	*	Peak1174	318	Gene body	4	7047840	7050915	3076	2	FGSG_09269	XM_011330197.1	0	protein_coding
NC_026474.1	2555474	2557660	2187	*	Peak1175	409	Gene body	1	2554046	2555625	1580	2	FGSG_11825	XM_011318201.1	0	protein_coding
NC_026476.1	1428971	1434047	5077	*	Peak1176	480	Gene body	3	1431493	1432364	872	1	FGSG_05185	XM_011325390.1	0	protein_coding
NC_026477.1	6798991	6799963	973	*	Peak1177	397	Promoter	4	6795930	6798414	2485	2	FGSG_09341	XM_011330107.1	-577	protein_coding
NC_026474.1	8875069	8876140	1072	*	Peak1178	474	Gene body	1	8874405	8875202	798	2	FGSG_02758	XM_011320422.1	0	protein_coding
NC_026475.1	1140495	1142018	1524	*	Peak1179	466	Promoter	2	1142100	1144072	1973	1	FGSG_08646	XM_011321794.1	-82	protein_coding
NC_026477.1	4876714	4877624	911	*	Peak1180	461	Promoter	4	4877860	4878957	1098	1	FGSG_07925	XM_011329461.1	-236	protein_coding
NC_026477.1	6202703	6204081	1379	*	Peak1181	388	Gene body	4	6200165	6203025	2861	1	FGSG_09516	XM_011329900.1	2538	protein_coding
NC_026474.1	4509947	4510730	784	*	Peak1182	372	Gene body	1	4510567	4512686	2120	1	FGSG_01363	XM_011318855.1	0	protein_coding
NC_026476.1	2175330	2176264	935	*	Peak1183	462	Promoter	3	2173693	2175071	1379	2	FGSG_05409	XM_011325638.1	-259	protein_coding
NC_026475.1	6290813	6291722	910	*	Peak1184	420	Gene body	2	6291719	6293556	1838	1	FGSG_12396	XM_011323724.1	0	protein_coding
NC_026475.1	1444849	1445060	212	*	Peak1185	436	Gene body	2	1443651	1444928	1278	2	FGSG_08558	XM_011321893.1	0	protein_coding
NC_026476.1	1587794	1589192	1399	*	Peak1186	481	Promoter	3	1584232	1586955	2724	2	FGSG_05231	XM_011325440.1	-839	protein_coding
NC_026476.1	4566500	4567418	919	*	Peak1187	390	Promoter	3	4565633	4566494	862	2	FGSG_06179	XM_011326515.1	-6	protein_coding
NC_026475.1	4539703	4540781	1079	*	Peak1188	362	Promoter	2	4538668	4539644	977	2	FGSG_04290	XM_011323025.1	-59	protein_coding
NC_026476.1	1842287	1844144	1858	*	Peak1189	330	Distal Intergenic	3	1839128	1841236	2109	2	FGSG_05315	XM_011325527.1	-1051	protein_coding
NC_026476.1	2310835	2313546	2712	*	Peak1190	355	Gene body	3	2313543	2315103	1561	1	FGSG_05448	XM_011325684.1	0	protein_coding
NC_026477.1	1790107	1790993	887	*	Peak1191	361	Gene body	4	1790847	1792184	1338	1	FGSG_06947	XM_011328318.1	0	protein_coding
NC_026476.1	1829193	1830013	821	*	Peak1192	397	Gene body	3	1829793	1833368	3576	1	FGSG_05310	XM_011325522.1	0	protein_coding
NC_026476.1	6625015	6627295	2281	*	Peak1193	466	Gene body	3	6626500	6627099	600	2	FGSG_13915	XM_011327283.1	0	protein_coding
NC_026476.1	6130706	6132076	1371	*	Peak1194	467	Promoter	3	6132887	6134925	2039	1	FGSG_10966	XM_011327104.1	-811	protein_coding
NC_026477.1	5975650	5976524	875	*	Peak1195	421	Gene body	4	5973956	5975839	1884	2	FGSG_09580	XM_011329829.1	0	protein_coding
NC_026474.1	3799198	3806554	7357	*	Peak1196	473	Gene body	1	3796823	3799546	2724	2	FGSG_01162	XM_011318628.1	0	protein_coding
NC_026474.1	3783544	3787227	3684	*	Peak1197	358	Distal Intergenic	1	3779259	3781475	2217	2	FGSG_01159	XM_011318625.1	-2069	protein_coding
NC_026474.1	6124035	6124994	960	*	Peak1198	438	Distal Intergenic	1	6125278	6126135	858	2	FGSG_01859	XM_011319404.1	1141	protein_coding
NC_026475.1	1453672	1454403	732	*	Peak1199	386	Gene body	2	1454263	1455855	1593	1	FGSG_08555	XM_011321896.1	0	protein_coding
NC_026474.1	5832598	5832972	375	*	Peak1200	429	Promoter	1	5831567	5832355	789	2	FGSG_01768	XM_011319305.1	-243	protein_coding
NC_026477.1	827665	829081	1417	*	Peak1201	470	Distal Intergenic	4	830694	833268	2575	1	FGSG_06676	XM_011328006.1	-1613	protein_coding
NC_026476.1	4061685	4063586	1902	*	Peak1202	303	Promoter	3	4064095	4065725	1631	1	FGSG_06021	XM_011326338.1	-509	protein_coding
NC_026474.1	1406584	1408285	1702	*	Peak1203	366	Gene body	1	1407117	1407425	309	1	FGSG_11767	XM_011317804.1	0	protein_coding
NC_026476.1	3001067	3001345	279	*	Peak1204	445	Promoter	3	3001572	3001643	72	1	FGSG_20638	NA	-227	tRNA
NC_026477.1	5951401	5955377	3977	*	Peak1205	287	Gene body	4	5950657	5951659	1003	2	FGSG_09586	XM_011329823.1	0	protein_coding
NC_026476.1	1426290	1428814	2525	*	Peak1206	462	Gene body	3	1427447	1428038	592	2	FGSG_12698	XM_011325389.1	0	protein_coding
NC_026474.1	6173857	6174582	726	*	Peak1207	383	Promoter	1	6172088	6173488	1401	2	FGSG_01872	XM_011319420.1	-369	protein_coding
NC_026474.1	5827504	5828562	1059	*	Peak1208	395	Distal Intergenic	1	5829455	5829847	393	2	FGSG_12010	XM_011319304.1	1285	protein_coding
NC_026474.1	6384031	6384662	632	*	Peak1209	402	Gene body	1	6382680	6384105	1426	2	FGSG_01938	XM_011319489.1	0	protein_coding
NC_026474.1	10505002	10506183	1182	*	Peak1210	368	Gene body	1	10505231	10505700	470	2	FGSG_13741	XM_011320994.1	0	protein_coding
NC_026476.1	1722461	1722994	534	*	Peak1211	445	Gene body	3	1722810	1725616	2807	1	FGSG_05278	XM_011325487.1	0	protein_coding
NC_026476.1	4501959	4503600	1642	*	Peak1212	473	Promoter	3	4504248	4504667	420	1	FGSG_12877	XM_011326492.1	-648	protein_coding
NC_026477.1	2989507	2990157	651	*	Peak1213	433	Promoter	4	2990288	2991194	907	1	FGSG_07276	XM_011328715.1	-131	protein_coding
NC_026477.1	3432196	3433485	1290	*	Peak1214	471	Gene body	4	3431180	3432379	1200	2	FGSG_07404	XM_011328871.1	0	protein_coding
NC_026476.1	4156850	4159099	2250	*	Peak1215	442	Gene body	3	4158248	4158565	318	2	FGSG_12861	XM_011326373.1	0	protein_coding
NC_026474.1	1278499	1278937	439	*	Peak1216	357	Gene body	1	1278781	1280354	1574	1	FGSG_00402	XM_011317762.1	0	protein_coding
NC_026474.1	9251013	9253815	2803	*	Peak1217	469	Promoter	1	9248476	9250440	1965	2	FGSG_09946	XM_011320552.1	-573	protein_coding
NC_026477.1	2633438	2634293	856	*	Peak1218	357	Promoter	4	2632369	2632698	330	2	FGSG_07176	XM_011328596.1	-740	protein_coding
NC_026475.1	1897841	1898438	598	*	Peak1219	434	Gene body	2	1898193	1899254	1062	1	FGSG_13368	XM_011322037.1	0	protein_coding
NC_026474.1	2283112	2287962	4851	*	Peak1220	448	Gene body	1	2280436	2283248	2813	2	FGSG_00702	XM_011318103.1	0	protein_coding
NC_026474.1	11009656	11011949	2294	*	Peak1221	373	Distal Intergenic	1	11013252	11013738	487	2	FGSG_13774	XM_011321185.1	1789	protein_coding
NC_026474.1	4672415	4673627	1213	*	Peak1222	393	Gene body	1	4670576	4672488	1913	2	FGSG_01417	XM_011318915.1	0	protein_coding
NC_026475.1	543003	545311	2309	*	Peak1223	479	Promoter	2	540574	542792	2219	2	FGSG_08811	XM_011321607.1	-211	protein_coding
NC_026474.1	562916	563424	509	*	Peak1224	435	Promoter	1	561329	562677	1349	2	FGSG_00175	XM_011317486.1	-239	protein_coding
NC_026474.1	1664766	1665379	614	*	Peak1225	474	Distal Intergenic	1	1665588	1666960	1373	2	FGSG_00531	XM_011317907.1	1581	protein_coding
NC_026474.1	1057073	1058228	1156	*	Peak1226	411	Gene body	1	1057882	1058538	657	1	FGSG_00336	XM_011317684.1	0	protein_coding
NC_026474.1	9781658	9782572	915	*	Peak1227	354	Distal Intergenic	1	9777448	9777783	336	2	FGSG_13703	XM_011320728.1	-3875	protein_coding
NC_026476.1	4181600	4182339	740	*	Peak1228	455	Gene body	3	4182204	4183124	921	1	FGSG_06063	XM_011326383.1	0	protein_coding
NC_026476.1	3996469	3997576	1108	*	Peak1229	462	Promoter	3	3997794	3999193	1400	1	FGSG_05998	XM_011326315.1	-218	protein_coding
NC_026477.1	1859578	1861744	2167	*	Peak1230	348	Gene body	4	1861648	1863318	1671	1	FGSG_06965	XM_011328342.1	0	protein_coding
NC_026474.1	6229909	6230357	449	*	Peak1231	457	Promoter	1	6231325	6233219	1895	1	FGSG_01892	XM_011319439.1	-968	protein_coding
NC_026474.1	6150114	6150649	536	*	Peak1232	477	Promoter	1	6149028	6149645	618	2	FGSG_01866	XM_011319413.1	-469	protein_coding
NC_026475.1	61333	62535	1203	*	Peak1233	475	Promoter	2	58884	60614	1731	2	FGSG_08940	XM_011321452.1	-719	protein_coding
NC_026474.1	5066703	5068692	1990	*	Peak1234	459	Gene body	1	5064351	5066786	2436	2	FGSG_01535	XM_011319043.1	0	protein_coding
NC_026474.1	2571803	2573667	1865	*	Peak1235	475	Distal Intergenic	1	2574282	2576204	1923	2	FGSG_00796	XM_011318207.1	2537	protein_coding
NC_026474.1	9577558	9578363	806	*	Peak1236	475	Promoter	1	9578646	9579700	1055	1	FGSG_10035	XM_011320660.1	-283	protein_coding
NC_026477.1	3258457	3260530	2074	*	Peak1237	435	Promoter	4	3261089	3262713	1625	1	FGSG_07355	XM_011328814.1	-559	protein_coding
NC_026476.1	5008201	5009236	1036	*	Peak1238	357	Gene body	3	5006831	5009336	2506	2	FGSG_06324	XM_011326677.1	100	protein_coding
NC_026475.1	907832	909509	1678	*	Peak1239	354	Promoter	2	904481	906951	2471	2	FGSG_08710	XM_011321721.1	-881	protein_coding
NC_026474.1	3366904	3369311	2408	*	Peak1240	465	Gene body	1	3365395	3366928	1534	2	FGSG_01026	XM_011318478.1	0	protein_coding
NC_026477.1	6680236	6680594	359	*	Peak1241	470	Promoter	4	6678267	6679813	1547	2	FGSG_09381	XM_011330062.1	-423	protein_coding
NC_026477.1	3214480	3214853	374	*	Peak1242	384	Promoter	4	3210487	3214402	3916	2	FGSG_13130	XM_011328798.1	-78	protein_coding
NC_026474.1	9069399	9070254	856	*	Peak1243	450	Gene body	1	9068614	9069432	819	2	FGSG_09890	XM_011320494.1	0	protein_coding
NC_026477.1	1473270	1476671	3402	*	Peak1244	466	Gene body	4	1476598	1478098	1501	1	FGSG_06863	XM_011328218.1	0	protein_coding
NC_026474.1	3567162	3567989	828	*	Peak1245	359	Gene body	1	3565227	3567322	2096	2	FGSG_01084	XM_011318542.1	0	protein_coding
NC_026476.1	4859123	4859425	303	*	Peak1246	370	Promoter	3	4855978	4858162	2185	2	FGSG_06278	XM_011326626.1	-961	protein_coding
NC_026477.1	5763203	5764169	967	*	Peak1247	463	Gene body	4	5762772	5763266	495	1	FGSG_13615	XM_011329766.1	431	protein_coding
NC_026475.1	1833627	1834641	1015	*	Peak1248	423	Promoter	2	1831439	1833520	2082	2	FGSG_08454	XM_011322012.1	-107	protein_coding
NC_026474.1	2489222	2493559	4338	*	Peak1249	466	Promoter	1	2486947	2488712	1766	2	FGSG_00765	XM_011318174.1	-510	protein_coding
NC_026475.1	1032154	1032668	515	*	Peak1250	352	Gene body	2	1032259	1032349	91	1	FGSG_20700	NA	0	tRNA
NC_026477.1	4540021	4541337	1317	*	Peak1251	400	Gene body	4	4541249	4542948	1700	1	FGSG_07804	XM_011329322.1	0	protein_coding
NC_026477.1	6614026	6614659	634	*	Peak1252	352	Promoter	4	6612103	6614022	1920	2	FGSG_13569	XM_011330038.1	-4	protein_coding
NC_026476.1	6508762	6510172	1411	*	Peak1253	473	Promoter	3	6510310	6511296	987	1	FGSG_10843	XM_011327247.1	-138	protein_coding
NC_026477.1	1984108	1985199	1092	*	Peak1254	390	Gene body	4	1982758	1984414	1657	2	FGSG_07000	XM_011328381.1	0	protein_coding
NC_026476.1	3349036	3350208	1173	*	Peak1255	455	Promoter	3	3345092	3348871	3780	2	FGSG_05775	XM_011326062.1	-165	protein_coding
NC_026476.1	6871393	6871836	444	*	Peak1256	355	Promoter	3	6872595	6873774	1180	1	FGSG_10741	XM_011327365.1	-759	protein_coding
NC_026474.1	6099315	6102810	3496	*	Peak1257	465	Distal Intergenic	1	6104764	6107722	2959	2	FGSG_01854	XM_011319398.1	4912	protein_coding
NC_026477.1	4177640	4178112	473	*	Peak1258	351	Gene body	4	4177605	4177678	74	1	FGSG_20678	NA	35	tRNA
NC_026474.1	2778409	2781005	2597	*	Peak1259	468	Promoter	1	2781440	2783143	1704	1	FGSG_00852	XM_011318273.1	-435	protein_coding
NC_026477.1	3286524	3287739	1216	*	Peak1260	471	Gene body	4	3283176	3286670	3495	2	FGSG_13137	XM_011328821.1	0	protein_coding
NC_026475.1	4334018	4334563	546	*	Peak1261	456	Promoter	2	4332137	4333511	1375	2	FGSG_04342	XM_011322967.1	-507	protein_coding
NC_026476.1	4163822	4164622	801	*	Peak1262	359	Gene body	3	4160807	4164021	3215	2	FGSG_06055	XM_011326374.1	0	protein_coding
NC_026477.1	2554746	2557372	2627	*	Peak1263	465	Gene body	4	2554535	2558286	3752	1	FGSG_07156	XM_011328569.1	211	protein_coding
NC_026475.1	6090645	6091798	1154	*	Peak1264	449	Gene body	2	6091653	6093266	1614	1	FGSG_03745	XM_011323644.1	0	protein_coding
NC_026474.1	4308928	4313206	4279	*	Peak1265	466	Gene body	1	4307902	4309739	1838	2	FGSG_01306	XM_011318788.1	0	protein_coding
NC_026476.1	5065564	5066405	842	*	Peak1266	461	Promoter	3	5066736	5068414	1679	1	FGSG_06342	XM_011326697.1	-331	protein_coding
NC_026474.1	9268984	9270103	1120	*	Peak1267	445	Gene body	1	9268012	9269294	1283	2	FGSG_09951	XM_011320558.1	0	protein_coding
NC_026475.1	4878143	4879883	1741	*	Peak1268	447	Gene body	2	4877403	4878175	773	2	FGSG_04173	XM_011323154.1	0	protein_coding
NC_026474.1	4432379	4436058	3680	*	Peak1269	470	Promoter	1	4429663	4431414	1752	2	FGSG_11934	XM_011318827.1	-965	protein_coding
NC_026477.1	5055259	5056838	1580	*	Peak1270	355	Gene body	4	5056667	5058638	1972	1	FGSG_09856	XM_011329522.1	0	protein_coding
NC_026474.1	5439847	5441376	1530	*	Peak1271	390	Promoter	1	5441646	5444763	3118	1	FGSG_01638	XM_011319161.1	-270	protein_coding
NC_026474.1	8342189	8345309	3121	*	Peak1272	439	Gene body	1	8340614	8343521	2908	1	FGSG_02591	XM_011320231.1	1575	protein_coding
NC_026477.1	2718091	2718943	853	*	Peak1273	405	Promoter	4	2716159	2717864	1706	2	FGSG_07197	XM_011328620.1	-227	protein_coding
NC_026474.1	3287114	3288340	1227	*	Peak1274	470	Gene body	1	3288164	3289952	1789	1	FGSG_00999	XM_011318447.1	0	protein_coding
NC_026474.1	8758697	8759275	579	*	Peak1275	397	Promoter	1	8756491	8758471	1981	2	FGSG_02729	XM_011320388.1	-226	protein_coding
NC_026477.1	6583286	6586194	2909	*	Peak1276	438	Distal Intergenic	4	6581039	6582012	974	1	FGSG_09410	XM_011330032.1	2247	protein_coding
NC_026475.1	2282188	2284045	1858	*	Peak1277	460	Promoter	2	2284943	2289741	4799	1	FGSG_08312	XM_011322177.1	-898	protein_coding
NC_026474.1	5401558	5406537	4980	*	Peak1278	467	Promoter	1	5407489	5409452	1964	1	FGSG_01629	XM_011319151.1	-952	protein_coding
NC_026476.1	4149532	4149970	439	*	Peak1279	352	Promoter	3	4146607	4149219	2613	2	FGSG_06052	XM_011326370.1	-313	protein_coding
NC_026477.1	2283602	2284227	626	*	Peak1280	339	Promoter	4	2284651	2285193	543	1	FGSG_07082	XM_011328481.1	-424	protein_coding
NC_026474.1	4011866	4013060	1195	*	Peak1281	353	Gene body	1	4010913	4012275	1363	2	FGSG_01219	XM_011318691.1	0	protein_coding
NC_026475.1	2155065	2155512	448	*	Peak1282	421	Promoter	2	2152697	2154775	2079	2	FGSG_13380	XM_011322124.1	-290	protein_coding
NC_026475.1	7264874	7266100	1227	*	Peak1283	429	Promoter	2	7262542	7264459	1918	2	FGSG_03311	XM_011324127.1	-415	protein_coding
NC_026474.1	10470128	10470955	828	*	Peak1284	430	Promoter	1	10468075	10469920	1846	2	FGSG_10320	XM_011320978.1	-208	protein_coding
NC_026476.1	5135596	5136736	1141	*	Peak1285	352	Gene body	3	5136337	5137031	695	2	FGSG_06360	XM_011326720.1	295	protein_coding
NC_026476.1	3683414	3683653	240	*	Peak1286	352	Distal Intergenic	3	3679728	3682397	2670	2	FGSG_05894	XM_011326198.1	-1017	protein_coding
NC_026477.1	5009293	5010169	877	*	Peak1287	351	Gene body	4	5010052	5010921	870	1	FGSG_07959	XM_011329503.1	0	protein_coding
NC_026475.1	8616905	8617852	948	*	Peak1288	445	Gene body	2	8616901	8617686	786	1	FGSG_12576	XM_011324707.1	4	protein_coding
NC_026477.1	1727983	1728464	482	*	Peak1289	347	Gene body	4	1728005	1731665	3661	1	FGSG_06932	XM_011328298.1	0	protein_coding
NC_026474.1	1483145	1484039	895	*	Peak1290	415	Gene body	1	1481420	1483254	1835	2	FGSG_00468	XM_011317836.1	0	protein_coding
NC_026474.1	9278823	9280470	1648	*	Peak1291	463	Gene body	1	9280393	9282471	2079	1	FGSG_09956	XM_011320563.1	0	protein_coding
NC_026477.1	5912414	5913567	1154	*	Peak1292	424	Distal Intergenic	4	5915880	5917299	1420	1	FGSG_09599	XM_011329809.1	-2313	protein_coding
NC_026474.1	1748446	1749172	727	*	Peak1293	452	Gene body	1	1744789	1748552	3764	2	FGSG_00552	XM_011317931.1	0	protein_coding
NC_026477.1	3491172	3491916	745	*	Peak1294	331	Promoter	4	3488094	3491115	3022	2	FGSG_07426	XM_011328894.1	-57	protein_coding
NC_026474.1	2640842	2641548	707	*	Peak1295	430	Promoter	1	2637265	2640243	2979	2	FGSG_11829	XM_011318228.1	-599	protein_coding
NC_026474.1	1842828	1843063	236	*	Peak1296	448	Promoter	1	1843809	1846360	2552	1	FGSG_00581	XM_011317964.1	-746	protein_coding
NC_026474.1	3096811	3099674	2864	*	Peak1297	375	Gene body	1	3098173	3099085	913	2	FGSG_11863	XM_011318381.1	0	protein_coding
NC_026474.1	5272618	5273708	1091	*	Peak1298	400	Promoter	1	5270932	5272350	1419	2	FGSG_01590	XM_011319105.1	-268	protein_coding
NC_026474.1	8428129	8428826	698	*	Peak1299	351	Distal Intergenic	1	8429284	8429950	667	2	FGSG_02618	XM_011320262.1	1124	protein_coding
NC_026474.1	8728428	8729445	1018	*	Peak1300	459	Gene body	1	8729402	8730981	1580	1	FGSG_02721	XM_011320375.1	0	protein_coding
NC_026475.1	692709	696190	3482	*	Peak1301	463	Gene body	2	695923	697347	1425	1	FGSG_08770	XM_011321651.1	0	protein_coding
NC_026475.1	5052988	5053421	434	*	Peak1302	462	Gene body	2	5053405	5054536	1132	1	FGSG_04115	XM_011323219.1	0	protein_coding
NC_026475.1	5244041	5244696	656	*	Peak1303	399	Promoter	2	5242016	5243835	1820	2	FGSG_04062	XM_011323283.1	-206	protein_coding
NC_026476.1	1810206	1811300	1095	*	Peak1304	463	Promoter	3	1808041	1810038	1998	2	FGSG_05307	XM_011325517.1	-168	protein_coding
NC_026476.1	2102385	2102933	549	*	Peak1305	449	Gene body	3	2102639	2106804	4166	1	FGSG_05387	XM_011325612.1	0	protein_coding
NC_026476.1	4918654	4919593	940	*	Peak1306	421	Promoter	3	4914801	4918311	3511	2	FGSG_06291	XM_011326641.1	-343	protein_coding
NC_026476.1	5254205	5254994	790	*	Peak1307	349	Gene body	3	5253932	5254237	306	2	FGSG_12914	XM_011326757.1	0	protein_coding
NC_026477.1	1061186	1061633	448	*	Peak1308	399	Promoter	4	1059784	1060939	1156	2	FGSG_06745	XM_011328088.1	-247	protein_coding
NC_026477.1	3435944	3436467	524	*	Peak1309	414	Promoter	4	3436944	3437984	1041	1	FGSG_07406	XM_011328873.1	-477	protein_coding
NC_026477.1	6669190	6670100	911	*	Peak1310	433	Downstream	4	6670278	6671017	740	2	FGSG_09383	XM_011330060.1	917	protein_coding
NC_026475.1	5809638	5810173	536	*	Peak1311	416	Gene body	2	5807857	5810031	2175	2	FGSG_03857	XM_011323518.1	0	protein_coding
NC_026477.1	1936552	1940501	3950	*	Peak1312	443	Gene body	4	1939681	1940226	546	1	FGSG_06987	XM_011328367.1	0	protein_coding
NC_026477.1	6380383	6380814	432	*	Peak1313	350	Gene body	4	6380468	6381239	772	1	FGSG_09458	XM_011329966.1	0	protein_coding
NC_026474.1	9111872	9113673	1802	*	Peak1314	394	Gene body	1	9112132	9112561	430	2	FGSG_09905	XM_011320509.1	0	protein_coding
NC_026477.1	6876489	6878677	2189	*	Peak1315	464	Gene body	4	6875323	6876634	1312	2	FGSG_09319	XM_011330137.1	0	protein_coding
NC_026476.1	5153327	5156486	3160	*	Peak1316	453	Distal Intergenic	3	5151924	5152285	362	2	FGSG_12913	XM_011326725.1	-1042	protein_coding
NC_026476.1	4016538	4018259	1722	*	Peak1317	347	Promoter	3	4018756	4020667	1912	1	FGSG_06004	XM_011326321.1	-497	protein_coding
NC_026476.1	4813601	4814301	701	*	Peak1318	347	Promoter	3	4810796	4813197	2402	2	FGSG_06258	XM_011326606.1	-404	protein_coding
NC_026474.1	8440952	8441187	236	*	Peak1319	349	Promoter	1	8439368	8440778	1411	2	FGSG_02623	XM_011320267.1	-174	protein_coding
NC_026475.1	4281756	4282595	840	*	Peak1320	458	Promoter	2	4279144	4281634	2491	2	FGSG_04357	XM_011322948.1	-122	protein_coding
NC_026474.1	2059574	2061493	1920	*	Peak1321	429	Promoter	1	2056441	2059383	2943	2	FGSG_00643	XM_011318033.1	-191	protein_coding
NC_026476.1	226176	226861	686	*	Peak1322	365	Gene body	3	225898	226577	680	2	FGSG_12607	XM_011324904.1	0	protein_coding
NC_026477.1	7061253	7061755	503	*	Peak1323	440	Promoter	4	7061955	7064449	2495	1	FGSG_09266	XM_011330200.1	-200	protein_coding
NC_026474.1	862969	863739	771	*	Peak1324	346	Promoter	1	864020	865646	1627	1	FGSG_00278	XM_011317621.1	-281	protein_coding
NC_026475.1	4834868	4837789	2922	*	Peak1325	437	Gene body	2	4837722	4838045	324	1	FGSG_12294	XM_011323144.1	0	protein_coding
NC_026475.1	7169393	7170466	1074	*	Peak1326	415	Gene body	2	7170223	7171926	1704	1	FGSG_03341	XM_011324089.1	0	protein_coding
NC_026477.1	598768	599211	444	*	Peak1327	345	Promoter	4	600039	602544	2506	1	FGSG_06616	XM_011327933.1	-828	protein_coding
NC_026477.1	2784587	2786914	2328	*	Peak1328	451	Gene body	4	2784985	2785314	330	2	FGSG_13097	XM_011328647.1	0	protein_coding
NC_026474.1	3594556	3594912	357	*	Peak1329	349	Distal Intergenic	1	3595625	3596350	726	2	FGSG_11896	XM_011318549.1	1438	protein_coding
NC_026477.1	5564923	5566275	1353	*	Peak1330	442	Promoter	4	5562983	5563930	948	2	FGSG_09709	XM_011329692.1	-993	protein_coding
NC_026474.1	10427384	10429336	1953	*	Peak1331	456	Promoter	1	10425799	10427281	1483	2	FGSG_10301	XM_011320959.1	-103	protein_coding
NC_026476.1	3952664	3953368	705	*	Peak1332	396	Gene body	3	3953278	3954531	1254	1	FGSG_12851	XM_011326307.1	0	protein_coding
NC_026477.1	643567	644162	596	*	Peak1333	461	Promoter	4	644574	647127	2554	1	FGSG_06630	XM_011327951.1	-412	protein_coding
NC_026477.1	6387498	6392102	4605	*	Peak1334	439	Gene body	4	6391984	6394672	2689	1	FGSG_09456	XM_011329968.1	0	protein_coding
NC_026474.1	9016530	9017286	757	*	Peak1335	375	Promoter	1	9014852	9016468	1617	2	FGSG_13666	XM_011320476.1	-62	protein_coding
NC_026474.1	2191512	2192168	657	*	Peak1336	348	Promoter	1	2188598	2191276	2679	2	FGSG_00680	XM_011318076.1	-236	protein_coding
NC_026474.1	1427227	1427623	397	*	Peak1337	404	Gene body	1	1427115	1429154	2040	1	FGSG_00445	XM_011317812.1	112	protein_coding
NC_026476.1	2923196	2924950	1755	*	Peak1338	456	Promoter	3	2925009	2928140	3132	1	FGSG_05634	XM_011325896.1	-59	protein_coding
NC_026474.1	10007778	10008744	967	*	Peak1339	267	Distal Intergenic	1	10010347	10011392	1046	1	FGSG_10165	XM_011320804.1	-1603	protein_coding
NC_026476.1	2394466	2397417	2952	*	Peak1340	460	Gene body	3	2396048	2397083	1036	1	FGSG_12743	XM_011325713.1	0	protein_coding
NC_026474.1	10282270	10283403	1134	*	Peak1341	390	Distal Intergenic	1	10279970	10281190	1221	2	FGSG_10254	XM_011320904.1	-1080	protein_coding
NC_026476.1	3788336	3789536	1201	*	Peak1342	458	Gene body	3	3788142	3788652	511	2	FGSG_05928	XM_011326236.1	0	protein_coding
NC_026474.1	9609615	9609947	333	*	Peak1343	346	Gene body	1	9608833	9609664	832	2	FGSG_10045	XM_011320671.1	0	protein_coding
NC_026477.1	7255475	7256680	1206	*	Peak1344	336	Gene body	4	7256220	7256957	738	1	FGSG_13529	XM_011330278.1	0	protein_coding
NC_026474.1	8459538	8463368	3831	*	Peak1345	410	Distal Intergenic	1	8464701	8465370	670	1	FGSG_12169	XM_011320275.1	-1333	protein_coding
NC_026477.1	4901295	4902323	1029	*	Peak1346	454	Gene body	4	4899111	4901448	2338	2	FGSG_07929	XM_011329468.1	0	protein_coding
NC_026474.1	5097828	5100488	2661	*	Peak1347	437	Promoter	1	5101221	5102585	1365	1	FGSG_01548	XM_011319057.1	-733	protein_coding
NC_026475.1	4068833	4070004	1172	*	Peak1348	417	Gene body	2	4068685	4070714	2030	2	FGSG_04427	XM_011322873.1	710	protein_coding
NC_026475.1	387464	388219	756	*	Peak1349	348	Promoter	2	388399	390437	2039	1	FGSG_08851	XM_011321559.1	-180	protein_coding
NC_026476.1	4826511	4829173	2663	*	Peak1350	373	Gene body	3	4827489	4829234	1746	1	FGSG_06263	XM_011326611.1	0	protein_coding
NC_026475.1	7232126	7232413	288	*	Peak1351	419	Promoter	2	7233039	7235660	2622	1	FGSG_03321	XM_011324115.1	-626	protein_coding
NC_026477.1	3774148	3777583	3436	*	Peak1352	338	Gene body	4	3777475	3779230	1756	1	FGSG_07528	XM_011329002.1	0	protein_coding
NC_026476.1	988655	989841	1187	*	Peak1353	449	Promoter	3	985356	988139	2784	2	FGSG_05045	XM_011325226.1	-516	protein_coding
NC_026477.1	2595701	2596941	1241	*	Peak1354	334	Gene body	4	2596024	2596936	913	1	FGSG_13081	XM_011328585.1	0	protein_coding
NC_026474.1	9474412	9476145	1734	*	Peak1355	330	Gene body	1	9474259	9475139	881	2	FGSG_13689	XM_011320629.1	0	protein_coding
NC_026474.1	8668047	8672037	3991	*	Peak1356	453	Gene body	1	8664977	8668166	3190	2	FGSG_02701	XM_011320353.1	0	protein_coding
NC_026475.1	1452395	1452861	467	*	Peak1357	458	Distal Intergenic	2	1450572	1451138	567	2	FGSG_08556	XM_011321895.1	-1257	protein_coding
NC_026474.1	11031022	11032202	1181	*	Peak1358	440	Gene body	1	11032159	11032945	787	1	FGSG_10503	XM_011321191.1	0	protein_coding
NC_026475.1	8150484	8153749	3266	*	Peak1359	356	Gene body	2	8148505	8150548	2044	2	FGSG_02978	XM_011324513.1	0	protein_coding
NC_026476.1	976839	977708	870	*	Peak1360	420	Distal Intergenic	3	978717	980486	1770	1	FGSG_05042	XM_011325223.1	-1009	protein_coding
NC_026474.1	4441421	4444534	3114	*	Peak1361	458	Gene body	1	4439264	4441458	2195	2	FGSG_01341	XM_011318829.1	0	protein_coding
NC_026475.1	697528	702383	4856	*	Peak1362	456	Downstream	2	703540	706064	2525	1	FGSG_08769	XM_011321652.1	-1157	protein_coding
NC_026477.1	3749150	3750090	941	*	Peak1363	457	Gene body	4	3744968	3749218	4251	2	FGSG_07518	XM_011328992.1	0	protein_coding
NC_026474.1	4130856	4131675	820	*	Peak1364	344	Gene body	1	4130223	4131632	1410	2	FGSG_01253	XM_011318728.1	0	protein_coding
NC_026474.1	6015000	6015783	784	*	Peak1365	388	Promoter	1	6012526	6014184	1659	2	FGSG_01839	XM_011319381.1	-816	protein_coding
NC_026474.1	8532875	8535162	2288	*	Peak1366	418	Promoter	1	8535511	8538247	2737	1	FGSG_02650	XM_011320299.1	-349	protein_coding
NC_026474.1	10424707	10425711	1005	*	Peak1367	422	Gene body	1	10423129	10424754	1626	2	FGSG_10300	XM_011320958.1	0	protein_coding
NC_026477.1	6099602	6099948	347	*	Peak1368	392	Promoter	4	6096759	6099361	2603	2	FGSG_09548	XM_011329865.1	-241	protein_coding
NC_026476.1	4509574	4512278	2705	*	Peak1369	420	Gene body	3	4512172	4513463	1292	1	FGSG_06163	XM_011326496.1	0	protein_coding
NC_026477.1	7872151	7872366	216	*	Peak1370	422	Promoter	4	7870766	7871924	1159	2	FGSG_08973	XM_011330535.1	-227	protein_coding
NC_026476.1	6597808	6600926	3119	*	Peak1371	343	Gene body	3	6597345	6597994	650	2	FGSG_10817	XM_011327276.1	0	protein_coding
NC_026477.1	3755414	3756057	644	*	Peak1372	344	Gene body	4	3752841	3755500	2660	2	FGSG_07520	XM_011328994.1	0	protein_coding
NC_026474.1	2356817	2359544	2728	*	Peak1373	455	Gene body	1	2359335	2363029	3695	1	FGSG_00721	XM_011318126.1	0	protein_coding
NC_026475.1	8330093	8331704	1612	*	Peak1374	343	Gene body	2	8331161	8331682	522	1	FGSG_12555	XM_011324594.1	0	protein_coding
NC_026475.1	8616375	8616691	317	*	Peak1375	342	Promoter	2	8616901	8617686	786	1	FGSG_12576	XM_011324707.1	-210	protein_coding
NC_026474.1	10020164	10023553	3390	*	Peak1376	417	Gene body	1	10017105	10020348	3244	2	FGSG_10167	XM_011320806.1	0	protein_coding
NC_026477.1	6687081	6688680	1600	*	Peak1377	343	Promoter	4	6688812	6690243	1432	1	FGSG_09378	XM_011330065.1	-132	protein_coding
NC_026477.1	2173611	2176031	2421	*	Peak1378	437	Promoter	4	2169330	2173583	4254	2	FGSG_07053	XM_011328447.1	-28	protein_coding
NC_026474.1	6489279	6492343	3065	*	Peak1379	325	Gene body	1	6492300	6493985	1686	1	FGSG_01965	XM_011319522.1	0	protein_coding
NC_026477.1	1127834	1133194	5361	*	Peak1380	441	Gene body	4	1128588	1130057	1470	1	FGSG_12986	XM_011328108.1	0	protein_coding
NC_026475.1	129214	137059	7846	*	Peak1381	302	Gene body	2	130164	131073	910	2	FGSG_13266	XM_011321472.1	0	protein_coding
NC_026476.1	826726	828058	1333	*	Peak1382	405	Distal Intergenic	3	820770	824558	3789	2	FGSG_04990	XM_011325167.1	-2168	protein_coding
NC_026474.1	444336	445382	1047	*	Peak1383	425	Promoter	1	442141	443931	1791	2	FGSG_00136	XM_011317437.1	-405	protein_coding
NC_026477.1	897118	900100	2983	*	Peak1384	454	Promoter	4	895247	896150	904	2	FGSG_12966	XM_011328032.1	-968	protein_coding
NC_026475.1	4915152	4916190	1039	*	Peak1385	341	Promoter	2	4916367	4917211	845	1	FGSG_04157	XM_011323170.1	-177	protein_coding
NC_026476.1	1236972	1237967	996	*	Peak1386	416	Gene body	3	1234883	1237166	2284	2	FGSG_05125	XM_011325321.1	0	protein_coding
NC_026477.1	5404411	5407692	3282	*	Peak1387	450	Gene body	4	5407669	5407890	222	1	FGSG_13637	XM_011329640.1	0	protein_coding
NC_026475.1	6392090	6392588	499	*	Peak1388	342	Distal Intergenic	2	6388058	6390328	2271	2	FGSG_03633	XM_011323765.1	-1762	protein_coding
NC_026474.1	2079631	2080144	514	*	Peak1389	339	Promoter	1	2077707	2079465	1759	2	FGSG_00649	XM_011318039.1	-166	protein_coding
NC_026474.1	3129608	3131603	1996	*	Peak1390	266	Gene body	1	3131494	3133451	1958	1	FGSG_00950	XM_011318390.1	0	protein_coding
NC_026475.1	1520270	1520788	519	*	Peak1391	338	Distal Intergenic	2	1522248	1522733	486	2	FGSG_13346	XM_011321918.1	1945	protein_coding
NC_026476.1	1635745	1636126	382	*	Peak1392	337	Promoter	3	1634064	1635537	1474	2	FGSG_05245	XM_011325454.1	-208	protein_coding
NC_026476.1	2513686	2514508	823	*	Peak1393	339	Gene body	3	2508501	2514013	5513	2	FGSG_05512	XM_011325757.1	0	protein_coding
NC_026476.1	4703969	4704882	914	*	Peak1394	340	Promoter	3	4705000	4706667	1668	1	FGSG_06222	XM_011326565.1	-118	protein_coding
NC_026476.1	5096434	5096813	380	*	Peak1395	339	Promoter	3	5096964	5098324	1361	1	FGSG_06352	XM_011326707.1	-151	protein_coding
NC_026477.1	2036087	2037059	973	*	Peak1396	340	Promoter	4	2037074	2037983	910	1	FGSG_07015	XM_011328400.1	-15	protein_coding
NC_026475.1	1345341	1346608	1268	*	Peak1397	393	Gene body	2	1343114	1346222	3109	2	FGSG_08591	XM_011321857.1	0	protein_coding
NC_026476.1	803328	803787	460	*	Peak1398	376	Promoter	3	801811	802979	1169	2	FGSG_04983	XM_011325157.1	-349	protein_coding
NC_026474.1	9217151	9217626	476	*	Peak1399	338	Promoter	1	9214528	9216906	2379	2	FGSG_09940	XM_011320545.1	-245	protein_coding
NC_026474.1	3019276	3020513	1238	*	Peak1400	454	Gene body	1	3020415	3023169	2755	1	FGSG_00921	XM_011318356.1	0	protein_coding
NC_026474.1	4674494	4675391	898	*	Peak1401	452	Gene body	1	4673555	4674657	1103	2	FGSG_01418	XM_011318917.1	0	protein_coding
NC_026474.1	5371316	5372693	1378	*	Peak1402	374	Gene body	1	5372136	5372207	72	2	FGSG_20532	NA	0	tRNA
NC_026474.1	6822435	6822990	556	*	Peak1403	334	Gene body	1	6821342	6822486	1145	2	FGSG_02075	XM_011319648.1	0	protein_coding
NC_026474.1	8804126	8805050	925	*	Peak1404	419	Promoter	1	8803539	8803907	369	1	FGSG_12195	XM_011320400.1	587	protein_coding
NC_026474.1	9986852	9987124	273	*	Peak1405	346	Distal Intergenic	1	9988786	9989391	606	1	FGSG_13710	XM_011320799.1	-1662	protein_coding
NC_026474.1	10809781	10810084	304	*	Peak1406	441	Promoter	1	10806876	10809511	2636	2	FGSG_10429	XM_011321103.1	-270	protein_coding
NC_026475.1	1166734	1168837	2104	*	Peak1407	452	Promoter	2	1168797	1171897	3101	1	FGSG_08638	XM_011321802.1	0	protein_coding
NC_026476.1	1467721	1468378	658	*	Peak1408	386	Gene body	3	1468379	1471066	2688	1	FGSG_05191	XM_011325397.1	-1	protein_coding
NC_026476.1	7093836	7094240	405	*	Peak1409	349	Promoter	3	7091180	7093502	2323	2	FGSG_11465	XM_011327451.1	-334	protein_coding
NC_026477.1	5731309	5732417	1109	*	Peak1410	425	Promoter	4	5732591	5733545	955	1	FGSG_09649	XM_011329756.1	-174	protein_coding
NC_026477.1	7901520	7902667	1148	*	Peak1411	427	Downstream	4	7900541	7901331	791	1	FGSG_13481	XM_011330550.1	979	protein_coding
NC_026474.1	2373625	2374203	579	*	Peak1412	406	Promoter	1	2372031	2373407	1377	2	FGSG_00724	XM_011318129.1	-218	protein_coding
NC_026474.1	3749470	3750348	879	*	Peak1413	342	Promoter	1	3749249	3749837	589	1	FGSG_01148	XM_011318614.1	221	protein_coding
NC_026475.1	1479993	1480424	432	*	Peak1414	336	Promoter	2	1480696	1481200	505	1	FGSG_08547	XM_011321906.1	-272	protein_coding
NC_026476.1	3779308	3780557	1250	*	Peak1415	404	Promoter	3	3776533	3778888	2356	2	FGSG_05925	XM_011326233.1	-420	protein_coding
NC_026474.1	4191348	4191593	246	*	Peak1416	318	Gene body	1	4191426	4194217	2792	1	FGSG_01273	XM_011318751.1	0	protein_coding
NC_026474.1	9794271	9796085	1815	*	Peak1417	408	Gene body	1	9792680	9794879	2200	2	FGSG_10097	XM_011320731.1	0	protein_coding
NC_026477.1	5746449	5747075	627	*	Peak1418	394	Promoter	4	5745428	5746372	945	2	FGSG_09644	XM_011329761.1	-77	protein_coding
NC_026477.1	6402160	6402843	684	*	Peak1419	392	Promoter	4	6403122	6406042	2921	1	FGSG_09454	XM_011329971.1	-279	protein_coding
NC_026477.1	2987031	2987596	566	*	Peak1420	432	Promoter	4	2984787	2986758	1972	2	FGSG_07274	XM_011328713.1	-273	protein_coding
NC_026477.1	3166839	3167263	425	*	Peak1421	401	Gene body	4	3166965	3168087	1123	2	FGSG_13122	XM_011328781.1	824	protein_coding
NC_026475.1	4592372	4593072	701	*	Peak1422	336	Gene body	2	4592970	4593976	1007	1	FGSG_04271	XM_011323045.1	0	protein_coding
NC_026474.1	10214300	10215039	740	*	Peak1423	432	Promoter	1	10215285	10217675	2391	1	FGSG_10234	XM_011320881.1	-246	protein_coding
NC_026477.1	2032279	2033793	1515	*	Peak1424	419	Gene body	4	2033681	2036088	2408	1	FGSG_07014	XM_011328399.1	0	protein_coding
NC_026474.1	1423731	1425708	1978	*	Peak1425	434	Downstream	1	1427115	1429154	2040	1	FGSG_00445	XM_011317812.1	-1407	protein_coding
NC_026477.1	730985	732279	1295	*	Peak1426	448	Distal Intergenic	4	733775	735866	2092	1	FGSG_06652	XM_011327978.1	-1496	protein_coding
NC_026475.1	1361164	1361596	433	*	Peak1427	363	Distal Intergenic	2	1362826	1365719	2894	1	FGSG_08587	XM_011321861.1	-1230	protein_coding
NC_026475.1	1415721	1418037	2317	*	Peak1428	448	Promoter	2	1418183	1423399	5217	1	FGSG_08568	XM_011321880.1	-146	protein_coding
NC_026477.1	2319141	2326973	7833	*	Peak1429	421	Gene body	4	2326619	2329082	2464	1	FGSG_07097	XM_011328497.1	0	protein_coding
NC_026474.1	1230389	1234607	4219	*	Peak1430	335	Gene body	1	1231137	1232354	1218	2	FGSG_00384	XM_011317744.1	0	protein_coding
NC_026477.1	2993378	2993889	512	*	Peak1431	335	Promoter	4	2991214	2993268	2055	2	FGSG_07277	XM_011328716.1	-110	protein_coding
NC_026474.1	9610128	9611339	1212	*	Peak1432	436	Promoter	1	9611681	9615423	3743	1	FGSG_10046	XM_011320672.1	-342	protein_coding
NC_026475.1	5164867	5166264	1398	*	Peak1433	421	Distal Intergenic	2	5167347	5169242	1896	1	FGSG_04083	XM_011323255.1	-1083	protein_coding
NC_026475.1	817426	823961	6536	*	Peak1434	441	Gene body	2	819108	821751	2644	1	FGSG_08734	XM_011321693.1	0	protein_coding
NC_026477.1	6041513	6043332	1820	*	Peak1435	434	Gene body	4	6041480	6041959	480	2	FGSG_13609	XM_011329848.1	0	protein_coding
NC_026477.1	4978060	4982378	4319	*	Peak1436	448	Gene body	4	4971511	4978302	6792	2	FGSG_07946	XM_011329487.1	0	protein_coding
NC_026475.1	684987	687192	2206	*	Peak1437	446	Promoter	2	684033	684806	774	2	FGSG_08772	XM_011321649.1	-181	protein_coding
NC_026475.1	954163	955710	1548	*	Peak1438	448	Gene body	2	955618	957855	2238	1	FGSG_08700	XM_011321732.1	0	protein_coding
NC_026476.1	1212357	1217851	5495	*	Peak1439	440	Gene body	3	1214491	1215861	1371	2	FGSG_05118	XM_011325313.1	0	protein_coding
NC_026475.1	1162107	1164108	2002	*	Peak1440	312	Gene body	2	1164001	1164720	720	1	FGSG_08639	XM_011321801.1	0	protein_coding
NC_026477.1	5170462	5170918	457	*	Peak1441	334	Gene body	4	5170881	5171855	975	2	FGSG_09820	XM_011329564.1	937	protein_coding
NC_026477.1	3757238	3757524	287	*	Peak1442	335	Downstream	4	3756364	3757182	819	1	FGSG_07521	XM_011328995.1	874	protein_coding
NC_026475.1	970844	971537	694	*	Peak1443	387	Promoter	2	968966	970618	1653	2	FGSG_08698	XM_011321734.1	-226	protein_coding
NC_026474.1	10676693	10679088	2396	*	Peak1444	443	Gene body	1	10677933	10678289	357	1	FGSG_13749	XM_011321051.1	0	protein_coding
NC_026477.1	3538789	3541037	2249	*	Peak1445	447	Distal Intergenic	4	3536747	3537487	741	2	FGSG_07446	XM_011328916.1	-1302	protein_coding
NC_026474.1	1094913	1095674	762	*	Peak1446	328	Gene body	1	1095638	1098729	3092	1	FGSG_00343	XM_011317697.1	0	protein_coding
NC_026476.1	617378	618374	997	*	Peak1447	407	Gene body	3	618156	620513	2358	1	FGSG_04911	XM_011325078.1	0	protein_coding
NC_026477.1	2472319	2476569	4251	*	Peak1448	443	Gene body	4	2475779	2476109	331	2	FGSG_13067	XM_011328539.1	0	protein_coding
NC_026476.1	4212362	4213345	984	*	Peak1449	435	Promoter	3	4214238	4217877	3640	1	FGSG_06071	XM_011326392.1	-893	protein_coding
NC_026476.1	4780164	4780914	751	*	Peak1450	364	Gene body	3	4778371	4780299	1929	2	FGSG_06245	XM_011326591.1	0	protein_coding
NC_026475.1	213992	215172	1181	*	Peak1451	412	Gene body	2	214683	215195	513	2	FGSG_13271	XM_011321497.1	23	protein_coding
NC_026476.1	4302553	4303174	622	*	Peak1452	334	Promoter	3	4303246	4304954	1709	1	FGSG_06098	XM_011326420.1	-72	protein_coding
NC_026477.1	2534528	2535989	1462	*	Peak1453	331	Gene body	4	2535925	2537834	1910	1	FGSG_07150	XM_011328562.1	0	protein_coding
NC_026477.1	5243100	5243759	660	*	Peak1454	379	Promoter	4	5237352	5242452	5101	2	FGSG_09798	XM_011329588.1	-648	protein_coding
NC_026477.1	5906403	5907031	629	*	Peak1455	375	Promoter	4	5907046	5907800	755	1	FGSG_09602	XM_011329806.1	-15	protein_coding
NC_026474.1	2392557	2393297	741	*	Peak1456	407	Gene body	1	2392926	2395009	2084	1	FGSG_00729	XM_011318135.1	0	protein_coding
NC_026474.1	3907002	3907652	651	*	Peak1457	378	Promoter	1	3907902	3909384	1483	1	FGSG_01189	XM_011318659.1	-250	protein_coding
NC_026474.1	9621526	9622757	1232	*	Peak1458	424	Gene body	1	9622354	9624775	2422	1	FGSG_10049	XM_011320675.1	0	protein_coding
NC_026477.1	6162582	6162957	376	*	Peak1459	427	Gene body	4	6161492	6168210	6719	2	FGSG_09526	XM_011329889.1	5253	protein_coding
NC_026475.1	1793396	1795096	1701	*	Peak1460	422	Gene body	2	1794417	1794488	72	2	FGSG_20706	NA	0	tRNA
NC_026475.1	4789783	4790267	485	*	Peak1461	408	Gene body	2	4789948	4791526	1579	1	FGSG_04198	XM_011323129.1	0	protein_coding
NC_026475.1	2116632	2117056	425	*	Peak1462	332	Promoter	2	2115207	2116380	1174	2	FGSG_08367	XM_011322108.1	-252	protein_coding
NC_026474.1	9563055	9564243	1189	*	Peak1463	439	Gene body	1	9564195	9564581	387	1	FGSG_13691	XM_011320655.1	0	protein_coding
NC_026474.1	4383838	4390967	7130	*	Peak1464	418	Gene body	1	4384329	4385516	1188	2	FGSG_01325	XM_011318810.1	0	protein_coding
NC_026476.1	4549305	4549811	507	*	Peak1465	396	Promoter	3	4547116	4549192	2077	2	FGSG_12883	XM_011326508.1	-113	protein_coding
NC_026474.1	5122258	5122572	315	*	Peak1466	401	Gene body	1	5122282	5124576	2295	1	FGSG_01555	XM_011319065.1	0	protein_coding
NC_026477.1	6730004	6730504	501	*	Peak1467	402	Gene body	4	6730136	6730226	91	2	FGSG_20730	NA	0	tRNA
NC_026474.1	11020944	11021465	522	*	Peak1468	331	Distal Intergenic	1	11021788	11023044	1257	2	FGSG_10500	XM_011321187.1	1579	protein_coding
NC_026474.1	3399926	3400351	426	*	Peak1469	332	Promoter	1	3398448	3399862	1415	2	FGSG_01040	XM_011318492.1	-64	protein_coding
NC_026477.1	5334205	5335168	964	*	Peak1470	429	Promoter	4	5335314	5337623	2310	1	FGSG_13641	XM_011329621.1	-146	protein_coding
NC_026474.1	4496157	4496383	227	*	Peak1471	355	Promoter	1	4496602	4499208	2607	1	FGSG_01359	XM_011318848.1	-219	protein_coding
NC_026476.1	2141227	2145961	4735	*	Peak1472	335	Promoter	3	2136948	2140935	3988	2	FGSG_05398	XM_011325627.1	-292	protein_coding
NC_026475.1	6668180	6668867	688	*	Peak1473	301	Promoter	2	6669027	6670196	1170	1	FGSG_03529	XM_011323878.1	-160	protein_coding
NC_026477.1	704455	707430	2976	*	Peak1474	443	Promoter	4	702223	704343	2121	2	FGSG_06647	XM_011327969.1	-112	protein_coding
NC_026475.1	1898855	1899446	592	*	Peak1475	314	Gene body	2	1898193	1899254	1062	1	FGSG_13368	XM_011322037.1	662	protein_coding
NC_026477.1	5507516	5508032	517	*	Peak1476	417	Promoter	4	5508272	5509213	942	1	FGSG_09724	XM_011329676.1	-240	protein_coding
NC_026477.1	239473	240314	842	*	Peak1477	409	Promoter	4	240489	242321	1833	1	FGSG_06494	XM_011327801.1	-175	protein_coding
NC_026476.1	1015111	1018282	3172	*	Peak1478	329	Gene body	3	1015154	1016148	995	1	FGSG_05056	XM_011325238.1	0	protein_coding
NC_026474.1	2220011	2235263	15253	*	Peak1479	269	Gene body	1	2220061	2220958	898	1	FGSG_00691	XM_011318089.1	0	protein_coding
NC_026475.1	5117186	5118002	817	*	Peak1480	329	Promoter	2	5118361	5118679	319	1	FGSG_12305	XM_011323237.1	-359	protein_coding
NC_026474.1	11123979	11124925	947	*	Peak1481	381	Promoter	1	11125307	11127994	2688	1	FGSG_10528	XM_011321220.1	-382	protein_coding
NC_026474.1	6242036	6242713	678	*	Peak1482	362	Promoter	1	6242875	6245594	2720	1	FGSG_01897	XM_011319444.1	-162	protein_coding
NC_026474.1	8200256	8201489	1234	*	Peak1483	326	Gene body	1	8198028	8199209	1182	2	FGSG_02551	XM_011320186.1	-1047	protein_coding
NC_026476.1	2965783	2967385	1603	*	Peak1484	328	Promoter	3	2967590	2968512	923	1	FGSG_12772	XM_011325908.1	-205	protein_coding
NC_026477.1	1976572	1978215	1644	*	Peak1485	413	Promoter	4	1973948	1976285	2338	2	FGSG_06998	XM_011328379.1	-287	protein_coding
NC_026477.1	6253658	6253978	321	*	Peak1486	426	Promoter	4	6254170	6256185	2016	1	FGSG_09499	XM_011329918.1	-192	protein_coding
NC_026475.1	6705088	6705728	641	*	Peak1487	402	Promoter	2	6702765	6704603	1839	2	FGSG_12418	XM_011323893.1	-485	protein_coding
NC_026474.1	9761025	9761654	630	*	Peak1488	302	Promoter	1	9759903	9760979	1077	2	FGSG_10090	XM_011320722.1	-46	protein_coding
NC_026474.1	10076000	10076741	742	*	Peak1489	327	Downstream	1	10077508	10078466	959	2	FGSG_13716	XM_011320830.1	1725	protein_coding
NC_026475.1	2837700	2838011	312	*	Peak1490	326	Distal Intergenic	2	2842666	2843604	939	1	FGSG_08123	XM_011322393.1	-4655	protein_coding
NC_026476.1	5303353	5304432	1080	*	Peak1491	328	Gene body	3	5304262	5306374	2113	1	FGSG_06415	XM_011326777.1	0	protein_coding
NC_026477.1	2897186	2899305	2120	*	Peak1492	310	Gene body	4	2899058	2901120	2063	1	FGSG_07251	XM_011328687.1	0	protein_coding
NC_026474.1	4186614	4187301	688	*	Peak1493	398	Promoter	1	4182659	4186376	3718	2	FGSG_01272	XM_011318750.1	-238	protein_coding
NC_026474.1	8305447	8306012	566	*	Peak1494	374	Promoter	1	8304272	8305319	1048	2	FGSG_12159	XM_011320218.1	-128	protein_coding
NC_026474.1	7945730	7948070	2341	*	Peak1495	423	Distal Intergenic	1	7942270	7944729	2460	2	FGSG_02471	XM_011320095.1	-1001	protein_coding
NC_026477.1	2977779	2980718	2940	*	Peak1496	434	Gene body	4	2976273	2977807	1535	2	FGSG_07271	XM_011328710.1	0	protein_coding
NC_026477.1	2413124	2418767	5644	*	Peak1497	440	Gene body	4	2415434	2416088	655	1	FGSG_13062	XM_011328521.1	0	protein_coding
NC_026474.1	3568749	3569409	661	*	Peak1498	442	Distal Intergenic	1	3565227	3567322	2096	2	FGSG_01084	XM_011318542.1	-1427	protein_coding
NC_026474.1	5159486	5163099	3614	*	Peak1499	433	Gene body	1	5159567	5160194	628	2	FGSG_01565	XM_011319075.1	0	protein_coding
NC_026475.1	8163350	8164525	1176	*	Peak1500	418	Promoter	2	8164762	8167355	2594	1	FGSG_02974	XM_011324518.1	-237	protein_coding
NC_026475.1	7854428	7855174	747	*	Peak1501	325	Promoter	2	7855377	7856810	1434	1	FGSG_03090	XM_011324382.1	-203	protein_coding
NC_026476.1	5260384	5261676	1293	*	Peak1502	341	Downstream	3	5259901	5260269	369	1	FGSG_12915	XM_011326759.1	483	protein_coding
NC_026474.1	2480888	2482049	1162	*	Peak1503	433	Gene body	1	2480126	2481205	1080	2	FGSG_00761	XM_011318170.1	0	protein_coding
NC_026474.1	5085191	5086194	1004	*	Peak1504	346	Promoter	1	5081019	5085128	4110	2	FGSG_01544	XM_011319052.1	-63	protein_coding
NC_026474.1	5626747	5627013	267	*	Peak1505	384	Promoter	1	5627058	5628238	1181	1	FGSG_11990	XM_011319224.1	-45	protein_coding
NC_026474.1	6823513	6826969	3457	*	Peak1506	437	Gene body	1	6826679	6827762	1084	1	FGSG_02077	XM_011319650.1	0	protein_coding
NC_026474.1	9950594	9950992	399	*	Peak1507	324	Promoter	1	9951282	9952144	863	1	FGSG_10146	XM_011320783.1	-290	protein_coding
NC_026474.1	10769337	10769774	438	*	Peak1508	370	Promoter	1	10769907	10769999	93	1	FGSG_20752	NA	-133	tRNA
NC_026475.1	2843744	2844373	630	*	Peak1509	343	Promoter	2	2844486	2845320	835	1	FGSG_08122	XM_011322394.1	-113	protein_coding
NC_026475.1	4752529	4753856	1328	*	Peak1510	337	Gene body	2	4753748	4754410	663	1	FGSG_12289	XM_011323111.1	0	protein_coding
NC_026475.1	4914561	4914994	434	*	Peak1511	426	Gene body	2	4914903	4915640	738	1	FGSG_04158	XM_011323169.1	0	protein_coding
NC_026476.1	1222856	1223690	835	*	Peak1512	396	Promoter	3	1223934	1227080	3147	1	FGSG_05120	XM_011325316.1	-244	protein_coding
NC_026476.1	4691571	4693028	1458	*	Peak1513	435	Gene body	3	4689831	4691627	1797	2	FGSG_06215	XM_011326558.1	0	protein_coding
NC_026477.1	1319748	1321542	1795	*	Peak1514	353	Gene body	4	1319183	1319876	694	2	FGSG_12993	XM_011328164.1	0	protein_coding
NC_026477.1	2156363	2157554	1192	*	Peak1515	377	Gene body	4	2156428	2157006	579	1	FGSG_13050	XM_011328444.1	0	protein_coding
NC_026477.1	3186230	3187693	1464	*	Peak1516	361	Promoter	4	3186353	3186730	378	2	FGSG_13124	XM_011328790.1	0	protein_coding
NC_026477.1	7055370	7056663	1294	*	Peak1517	352	Promoter	4	7057031	7059203	2173	1	FGSG_09267	XM_011330199.1	-368	protein_coding
NC_026477.1	764555	765552	998	*	Peak1518	391	Distal Intergenic	4	761690	762867	1178	2	FGSG_06658	XM_011327984.1	-1688	protein_coding
NC_026474.1	6269560	6270702	1143	*	Peak1519	392	Distal Intergenic	1	6271841	6273816	1976	1	FGSG_01908	XM_011319455.1	-1139	protein_coding
NC_026475.1	330388	331545	1158	*	Peak1520	369	Promoter	2	327807	330136	2330	2	FGSG_08873	XM_011321533.1	-252	protein_coding
NC_026474.1	6604434	6606024	1591	*	Peak1521	429	Promoter	1	6602492	6604213	1722	2	FGSG_02002	XM_011319564.1	-221	protein_coding
NC_026477.1	1312151	1312675	525	*	Peak1522	431	Promoter	4	1309829	1311683	1855	2	FGSG_06811	XM_011328162.1	-468	protein_coding
NC_026477.1	3312083	3318915	6833	*	Peak1523	276	Promoter	4	3319035	3321739	2705	1	FGSG_07368	XM_011328829.1	-120	protein_coding
NC_026475.1	624674	626673	2000	*	Peak1524	435	Gene body	2	625101	625200	100	2	FGSG_20698	NA	0	tRNA
NC_026476.1	6633728	6635150	1423	*	Peak1525	408	Promoter	3	6633266	6633709	444	2	FGSG_10810	XM_011327286.1	-19	protein_coding
NC_026474.1	2367707	2368538	832	*	Peak1526	331	Distal Intergenic	1	2369109	2371345	2237	2	FGSG_00723	XM_011318128.1	2807	protein_coding
NC_026476.1	1717087	1717555	469	*	Peak1527	383	Distal Intergenic	3	1712242	1715830	3589	2	FGSG_05276	XM_011325485.1	-1257	protein_coding
NC_026477.1	1540711	1542477	1767	*	Peak1528	413	Gene body	4	1538804	1540584	1781	2	FGSG_06880	XM_011328238.1	-127	protein_coding
NC_026477.1	5919478	5920704	1227	*	Peak1529	380	Gene body	4	5920674	5921051	378	1	FGSG_09597	XM_011329811.1	0	protein_coding
NC_026474.1	9522468	9524702	2235	*	Peak1530	418	Promoter	1	9524558	9526298	1741	1	FGSG_10022	XM_011320644.1	0	protein_coding
NC_026475.1	7276597	7277213	617	*	Peak1531	389	Promoter	2	7277502	7279645	2144	1	FGSG_03307	XM_011324132.1	-289	protein_coding
NC_026474.1	1235796	1236699	904	*	Peak1532	332	3' UTR	1	1234556	1235858	1303	1	FGSG_00385	XM_011317745.1	1240	protein_coding
NC_026474.1	6889015	6889661	647	*	Peak1533	336	Promoter	1	6889840	6891240	1401	1	FGSG_02096	XM_011319669.1	-179	protein_coding
NC_026475.1	3960537	3961370	834	*	Peak1534	376	Gene body	2	3958797	3960892	2096	2	FGSG_04458	XM_011322840.1	0	protein_coding
NC_026477.1	5033556	5035510	1955	*	Peak1535	406	Gene body	4	5035069	5035537	469	1	FGSG_13259	XM_011329513.1	0	protein_coding
NC_026475.1	6973976	6974866	891	*	Peak1536	428	Promoter	2	6975157	6977173	2017	1	FGSG_03412	XM_011324008.1	-291	protein_coding
NC_026474.1	2883336	2887539	4204	*	Peak1537	305	Gene body	1	2887444	2888549	1106	1	FGSG_00884	XM_011318311.1	0	protein_coding
NC_026476.1	3581832	3582672	841	*	Peak1538	326	Promoter	3	3583028	3584617	1590	1	FGSG_05859	XM_011326158.1	-356	protein_coding
NC_026474.1	922631	923576	946	*	Peak1539	346	Gene body	1	923496	925381	1886	1	FGSG_00294	XM_011317640.1	0	protein_coding
NC_026474.1	1420340	1421796	1457	*	Peak1540	434	Gene body	1	1419790	1420723	934	2	FGSG_00443	XM_011317810.1	0	protein_coding
NC_026474.1	3940811	3941451	641	*	Peak1541	332	Gene body	1	3941306	3942984	1679	1	FGSG_01198	XM_011318669.1	0	protein_coding
NC_026474.1	9047553	9048213	661	*	Peak1542	426	Promoter	1	9048315	9051207	2893	1	FGSG_09884	XM_011320488.1	-102	protein_coding
NC_026474.1	2917175	2917833	659	*	Peak1543	345	Promoter	1	2918096	2918788	693	1	FGSG_11853	XM_011318318.1	-263	protein_coding
NC_026477.1	5348468	5349737	1270	*	Peak1544	324	Distal Intergenic	4	5347306	5347734	429	1	FGSG_13639	XM_011329624.1	1162	protein_coding
NC_026474.1	4596904	4597835	932	*	Peak1545	411	Promoter	1	4595197	4596332	1136	2	FGSG_01392	XM_011318886.1	-572	protein_coding
NC_026474.1	6522538	6523217	680	*	Peak1546	416	Promoter	1	6523420	6524519	1100	1	FGSG_01974	XM_011319534.1	-203	protein_coding
NC_026477.1	6115879	6116870	992	*	Peak1547	431	Gene body	4	6114960	6116212	1253	1	FGSG_09541	XM_011329873.1	919	protein_coding
NC_026476.1	4243432	4244641	1210	*	Peak1548	263	Promoter	3	4242505	4243419	915	2	FGSG_06080	XM_011326401.1	-13	protein_coding
NC_026475.1	7013726	7014351	626	*	Peak1549	432	Promoter	2	7014707	7016606	1900	1	FGSG_03400	XM_011324023.1	-356	protein_coding
NC_026474.1	10444406	10444933	528	*	Peak1550	392	Gene body	1	10444533	10446261	1729	1	FGSG_10309	XM_011320967.1	0	protein_coding
NC_026476.1	2802983	2803281	299	*	Peak1551	323	Gene body	3	2802297	2803828	1532	2	FGSG_12763	XM_011325848.1	547	protein_coding
NC_026476.1	5042069	5042567	499	*	Peak1552	373	Distal Intergenic	3	5044124	5044534	411	1	FGSG_06333	XM_011326688.1	-1557	protein_coding
NC_026474.1	8657648	8658651	1004	*	Peak1553	389	Gene body	1	8655922	8657765	1844	2	FGSG_02698	XM_011320349.1	0	protein_coding
NC_026474.1	8302784	8303654	871	*	Peak1554	366	Promoter	1	8301327	8302685	1359	2	FGSG_02581	XM_011320217.1	-99	protein_coding
NC_026475.1	1708780	1709502	723	*	Peak1555	391	Promoter	2	1709550	1710212	663	1	FGSG_08486	XM_011321975.1	-48	protein_coding
NC_026477.1	7807594	7808925	1332	*	Peak1556	371	Promoter	4	7809485	7811458	1974	1	FGSG_08997	XM_011330503.1	-560	protein_coding
NC_026477.1	6281536	6282498	963	*	Peak1557	407	Promoter	4	6283085	6287083	3999	1	FGSG_09491	XM_011329929.1	-587	protein_coding
NC_026475.1	5557140	5557936	797	*	Peak1558	430	Promoter	2	5558364	5560950	2587	1	FGSG_03957	XM_011323404.1	-428	protein_coding
NC_026477.1	7200030	7201804	1775	*	Peak1559	413	Gene body	4	7200157	7200706	550	1	FGSG_09220	XM_011330253.1	0	protein_coding
NC_026474.1	2066152	2066555	404	*	Peak1560	401	Promoter	1	2067007	2068348	1342	1	FGSG_00646	XM_011318036.1	-452	protein_coding
NC_026474.1	6024442	6027290	2849	*	Peak1561	325	Gene body	1	6024579	6025358	780	2	FGSG_12020	XM_011319384.1	0	protein_coding
NC_026476.1	2695262	2695995	734	*	Peak1562	323	Promoter	3	2696567	2698270	1704	1	FGSG_05562	XM_011325811.1	-572	protein_coding
NC_026477.1	6082452	6084613	2162	*	Peak1563	322	Gene body	4	6084501	6087838	3338	1	FGSG_09551	XM_011329861.1	0	protein_coding
NC_026474.1	4205997	4207174	1178	*	Peak1564	353	Gene body	1	4206635	4207104	470	1	FGSG_01276	XM_011318755.1	0	protein_coding
NC_026477.1	3030364	3030963	600	*	Peak1565	323	Promoter	4	3030983	3032739	1757	1	FGSG_07289	XM_011328730.1	-20	protein_coding
NC_026477.1	3046680	3047100	421	*	Peak1566	324	Gene body	4	3044309	3046728	2420	2	FGSG_07295	XM_011328737.1	0	protein_coding
NC_026475.1	5539627	5540119	493	*	Peak1567	379	Promoter	2	5538824	5538939	116	1	FGSG_20015	XR_893010.1	803	rRNA
NC_026474.1	2155251	2156610	1360	*	Peak1568	430	Promoter	1	2156796	2161594	4799	1	FGSG_00669	XM_011318063.1	-186	protein_coding
NC_026474.1	865694	866966	1273	*	Peak1569	329	Promoter	1	867039	868001	963	1	FGSG_00279	XM_011317622.1	-73	protein_coding
NC_026475.1	5816475	5816895	421	*	Peak1570	320	Gene body	2	5816805	5818204	1400	1	FGSG_03854	XM_011323521.1	0	protein_coding
NC_026476.1	1812829	1813599	771	*	Peak1571	307	Distal Intergenic	3	1808041	1810038	1998	2	FGSG_05307	XM_011325517.1	-2791	protein_coding
NC_026474.1	1904232	1904915	684	*	Peak1572	319	Promoter	1	1905220	1906501	1282	1	FGSG_00598	XM_011317984.1	-305	protein_coding
NC_026474.1	3657587	3658029	443	*	Peak1573	399	Promoter	1	3656504	3657559	1056	2	FGSG_11902	XM_011318573.1	-28	protein_coding
NC_026477.1	7711408	7713450	2043	*	Peak1574	428	Gene body	4	7710608	7711518	911	2	FGSG_13502	XM_011330471.1	0	protein_coding
NC_026475.1	1245473	1252193	6721	*	Peak1575	397	Gene body	2	1250194	1250795	602	1	FGSG_08616	XM_011321828.1	0	protein_coding
NC_026475.1	8644805	8645094	290	*	Peak1576	409	Distal Intergenic	2	8646472	8647346	875	1	FGSG_02796	XM_011324715.1	-1378	protein_coding
NC_026474.1	3395308	3395976	669	*	Peak1577	316	Promoter	1	3393952	3395043	1092	2	FGSG_01038	XM_011318490.1	-265	protein_coding
NC_026474.1	9555779	9556246	468	*	Peak1578	314	Distal Intergenic	1	9557374	9558009	636	2	FGSG_13690	XM_011320653.1	1763	protein_coding
NC_026475.1	5826374	5826811	438	*	Peak1579	319	Distal Intergenic	2	5828414	5831084	2671	1	FGSG_12369	XM_011323527.1	-1603	protein_coding
NC_026475.1	4868929	4869663	735	*	Peak1580	369	Downstream	2	4867518	4868820	1303	1	FGSG_04176	XM_011323151.1	1411	protein_coding
NC_026477.1	5182270	5182647	378	*	Peak1581	392	Gene body	4	5182282	5184510	2229	1	FGSG_09815	XM_011329569.1	0	protein_coding
NC_026477.1	7680068	7681716	1649	*	Peak1582	427	Gene body	4	7680474	7681133	660	1	FGSG_13506	XM_011330457.1	0	protein_coding
NC_026477.1	5302385	5303370	986	*	Peak1583	306	Gene body	4	5303101	5304162	1062	1	FGSG_09781	XM_011329607.1	0	protein_coding
NC_026474.1	9460704	9461212	509	*	Peak1584	335	Gene body	1	9460842	9461195	354	2	FGSG_13688	XM_011320626.1	0	protein_coding
NC_026474.1	4213309	4214041	733	*	Peak1585	393	Distal Intergenic	1	4214280	4215705	1426	2	FGSG_01278	XM_011318757.1	1664	protein_coding
NC_026477.1	5598446	5600949	2504	*	Peak1586	426	Gene body	4	5596932	5599021	2090	2	FGSG_09703	XM_011329700.1	0	protein_coding
NC_026477.1	2588805	2590397	1593	*	Peak1587	395	Distal Intergenic	4	2587097	2588473	1377	1	FGSG_07167	XM_011328583.1	1708	protein_coding
NC_026474.1	1305823	1307367	1545	*	Peak1588	319	Gene body	1	1306092	1307112	1021	1	FGSG_11764	XM_011317771.1	0	protein_coding
NC_026474.1	5146887	5148189	1303	*	Peak1589	425	Promoter	1	5148487	5151211	2725	1	FGSG_01562	XM_011319072.1	-298	protein_coding
NC_026474.1	6936882	6937188	307	*	Peak1590	323	Promoter	1	6935329	6936507	1179	2	FGSG_02115	XM_011319689.1	-375	protein_coding
NC_026474.1	8908660	8909554	895	*	Peak1591	316	Promoter	1	8906776	8908621	1846	2	FGSG_02771	XM_011320436.1	-39	protein_coding
NC_026474.1	7966849	7967749	901	*	Peak1592	367	Promoter	1	7967825	7969834	2010	1	FGSG_02476	XM_011320102.1	-76	protein_coding
NC_026474.1	10694368	10696187	1820	*	Peak1593	423	Gene body	1	10696131	10699435	3305	1	FGSG_10389	XM_011321057.1	0	protein_coding
NC_026477.1	2343984	2344405	422	*	Peak1594	394	Promoter	4	2344818	2349944	5127	1	FGSG_07102	XM_011328502.1	-413	protein_coding
NC_026474.1	2618679	2619503	825	*	Peak1595	381	Promoter	1	2617361	2618588	1228	2	FGSG_00808	XM_011318219.1	-91	protein_coding
NC_026477.1	6878959	6879668	710	*	Peak1596	405	Distal Intergenic	4	6877092	6877644	553	1	FGSG_13553	XM_011330138.1	1867	protein_coding
NC_026474.1	6686847	6688008	1162	*	Peak1597	426	Promoter	1	6688297	6694469	6173	1	FGSG_02026	XM_011319596.1	-289	protein_coding
NC_026474.1	874785	875496	712	*	Peak1598	384	Distal Intergenic	1	877766	878314	549	1	FGSG_00282	XM_011317626.1	-2270	protein_coding
NC_026475.1	788756	789622	867	*	Peak1599	319	Gene body	2	789357	793506	4150	1	FGSG_08739	XM_011321687.1	0	protein_coding
NC_026475.1	4414458	4415360	903	*	Peak1600	318	Gene body	2	4415324	4417999	2676	1	FGSG_04321	XM_011322991.1	0	protein_coding
NC_026477.1	2621583	2623211	1629	*	Peak1601	403	Distal Intergenic	4	2618827	2620357	1531	2	FGSG_07174	XM_011328592.1	-1226	protein_coding
NC_026474.1	8709784	8710940	1157	*	Peak1602	310	Promoter	1	8707672	8709689	2018	2	FGSG_02717	XM_011320371.1	-95	protein_coding
NC_026475.1	1936991	1937967	977	*	Peak1603	405	Promoter	2	1938434	1941130	2697	1	FGSG_08421	XM_011322051.1	-467	protein_coding
NC_026474.1	3331833	3332271	439	*	Peak1604	414	Promoter	1	3330450	3331815	1366	2	FGSG_01013	XM_011318464.1	-18	protein_coding
NC_026476.1	3589419	3591531	2113	*	Peak1605	317	Gene body	3	3590351	3591576	1226	2	FGSG_12828	XM_011326160.1	45	protein_coding
NC_026475.1	4127597	4128903	1307	*	Peak1606	330	Gene body	2	4127199	4128051	853	1	FGSG_12260	XM_011322890.1	398	protein_coding
NC_026477.1	3215003	3216211	1209	*	Peak1607	315	Promoter	4	3210487	3214402	3916	2	FGSG_13130	XM_011328798.1	-601	protein_coding
NC_026477.1	1576544	1578386	1843	*	Peak1608	425	Gene body	4	1576174	1576877	704	1	FGSG_13013	XM_011328249.1	370	protein_coding
NC_026474.1	777288	777669	382	*	Peak1609	378	Gene body	1	777435	777849	415	2	FGSG_11732	XM_011317584.1	180	protein_coding
NC_026476.1	2891611	2892064	454	*	Peak1610	317	Promoter	3	2890215	2891049	835	2	FGSG_05625	XM_011325885.1	-562	protein_coding
NC_026474.1	5483913	5486227	2315	*	Peak1611	313	Distal Intergenic	1	5487658	5491458	3801	1	FGSG_01647	XM_011319170.1	-1431	protein_coding
NC_026476.1	3338954	3339214	261	*	Peak1612	336	Promoter	3	3337448	3338538	1091	2	FGSG_05773	XM_011326059.1	-416	protein_coding
NC_026474.1	2837890	2839044	1155	*	Peak1613	368	Gene body	1	2838488	2839324	837	1	FGSG_00867	XM_011318292.1	0	protein_coding
NC_026474.1	4474167	4477332	3166	*	Peak1614	394	Gene body	1	4477013	4479780	2768	1	FGSG_01351	XM_011318840.1	0	protein_coding
NC_026475.1	2333689	2334452	764	*	Peak1615	372	Promoter	2	2334508	2335789	1282	1	FGSG_13396	XM_011322190.1	-56	protein_coding
NC_026475.1	4692363	4693845	1483	*	Peak1616	407	Distal Intergenic	2	4689106	4691303	2198	2	FGSG_04235	XM_011323086.1	-1060	protein_coding
NC_026476.1	2603728	2605399	1672	*	Peak1617	350	Distal Intergenic	3	2602249	2602708	460	1	FGSG_05534	XM_011325780.1	1479	protein_coding
NC_026476.1	6392841	6394355	1515	*	Peak1618	385	Gene body	3	6394328	6395411	1084	1	FGSG_10884	XM_011327200.1	0	protein_coding
NC_026477.1	1401063	1401537	475	*	Peak1619	331	Gene body	4	1400692	1403187	2496	1	FGSG_06837	XM_011328189.1	371	protein_coding
NC_026477.1	2446096	2447000	905	*	Peak1620	360	Promoter	4	2447686	2448869	1184	1	FGSG_07126	XM_011328531.1	-686	protein_coding
NC_026477.1	3260795	3261216	422	*	Peak1621	367	Gene body	4	3261089	3262713	1625	1	FGSG_07355	XM_011328814.1	0	protein_coding
NC_026477.1	6862404	6862690	287	*	Peak1622	344	Promoter	4	6860254	6861953	1700	2	FGSG_09324	XM_011330130.1	-451	protein_coding
NC_026477.1	1642260	1643926	1667	*	Peak1623	382	Gene body	4	1640638	1642575	1938	2	FGSG_06906	XM_011328270.1	0	protein_coding
NC_026476.1	864036	865468	1433	*	Peak1624	313	Gene body	3	861262	864849	3588	1	FGSG_05002	XM_011325179.1	2774	protein_coding
NC_026475.1	60840	61174	335	*	Peak1625	416	Promoter	2	58884	60614	1731	2	FGSG_08940	XM_011321452.1	-226	protein_coding
NC_026474.1	10441450	10442263	814	*	Peak1626	316	Gene body	1	10442261	10443740	1480	1	FGSG_10308	XM_011320966.1	0	protein_coding
NC_026475.1	1495963	1496699	737	*	Peak1627	312	Distal Intergenic	2	1498028	1500302	2275	1	FGSG_08542	XM_011321911.1	-1329	protein_coding
NC_026474.1	7342572	7343423	852	*	Peak1628	347	Gene body	1	7342534	7343568	1035	1	FGSG_12111	XM_011319867.1	38	protein_coding
NC_026476.1	1364149	1364634	486	*	Peak1629	333	Gene body	3	1362891	1364350	1460	2	FGSG_05167	XM_011325369.1	0	protein_coding
NC_026476.1	2074852	2075381	530	*	Peak1630	361	Gene body	3	2072412	2075031	2620	2	FGSG_05377	XM_011325599.1	0	protein_coding
NC_026475.1	1002652	1006219	3568	*	Peak1631	422	Gene body	2	999896	1002852	2957	2	FGSG_08691	XM_011321745.1	0	protein_coding
NC_026476.1	6681343	6688552	7210	*	Peak1632	375	Gene body	3	6688093	6690138	2046	1	FGSG_10796	XM_011327304.1	0	protein_coding
NC_026474.1	5539056	5539776	721	*	Peak1633	310	Gene body	1	5539688	5540266	579	1	FGSG_01670	XM_011319193.1	0	protein_coding
NC_026474.1	1562566	1564135	1570	*	Peak1634	267	Gene body	1	1560920	1562772	1853	2	FGSG_00499	XM_011317871.1	0	protein_coding
NC_026477.1	6445900	6447749	1850	*	Peak1635	358	Gene body	4	6447698	6448589	892	1	FGSG_09442	XM_011329988.1	0	protein_coding
NC_026474.1	993091	996213	3123	*	Peak1636	407	Distal Intergenic	1	997474	998837	1364	1	FGSG_00318	XM_011317665.1	-1261	protein_coding
NC_026474.1	10611216	10611843	628	*	Peak1637	421	Promoter	1	10611983	10613782	1800	1	FGSG_10362	XM_011321029.1	-140	protein_coding
NC_026477.1	6101866	6102093	228	*	Peak1638	372	Gene body	4	6101587	6101923	337	2	FGSG_13603	XM_011329866.1	0	protein_coding
NC_026475.1	5090623	5091273	651	*	Peak1639	314	Promoter	2	5088717	5089637	921	2	FGSG_04105	XM_011323229.1	-986	protein_coding
NC_026474.1	9244682	9245467	786	*	Peak1640	422	Distal Intergenic	1	9242531	9243288	758	2	FGSG_09944	XM_011320550.1	-1394	protein_coding
NC_026475.1	6245134	6247358	2225	*	Peak1641	378	Gene body	2	6247303	6249179	1877	1	FGSG_03687	XM_011323707.1	0	protein_coding
NC_026476.1	1658649	1658999	351	*	Peak1642	371	Promoter	3	1657059	1658249	1191	2	FGSG_05255	XM_011325464.1	-400	protein_coding
NC_026477.1	3444896	3445530	635	*	Peak1643	356	Promoter	4	3445706	3447353	1648	1	FGSG_07410	XM_011328877.1	-176	protein_coding
NC_026477.1	908117	909291	1175	*	Peak1644	313	Promoter	4	909410	910662	1253	1	FGSG_06702	XM_011328035.1	-119	protein_coding
NC_026475.1	4946224	4947785	1562	*	Peak1645	311	Distal Intergenic	2	4947966	4949642	1677	2	FGSG_04146	XM_011323182.1	1857	protein_coding
NC_026474.1	2741601	2743636	2036	*	Peak1646	415	Promoter	1	2740617	2741580	964	2	FGSG_00842	XM_011318259.1	-21	protein_coding
NC_026477.1	6942149	6943094	946	*	Peak1647	278	Gene body	4	6940464	6942178	1715	2	FGSG_09299	XM_011330161.1	0	protein_coding
NC_026474.1	5456002	5460444	4443	*	Peak1648	410	Distal Intergenic	1	5449025	5452854	3830	2	FGSG_01641	XM_011319164.1	-3148	protein_coding
NC_026477.1	805867	806329	463	*	Peak1649	400	Promoter	4	806591	808097	1507	1	FGSG_06671	XM_011328001.1	-262	protein_coding
NC_026474.1	4675761	4677060	1300	*	Peak1650	365	Gene body	1	4676910	4679835	2926	1	FGSG_01419	XM_011318919.1	0	protein_coding
NC_026474.1	6095219	6096368	1150	*	Peak1651	402	Distal Intergenic	1	6089052	6091182	2131	2	FGSG_01853	XM_011319397.1	-4037	protein_coding
NC_026474.1	6932085	6932430	346	*	Peak1652	358	Gene body	1	6933502	6935203	1702	1	FGSG_02114	XM_011319688.1	-1072	protein_coding
NC_026476.1	1764321	1765989	1669	*	Peak1653	419	Gene body	3	1763313	1764488	1176	2	FGSG_05291	XM_011325501.1	0	protein_coding
NC_026477.1	1615118	1618228	3111	*	Peak1654	363	Gene body	4	1613318	1615461	2144	2	FGSG_06897	XM_011328261.1	0	protein_coding
NC_026477.1	3198081	3200044	1964	*	Peak1655	419	Downstream	4	3200517	3200918	402	2	FGSG_13126	XM_011328793.1	874	protein_coding
NC_026477.1	2366102	2367705	1604	*	Peak1656	412	Gene body	4	2363791	2366167	2377	2	FGSG_07108	XM_011328508.1	0	protein_coding
NC_026474.1	2759450	2761064	1615	*	Peak1657	417	Promoter	1	2756098	2758916	2819	2	FGSG_00846	XM_011318265.1	-534	protein_coding
NC_026474.1	10309629	10313644	4016	*	Peak1658	400	Gene body	1	10307934	10309743	1810	2	FGSG_10264	XM_011320915.1	0	protein_coding
NC_026475.1	783578	784169	592	*	Peak1659	359	Promoter	2	781809	783486	1678	2	FGSG_08742	XM_011321684.1	-92	protein_coding
NC_026474.1	9064175	9067504	3330	*	Peak1660	418	Promoter	1	9067676	9068223	548	1	FGSG_09889	XM_011320493.1	-172	protein_coding
NC_026474.1	8211684	8213037	1354	*	Peak1661	373	Gene body	1	8208249	8211762	3514	2	FGSG_02554	XM_011320190.1	0	protein_coding
NC_026474.1	6743570	6744371	802	*	Peak1662	312	Gene body	1	6742944	6743670	727	1	FGSG_02046	XM_011319617.1	626	protein_coding
NC_026474.1	1494703	1499025	4323	*	Peak1663	310	Gene body	1	1492411	1495156	2746	2	FGSG_00472	XM_011317841.1	0	protein_coding
NC_026474.1	5343759	5344506	748	*	Peak1664	417	Promoter	1	5341915	5343477	1563	2	FGSG_01605	XM_011319126.1	-282	protein_coding
NC_026476.1	4247621	4248286	666	*	Peak1665	346	Promoter	3	4246585	4247472	888	2	FGSG_06082	XM_011326403.1	-149	protein_coding
NC_026476.1	2371526	2371803	278	*	Peak1666	312	Promoter	3	2372012	2373574	1563	1	FGSG_05467	XM_011325704.1	-209	protein_coding
NC_026474.1	6882324	6882777	454	*	Peak1667	416	Promoter	1	6883461	6885007	1547	1	FGSG_02094	XM_011319667.1	-684	protein_coding
NC_026476.1	1715914	1716919	1006	*	Peak1668	347	Promoter	3	1712242	1715830	3589	2	FGSG_05276	XM_011325485.1	-84	protein_coding
NC_026474.1	9548302	9549244	943	*	Peak1669	414	Downstream	1	9546124	9548108	1985	1	FGSG_10029	XM_011320651.1	2178	protein_coding
NC_026476.1	5301267	5303025	1759	*	Peak1670	398	Distal Intergenic	3	5304262	5306374	2113	1	FGSG_06415	XM_011326777.1	-1237	protein_coding
NC_026476.1	2004759	2005283	525	*	Peak1671	403	Promoter	3	2003919	2004482	564	2	FGSG_12722	XM_011325580.1	-277	protein_coding
NC_026475.1	4121159	4121722	564	*	Peak1672	311	Promoter	2	4122514	4123778	1265	1	FGSG_04415	XM_011322888.1	-792	protein_coding
NC_026476.1	5111652	5112878	1227	*	Peak1673	328	Distal Intergenic	3	5108775	5109128	354	1	FGSG_12909	XM_011326712.1	2877	protein_coding
NC_026475.1	5825956	5826187	232	*	Peak1674	413	Distal Intergenic	2	5823823	5825244	1422	1	FGSG_03851	XM_011323526.1	2133	protein_coding
NC_026477.1	5850098	5853012	2915	*	Peak1675	389	Promoter	4	5853346	5855719	2374	1	FGSG_09612	XM_011329794.1	-334	protein_coding
NC_026477.1	4054577	4054942	366	*	Peak1676	296	Distal Intergenic	4	4056008	4058136	2129	1	FGSG_07631	XM_011329116.1	-1066	protein_coding
NC_026474.1	2199936	2200188	253	*	Peak1677	310	Promoter	1	2200438	2202070	1633	1	FGSG_00684	XM_011318081.1	-250	protein_coding
NC_026477.1	2901383	2902719	1337	*	Peak1678	309	Gene body	4	2902422	2904251	1830	1	FGSG_07252	XM_011328688.1	0	protein_coding
NC_026477.1	7258191	7259254	1064	*	Peak1679	410	Promoter	4	7259424	7263255	3832	1	FGSG_09197	XM_011330280.1	-170	protein_coding
NC_026474.1	3687053	3687972	920	*	Peak1680	271	Promoter	1	3688170	3689084	915	1	FGSG_01121	XM_011318586.1	-198	protein_coding
NC_026474.1	5420702	5422862	2161	*	Peak1681	268	Gene body	1	5415484	5420753	5270	2	FGSG_01632	XM_011319154.1	0	protein_coding
NC_026477.1	2896696	2896985	290	*	Peak1682	281	Distal Intergenic	4	2899058	2901120	2063	1	FGSG_07251	XM_011328687.1	-2073	protein_coding
NC_026476.1	4460662	4463604	2943	*	Peak1683	415	Promoter	3	4463908	4465762	1855	1	FGSG_06149	XM_011326479.1	-304	protein_coding
NC_026475.1	740861	742403	1543	*	Peak1684	415	Promoter	2	738381	740377	1997	2	FGSG_08758	XM_011321666.1	-484	protein_coding
NC_026477.1	6059501	6060816	1316	*	Peak1685	345	Distal Intergenic	4	6061834	6064590	2757	1	FGSG_09558	XM_011329853.1	-1018	protein_coding
NC_026476.1	4543788	4544458	671	*	Peak1686	308	Gene body	3	4544404	4546881	2478	1	FGSG_06172	XM_011326507.1	0	protein_coding
NC_026474.1	4878950	4880259	1310	*	Peak1687	306	Downstream	1	4878363	4878865	503	1	FGSG_01474	XM_011318979.1	587	protein_coding
NC_026475.1	167577	168164	588	*	Peak1688	307	Promoter	2	168214	169845	1632	1	FGSG_08915	XM_011321484.1	-50	protein_coding
NC_026476.1	7082890	7083961	1072	*	Peak1689	306	Promoter	3	7081453	7082776	1324	2	FGSG_11467	XM_011327447.1	-114	protein_coding
NC_026476.1	6436466	6439259	2794	*	Peak1690	412	Promoter	3	6435561	6435986	426	2	FGSG_13902	XM_011327218.1	-480	protein_coding
NC_026474.1	5930154	5930557	404	*	Peak1691	362	Promoter	1	5930756	5932921	2166	1	FGSG_01808	XM_011319346.1	-199	protein_coding
NC_026474.1	3965769	3966923	1155	*	Peak1692	371	Promoter	1	3963964	3965746	1783	2	FGSG_11912	XM_011318676.1	-23	protein_coding
NC_026476.1	2167530	2169718	2189	*	Peak1693	410	Gene body	3	2166216	2167559	1344	2	FGSG_05407	XM_011325636.1	0	protein_coding
NC_026475.1	4144647	4145615	969	*	Peak1694	398	Gene body	2	4143904	4144754	851	2	FGSG_04407	XM_011322897.1	0	protein_coding
NC_026474.1	2790730	2795940	5211	*	Peak1695	408	Gene body	1	2795768	2800386	4619	1	FGSG_00856	XM_011318278.1	0	protein_coding
NC_026474.1	5997127	6006840	9714	*	Peak1696	379	Gene body	1	6006676	6008165	1490	1	FGSG_01838	XM_011319380.1	0	protein_coding
NC_026475.1	4515838	4516547	710	*	Peak1697	304	Promoter	2	4516926	4519573	2648	1	FGSG_04295	XM_011323019.1	-379	protein_coding
NC_026475.1	8006596	8007524	929	*	Peak1698	387	Gene body	2	8007395	8009321	1927	1	FGSG_03033	XM_011324450.1	0	protein_coding
NC_026474.1	2384635	2386206	1572	*	Peak1699	306	Distal Intergenic	1	2379720	2382666	2947	2	FGSG_00727	XM_011318132.1	-1969	protein_coding
NC_026474.1	2649402	2650792	1391	*	Peak1700	280	Promoter	1	2651189	2653539	2351	1	FGSG_00817	XM_011318229.1	-397	protein_coding
NC_026474.1	10575276	10575985	710	*	Peak1701	304	Promoter	1	10571301	10574603	3303	2	FGSG_10353	XM_011321018.1	-673	protein_coding
NC_026475.1	363275	363805	531	*	Peak1702	307	Promoter	2	363087	363159	73	2	FGSG_20693	NA	-116	tRNA
NC_026475.1	1910109	1910930	822	*	Peak1703	290	Promoter	2	1908112	1909718	1607	2	FGSG_08431	XM_011322041.1	-391	protein_coding
NC_026475.1	2826043	2827017	975	*	Peak1704	299	Gene body	2	2826682	2827502	821	1	FGSG_13437	XM_011322389.1	0	protein_coding
NC_026476.1	3669690	3670041	352	*	Peak1705	281	Promoter	3	3668111	3669214	1104	2	FGSG_05890	XM_011326194.1	-476	protein_coding
NC_026477.1	4936472	4936897	426	*	Peak1706	303	Promoter	4	4937063	4938187	1125	1	FGSG_07938	XM_011329478.1	-166	protein_coding
NC_026477.1	5496574	5501597	5024	*	Peak1707	303	Distal Intergenic	4	5504165	5507208	3044	2	FGSG_09725	XM_011329675.1	5611	protein_coding
NC_026477.1	6212747	6213173	427	*	Peak1708	301	Promoter	4	6213453	6214160	708	1	FGSG_09514	XM_011329902.1	-280	protein_coding
NC_026477.1	2634454	2641603	7150	*	Peak1709	322	Promoter	4	2642111	2644816	2706	1	FGSG_07177	XM_011328597.1	-508	protein_coding
NC_026476.1	2084502	2085541	1040	*	Peak1710	298	Promoter	3	2081948	2083631	1684	2	FGSG_05381	XM_011325604.1	-871	protein_coding
NC_026474.1	10246276	10251043	4768	*	Peak1711	329	Promoter	1	10243002	10245570	2569	2	FGSG_10243	XM_011320891.1	-706	protein_coding
NC_026477.1	1044859	1046648	1790	*	Peak1712	392	Distal Intergenic	4	1047684	1048758	1075	1	FGSG_06742	XM_011328085.1	-1036	protein_coding
NC_026474.1	1964236	1964905	670	*	Peak1713	399	Distal Intergenic	1	1959635	1962955	3321	2	FGSG_00616	XM_011318005.1	-1281	protein_coding
NC_026474.1	3644559	3645530	972	*	Peak1714	359	Gene body	1	3645504	3648041	2538	1	FGSG_01107	XM_011318569.1	0	protein_coding
NC_026475.1	617828	618558	731	*	Peak1715	361	Distal Intergenic	2	612661	613635	975	2	FGSG_13295	XM_011321628.1	-4193	protein_coding
NC_026475.1	4210167	4211295	1129	*	Peak1716	387	Promoter	2	4207310	4209777	2468	2	FGSG_04382	XM_011322922.1	-390	protein_coding
NC_026475.1	785785	786339	555	*	Peak1717	390	Gene body	2	784442	785919	1478	2	FGSG_08741	XM_011321685.1	0	protein_coding
NC_026474.1	1648190	1649026	837	*	Peak1718	411	Gene body	1	1648266	1648622	357	1	FGSG_11776	XM_011317902.1	0	protein_coding
NC_026474.1	4869424	4870408	985	*	Peak1719	367	Gene body	1	4870267	4874461	4195	1	FGSG_01473	XM_011318978.1	0	protein_coding
NC_026474.1	5181501	5182679	1179	*	Peak1720	406	Gene body	1	5181742	5181827	86	1	FGSG_20527	NA	0	tRNA
NC_026474.1	7752666	7753030	365	*	Peak1721	296	Promoter	1	7750813	7752368	1556	2	FGSG_02402	XM_011320017.1	-298	protein_coding
NC_026475.1	577748	578757	1010	*	Peak1722	363	Promoter	2	574609	577064	2456	2	FGSG_08800	XM_011321618.1	-684	protein_coding
NC_026475.1	1068972	1072201	3230	*	Peak1723	409	Distal Intergenic	2	1067865	1068638	774	1	FGSG_08668	XM_011321771.1	1107	protein_coding
NC_026475.1	4182823	4183478	656	*	Peak1724	352	Promoter	2	4180595	4182498	1904	2	FGSG_04393	XM_011322911.1	-325	protein_coding
NC_026475.1	4301542	4301851	310	*	Peak1725	313	Gene body	2	4301232	4301630	399	2	FGSG_12268	XM_011322954.1	0	protein_coding
NC_026475.1	4474176	4474986	811	*	Peak1726	353	Promoter	2	4475112	4476670	1559	1	FGSG_04305	XM_011323008.1	-126	protein_coding
NC_026475.1	4913235	4914347	1113	*	Peak1727	402	Gene body	2	4911874	4913269	1396	2	FGSG_04159	XM_011323168.1	0	protein_coding
NC_026477.1	6567420	6568373	954	*	Peak1728	371	Promoter	4	6567191	6567849	659	1	FGSG_13572	XM_011330029.1	229	protein_coding
NC_026477.1	7148205	7150182	1978	*	Peak1729	401	Gene body	4	7149360	7149970	611	2	FGSG_13532	XM_011330235.1	0	protein_coding
NC_026477.1	2197478	2202559	5082	*	Peak1730	385	Gene body	4	2202360	2206259	3900	1	FGSG_07064	XM_011328460.1	0	protein_coding
NC_026475.1	800850	801547	698	*	Peak1731	302	Promoter	2	801698	803636	1939	1	FGSG_08736	XM_011321690.1	-151	protein_coding
NC_026477.1	1650467	1651354	888	*	Peak1732	385	Promoter	4	1651531	1654771	3241	1	FGSG_06911	XM_011328275.1	-177	protein_coding
NC_026475.1	5226425	5229180	2756	*	Peak1733	385	Gene body	2	5228989	5231103	2115	1	FGSG_04068	XM_011323276.1	0	protein_coding
NC_026476.1	4583352	4586786	3435	*	Peak1734	404	Gene body	3	4585717	4586038	322	1	FGSG_12886	XM_011326521.1	0	protein_coding
NC_026477.1	1630757	1631903	1147	*	Peak1735	397	Downstream	4	1628888	1630459	1572	1	FGSG_06902	XM_011328266.1	1869	protein_coding
NC_026474.1	6682747	6683735	989	*	Peak1736	408	Gene body	1	6683689	6686202	2514	1	FGSG_02025	XM_011319595.1	0	protein_coding
NC_026477.1	5812909	5813312	404	*	Peak1737	303	Promoter	4	5810066	5812607	2542	2	FGSG_09624	XM_011329782.1	-302	protein_coding
NC_026475.1	6305744	6306157	414	*	Peak1738	356	Promoter	2	6303340	6305289	1950	2	FGSG_03668	XM_011323727.1	-455	protein_coding
NC_026474.1	1289972	1290592	621	*	Peak1739	404	Promoter	1	1286923	1289630	2708	2	FGSG_00404	XM_011317764.1	-342	protein_coding
NC_026475.1	2253835	2255164	1330	*	Peak1740	378	Gene body	2	2254964	2256890	1927	1	FGSG_08321	XM_011322167.1	0	protein_coding
NC_026477.1	1296525	1297376	852	*	Peak1741	340	Gene body	4	1297099	1297873	775	1	FGSG_12992	XM_011328159.1	0	protein_coding
NC_026474.1	7914988	7915685	698	*	Peak1742	302	Gene body	1	7915596	7917375	1780	1	FGSG_02463	XM_011320085.1	0	protein_coding
NC_026476.1	2243745	2246790	3046	*	Peak1743	276	Gene body	3	2246217	2249961	3745	1	FGSG_05427	XM_011325662.1	0	protein_coding
NC_026476.1	4042214	4042457	244	*	Peak1744	404	Promoter	3	4039776	4041817	2042	2	FGSG_06014	XM_011326331.1	-397	protein_coding
NC_026476.1	1780267	1780839	573	*	Peak1745	321	Promoter	3	1781037	1782585	1549	1	FGSG_05295	XM_011325505.1	-198	protein_coding
NC_026476.1	7417561	7418058	498	*	Peak1746	319	Promoter	3	7415703	7417065	1363	2	FGSG_11343	XM_011327595.1	-496	protein_coding
NC_026476.1	3086539	3087691	1153	*	Peak1747	400	Promoter	3	3085853	3086509	657	2	FGSG_05684	XM_011325955.1	-30	protein_coding
NC_026474.1	8095240	8100289	5050	*	Peak1748	398	Gene body	1	8093779	8095837	2059	2	FGSG_02516	XM_011320148.1	0	protein_coding
NC_026476.1	3209936	3211329	1394	*	Peak1749	396	Gene body	3	3211323	3212654	1332	1	FGSG_05730	XM_011326009.1	0	protein_coding
NC_026475.1	4865365	4867668	2304	*	Peak1750	383	Gene body	2	4867518	4868820	1303	1	FGSG_04176	XM_011323151.1	0	protein_coding
NC_026476.1	6317265	6317964	700	*	Peak1751	388	Gene body	3	6317940	6318440	501	1	FGSG_10900	XM_011327178.1	0	protein_coding
NC_026475.1	6150219	6151747	1529	*	Peak1752	377	Gene body	2	6150156	6150229	74	2	FGSG_20584	NA	0	tRNA
NC_026474.1	3861712	3865547	3836	*	Peak1753	345	Gene body	1	3865444	3866793	1350	1	FGSG_01179	XM_011318649.1	0	protein_coding
NC_026474.1	4667089	4668291	1203	*	Peak1754	405	Gene body	1	4665754	4667415	1662	2	FGSG_11946	XM_011318913.1	0	protein_coding
NC_026476.1	7525222	7526409	1188	*	Peak1755	300	Gene body	3	7525813	7526883	1071	1	FGSG_11300	XM_011327642.1	0	protein_coding
NC_026475.1	1331080	1336331	5252	*	Peak1756	373	Gene body	2	1336310	1338262	1953	1	FGSG_08594	XM_011321854.1	0	protein_coding
NC_026476.1	5122876	5124641	1766	*	Peak1757	402	Gene body	3	5124146	5124566	421	1	FGSG_12911	XM_011326716.1	0	protein_coding
NC_026474.1	1714080	1715658	1579	*	Peak1758	386	Gene body	1	1713982	1714921	940	1	FGSG_11779	XM_011317923.1	98	protein_coding
NC_026474.1	10976957	10978012	1056	*	Peak1759	375	Distal Intergenic	1	10980094	10981389	1296	1	FGSG_10488	XM_011321172.1	-2082	protein_coding
NC_026477.1	5931440	5932456	1017	*	Peak1760	358	Promoter	4	5932718	5935517	2800	1	FGSG_09592	XM_011329816.1	-262	protein_coding
NC_026477.1	1897147	1900860	3714	*	Peak1761	369	Gene body	4	1894331	1898021	3691	2	FGSG_06975	XM_011328352.1	0	protein_coding
NC_026474.1	9384131	9385730	1600	*	Peak1762	404	Gene body	1	9384527	9384890	364	2	FGSG_13678	XM_011320601.1	0	protein_coding
NC_026477.1	1058970	1059637	668	*	Peak1763	314	Gene body	4	1057926	1059032	1107	2	FGSG_06744	XM_011328087.1	0	protein_coding
NC_026474.1	1387897	1388641	745	*	Peak1764	389	Promoter	1	1383493	1387385	3893	2	FGSG_00433	XM_011317798.1	-512	protein_coding
NC_026474.1	1064110	1065688	1579	*	Peak1765	401	Gene body	1	1061848	1064244	2397	2	FGSG_00338	XM_011317686.1	0	protein_coding
NC_026474.1	6047317	6048383	1067	*	Peak1766	313	Distal Intergenic	1	6049940	6051184	1245	2	FGSG_01845	XM_011319389.1	2801	protein_coding
NC_026477.1	7140018	7140463	446	*	Peak1767	381	Distal Intergenic	4	7132996	7138823	5828	2	FGSG_09241	XM_011330230.1	-1195	protein_coding
NC_026477.1	6498759	6500085	1327	*	Peak1768	397	Promoter	4	6500438	6501445	1008	1	FGSG_09435	XM_011330000.1	-353	protein_coding
NC_026474.1	9319628	9320023	396	*	Peak1769	300	Distal Intergenic	1	9315395	9315679	285	2	FGSG_09969	XM_011320578.1	-3949	protein_coding
NC_026477.1	5484234	5485657	1424	*	Peak1770	364	Gene body	4	5481947	5484279	2333	2	FGSG_09728	XM_011329672.1	0	protein_coding
NC_026474.1	10978936	10979307	372	*	Peak1771	300	Promoter	1	10980094	10981389	1296	1	FGSG_10488	XM_011321172.1	-787	protein_coding
NC_026474.1	7548680	7548919	240	*	Peak1772	395	Promoter	1	7546647	7548232	1586	2	FGSG_02335	XM_011319942.1	-448	protein_coding
NC_026474.1	10102484	10103032	549	*	Peak1773	297	Promoter	1	10103357	10104733	1377	1	FGSG_10190	XM_011320836.1	-325	protein_coding
NC_026474.1	7969717	7970534	818	*	Peak1774	305	Promoter	1	7970600	7972721	2122	1	FGSG_02477	XM_011320103.1	-66	protein_coding
NC_026474.1	9396164	9410395	14232	*	Peak1775	322	Gene body	1	9398812	9399339	528	2	FGSG_13680	XM_011320605.1	0	protein_coding
NC_026474.1	9285000	9287048	2049	*	Peak1776	369	Gene body	1	9285223	9286018	796	1	FGSG_09959	XM_011320566.1	0	protein_coding
NC_026474.1	2971002	2971750	749	*	Peak1777	289	Gene body	1	2970453	2971083	631	2	FGSG_00908	XM_011318341.1	0	protein_coding
NC_026476.1	6758882	6759817	936	*	Peak1778	298	Gene body	3	6758913	6759028	116	2	FGSG_20067	XR_893032.1	0	rRNA
NC_026477.1	5968289	5970212	1924	*	Peak1779	297	Gene body	4	5970186	5973498	3313	1	FGSG_09581	XM_011329828.1	0	protein_coding
NC_026477.1	1284074	1285191	1118	*	Peak1780	396	Gene body	4	1285024	1287165	2142	1	FGSG_06805	XM_011328155.1	0	protein_coding
NC_026477.1	1157702	1159582	1881	*	Peak1781	294	Gene body	4	1156951	1158591	1641	2	FGSG_06770	XM_011328117.1	0	protein_coding
NC_026477.1	5943879	5944130	252	*	Peak1782	296	Promoter	4	5940788	5943328	2541	2	FGSG_09589	XM_011329819.1	-551	protein_coding
NC_026474.1	6023397	6024211	815	*	Peak1783	321	Downstream	1	6023306	6023395	90	1	FGSG_20537	NA	91	tRNA
NC_026474.1	1000903	1002371	1469	*	Peak1784	402	Promoter	1	999619	1000594	976	2	FGSG_00319	XM_011317666.1	-309	protein_coding
NC_026474.1	10686610	10687179	570	*	Peak1785	292	Promoter	1	10685474	10686488	1015	2	FGSG_10386	XM_011321054.1	-122	protein_coding
NC_026475.1	420453	420881	429	*	Peak1786	293	Promoter	2	421031	424259	3229	1	FGSG_08840	XM_011321570.1	-150	protein_coding
NC_026474.1	8894003	8894246	244	*	Peak1787	296	Promoter	1	8889666	8893772	4107	2	FGSG_02766	XM_011320430.1	-231	protein_coding
NC_026475.1	4772717	4773219	503	*	Peak1788	297	Promoter	2	4769915	4771845	1931	2	FGSG_04204	XM_011323122.1	-872	protein_coding
NC_026477.1	3425246	3426810	1565	*	Peak1789	296	Distal Intergenic	4	3422048	3423288	1241	1	FGSG_13145	XM_011328870.1	3198	protein_coding
NC_026475.1	961858	968300	6443	*	Peak1790	293	Gene body	2	961067	962568	1502	1	FGSG_08699	XM_011321733.1	791	protein_coding
NC_026475.1	4847942	4848538	597	*	Peak1791	384	Promoter	2	4843524	4847635	4112	2	FGSG_04181	XM_011323146.1	-307	protein_coding
NC_026474.1	4697955	4698737	783	*	Peak1792	348	Distal Intergenic	1	4693130	4695680	2551	1	FGSG_01424	XM_011318923.1	4825	protein_coding
NC_026474.1	9349774	9351621	1848	*	Peak1793	295	Gene body	1	9347905	9349940	2036	2	FGSG_09980	XM_011320590.1	0	protein_coding
NC_026475.1	8614971	8616217	1247	*	Peak1794	291	Promoter	2	8616901	8617686	786	1	FGSG_12576	XM_011324707.1	-684	protein_coding
NC_026477.1	6075297	6076426	1130	*	Peak1795	315	Promoter	4	6077327	6078750	1424	1	FGSG_09554	XM_011329858.1	-901	protein_coding
NC_026476.1	4142502	4144412	1911	*	Peak1796	292	Gene body	3	4142743	4143591	849	2	FGSG_06050	XM_011326368.1	0	protein_coding
NC_026477.1	725495	725703	209	*	Peak1797	360	Distal Intergenic	4	726041	726973	933	2	FGSG_12958	XM_011327976.1	1270	protein_coding
NC_026477.1	3302553	3302823	271	*	Peak1798	295	Gene body	4	3301551	3302700	1150	2	FGSG_07365	XM_011328825.1	0	protein_coding
NC_026474.1	9220934	9221684	751	*	Peak1799	292	Promoter	1	9222492	9224724	2233	1	FGSG_09941	XM_011320546.1	-808	protein_coding
NC_026476.1	4619505	4621063	1559	*	Peak1800	257	Promoter	3	4615357	4619202	3846	2	FGSG_06193	XM_011326532.1	-303	protein_coding
NC_026477.1	5028144	5028928	785	*	Peak1801	393	Promoter	4	5026466	5027772	1307	2	FGSG_07966	XM_011329510.1	-372	protein_coding
NC_026475.1	1122040	1123809	1770	*	Peak1802	293	Promoter	2	1118866	1121319	2454	2	FGSG_08651	XM_011321789.1	-721	protein_coding
NC_026476.1	2655852	2656159	308	*	Peak1803	357	Promoter	3	2656417	2657008	592	1	FGSG_12754	XM_011325797.1	-258	protein_coding
NC_026474.1	8336376	8337397	1022	*	Peak1804	355	Promoter	1	8334538	8336129	1592	2	FGSG_02589	XM_011320229.1	-247	protein_coding
NC_026474.1	8484047	8484674	628	*	Peak1805	294	Gene body	1	8484260	8486218	1959	2	FGSG_02634	XM_011320281.1	1544	protein_coding
NC_026476.1	4717967	4724288	6322	*	Peak1806	376	Gene body	3	4721367	4721881	515	2	FGSG_12893	XM_011326571.1	0	protein_coding
NC_026474.1	2313716	2315963	2248	*	Peak1807	393	Gene body	1	2312196	2313828	1633	2	FGSG_00710	XM_011318112.1	0	protein_coding
NC_026475.1	4805168	4807069	1902	*	Peak1808	342	Gene body	2	4807039	4808862	1824	1	FGSG_04191	XM_011323135.1	0	protein_coding
NC_026475.1	993552	994478	927	*	Peak1809	394	Promoter	2	991972	993516	1545	2	FGSG_08694	XM_011321742.1	-36	protein_coding
NC_026477.1	1508924	1513972	5049	*	Peak1810	400	Gene body	4	1513153	1513598	446	2	FGSG_13003	XM_011328228.1	0	protein_coding
NC_026476.1	6793429	6797148	3720	*	Peak1811	400	Promoter	3	6797306	6799285	1980	1	FGSG_10762	XM_011327341.1	-158	protein_coding
NC_026477.1	1417510	1419664	2155	*	Peak1812	357	Gene body	4	1414869	1417685	2817	2	FGSG_06842	XM_011328193.1	0	protein_coding
NC_026474.1	9914849	9915274	426	*	Peak1813	326	Promoter	1	9915288	9915662	375	1	FGSG_10134	XM_011320771.1	-14	protein_coding
NC_026476.1	2383800	2385879	2080	*	Peak1814	399	Gene body	3	2385408	2387365	1958	1	FGSG_05471	XM_011325708.1	0	protein_coding
NC_026476.1	1557702	1559550	1849	*	Peak1815	297	Distal Intergenic	3	1560761	1562674	1914	2	FGSG_05220	XM_011325429.1	3124	protein_coding
NC_026475.1	712481	712848	368	*	Peak1816	289	Gene body	2	714597	717009	2413	1	FGSG_13299	XM_011321655.1	-1749	protein_coding
NC_026477.1	300280	300502	223	*	Peak1817	290	Promoter	4	297102	300046	2945	2	FGSG_06511	XM_011327819.1	-234	protein_coding
NC_026474.1	8176046	8176617	572	*	Peak1818	342	Promoter	1	8176898	8180389	3492	1	FGSG_02540	XM_011320175.1	-281	protein_coding
NC_026477.1	3885871	3886654	784	*	Peak1819	377	Promoter	4	3887086	3889159	2074	1	FGSG_07564	XM_011329042.1	-432	protein_coding
NC_026474.1	3099831	3100798	968	*	Peak1820	391	Gene body	1	3100025	3101030	1006	1	FGSG_00942	XM_011318382.1	0	protein_coding
NC_026475.1	296707	296949	243	*	Peak1821	291	Promoter	2	297635	299344	1710	1	FGSG_08882	XM_011321524.1	-686	protein_coding
NC_026475.1	8659453	8659867	415	*	Peak1822	289	Promoter	2	8659278	8659368	91	2	FGSG_20626	NA	-85	tRNA
NC_026475.1	7459993	7460671	679	*	Peak1823	390	Promoter	2	7458709	7459767	1059	2	FGSG_03238	XM_011324213.1	-226	protein_coding
NC_026474.1	5386468	5386970	503	*	Peak1824	290	Promoter	1	5384999	5386313	1315	2	FGSG_01620	XM_011319143.1	-155	protein_coding
NC_026474.1	10416631	10417266	636	*	Peak1825	285	Promoter	1	10417276	10418305	1030	1	FGSG_10296	XM_011320953.1	-10	protein_coding
NC_026475.1	4980122	4980676	555	*	Peak1826	291	Promoter	2	4978518	4980053	1536	2	FGSG_04134	XM_011323195.1	-69	protein_coding
NC_026476.1	1670137	1671473	1337	*	Peak1827	284	Gene body	3	1671109	1672786	1678	1	FGSG_05260	XM_011325469.1	0	protein_coding
NC_026476.1	3948739	3950181	1443	*	Peak1828	272	Gene body	3	3949950	3950940	991	1	FGSG_12850	XM_011326305.1	0	protein_coding
NC_026477.1	1916261	1916720	460	*	Peak1829	288	Gene body	4	1913580	1916423	2844	2	FGSG_06979	XM_011328356.1	0	protein_coding
NC_026477.1	2132390	2133032	643	*	Peak1830	245	Promoter	4	2133077	2133772	696	1	FGSG_07045	XM_011328436.1	-45	protein_coding
NC_026474.1	10132473	10135712	3240	*	Peak1831	398	Gene body	1	10131778	10132613	836	2	FGSG_10202	XM_011320847.1	0	protein_coding
NC_026477.1	1216385	1216665	281	*	Peak1832	284	Promoter	4	1212964	1216249	3286	2	FGSG_06785	XM_011328133.1	-136	protein_coding
NC_026474.1	9244051	9244529	479	*	Peak1833	334	Promoter	1	9242531	9243288	758	2	FGSG_09944	XM_011320550.1	-763	protein_coding
NC_026475.1	1001940	1002523	584	*	Peak1834	351	Gene body	2	999896	1002852	2957	2	FGSG_08691	XM_011321745.1	329	protein_coding
NC_026475.1	2808608	2809030	423	*	Peak1835	348	Promoter	2	2807335	2808498	1164	2	FGSG_08131	XM_011322383.1	-110	protein_coding
NC_026474.1	614343	614597	255	*	Peak1836	384	Gene body	1	605800	614474	8675	2	FGSG_11703	XM_011317506.1	0	protein_coding
NC_026477.1	5212023	5212661	639	*	Peak1837	392	Gene body	4	5211770	5212547	778	2	FGSG_13649	XM_011329581.1	0	protein_coding
NC_026474.1	8939118	8939774	657	*	Peak1838	381	Promoter	1	8940336	8942043	1708	1	FGSG_11637	XM_011320448.1	-562	protein_coding
NC_026474.1	9818930	9819878	949	*	Peak1839	288	Distal Intergenic	1	9820137	9821386	1250	2	FGSG_13704	XM_011320741.1	1508	protein_coding
NC_026475.1	713009	714372	1364	*	Peak1840	397	Promoter	2	714597	717009	2413	1	FGSG_13299	XM_011321655.1	-225	protein_coding
NC_026474.1	3134788	3135454	667	*	Peak1841	295	Promoter	1	3133516	3134660	1145	2	FGSG_00951	XM_011318391.1	-128	protein_coding
NC_026474.1	4320525	4321224	700	*	Peak1842	364	Promoter	1	4321307	4322628	1322	1	FGSG_01309	XM_011318791.1	-83	protein_coding
NC_026474.1	10080216	10082818	2603	*	Peak1843	394	Distal Intergenic	1	10077508	10078466	959	2	FGSG_13716	XM_011320830.1	-1750	protein_coding
NC_026475.1	2705765	2706377	613	*	Peak1844	361	Promoter	2	2706390	2709185	2796	1	FGSG_08166	XM_011322344.1	-13	protein_coding
NC_026476.1	969168	971830	2663	*	Peak1845	393	Gene body	3	967891	969233	1343	2	FGSG_05039	XM_011325220.1	0	protein_coding
NC_026476.1	4500279	4501186	908	*	Peak1846	373	Promoter	3	4497090	4500096	3007	2	FGSG_06160	XM_011326491.1	-183	protein_coding
NC_026476.1	6499340	6500211	872	*	Peak1847	395	Gene body	3	6499669	6500102	434	1	FGSG_13907	XM_011327243.1	0	protein_coding
NC_026477.1	46083	46658	576	*	Peak1848	382	Promoter	4	46911	47971	1061	1	FGSG_06440	XM_011327736.1	-253	protein_coding
NC_026477.1	2128673	2130195	1523	*	Peak1849	395	Gene body	4	2126012	2129330	3319	2	FGSG_07044	XM_011328435.1	0	protein_coding
NC_026477.1	3366268	3367767	1500	*	Peak1850	396	Promoter	4	3361236	3366033	4798	2	FGSG_07383	XM_011328846.1	-235	protein_coding
NC_026477.1	5630974	5632319	1346	*	Peak1851	388	Promoter	4	5628958	5630807	1850	2	FGSG_09691	XM_011329712.1	-167	protein_coding
NC_026477.1	7690063	7690305	243	*	Peak1852	354	Gene body	4	7689195	7690139	945	2	FGSG_09034	XM_011330462.1	0	protein_coding
NC_026477.1	338857	339637	781	*	Peak1853	328	Gene body	4	337599	339265	1667	2	FGSG_06531	XM_011327840.1	0	protein_coding
NC_026475.1	5109950	5111207	1258	*	Peak1854	362	Promoter	2	5111343	5112981	1639	1	FGSG_04101	XM_011323234.1	-136	protein_coding
NC_026474.1	6844829	6845113	285	*	Peak1855	379	Promoter	1	6845186	6847122	1937	1	FGSG_02082	XM_011319655.1	-73	protein_coding
NC_026474.1	2672883	2673397	515	*	Peak1856	304	Gene body	1	2672749	2673584	836	2	FGSG_11830	XM_011318234.1	187	protein_coding
NC_026474.1	2265114	2270090	4977	*	Peak1857	328	Promoter	1	2261471	2264887	3417	2	FGSG_11812	XM_011318100.1	-227	protein_coding
NC_026474.1	9478599	9479276	678	*	Peak1858	388	Gene body	1	9476291	9478717	2427	2	FGSG_10008	XM_011320630.1	0	protein_coding
NC_026475.1	5264804	5265107	304	*	Peak1859	377	Promoter	2	5261875	5264379	2505	2	FGSG_12323	XM_011323291.1	-425	protein_coding
NC_026476.1	2961371	2961757	387	*	Peak1860	356	Promoter	3	2959332	2961146	1815	2	FGSG_05645	XM_011325906.1	-225	protein_coding
NC_026477.1	467502	471657	4156	*	Peak1861	392	Gene body	4	466185	467676	1492	2	FGSG_06574	XM_011327888.1	0	protein_coding
NC_026475.1	1779158	1779418	261	*	Peak1862	287	Distal Intergenic	2	1780120	1780588	469	2	FGSG_13359	XM_011321998.1	1170	protein_coding
NC_026477.1	6814048	6815849	1802	*	Peak1863	391	Promoter	4	6816266	6817980	1715	1	FGSG_13562	XM_011330111.1	-417	protein_coding
NC_026474.1	10053606	10054556	951	*	Peak1864	341	Gene body	1	10054346	10055483	1138	1	FGSG_10179	XM_011320819.1	0	protein_coding
NC_026474.1	6065622	6067475	1854	*	Peak1865	381	Gene body	1	6064306	6065727	1422	2	FGSG_01848	XM_011319392.1	0	protein_coding
NC_026475.1	688581	690211	1631	*	Peak1866	391	Distal Intergenic	2	690752	692635	1884	2	FGSG_08771	XM_011321650.1	2424	protein_coding
NC_026476.1	3703802	3709504	5703	*	Peak1867	383	Gene body	3	3705307	3706042	736	2	FGSG_12838	XM_011326204.1	0	protein_coding
NC_026477.1	1695092	1697864	2773	*	Peak1868	373	Gene body	4	1693652	1695302	1651	2	FGSG_06922	XM_011328287.1	0	protein_coding
NC_026477.1	5539458	5540503	1046	*	Peak1869	266	Gene body	4	5537926	5540096	2171	1	FGSG_09715	XM_011329685.1	1532	protein_coding
NC_026474.1	6350269	6351926	1658	*	Peak1870	326	Promoter	1	6346697	6349832	3136	2	FGSG_01929	XM_011319478.1	-437	protein_coding
NC_026474.1	4965179	4966432	1254	*	Peak1871	301	Distal Intergenic	1	4964017	4964568	552	1	FGSG_01500	XM_011319007.1	1162	protein_coding
NC_026474.1	4066436	4066699	264	*	Peak1872	362	Promoter	1	4066957	4068546	1590	1	FGSG_01237	XM_011318710.1	-258	protein_coding
NC_026474.1	7247450	7248743	1294	*	Peak1873	334	Gene body	1	7249782	7253329	3548	1	FGSG_02237	XM_011319830.1	-1039	protein_coding
NC_026475.1	4698524	4702733	4210	*	Peak1874	383	Promoter	2	4702763	4705230	2468	1	FGSG_04232	XM_011323089.1	-30	protein_coding
NC_026477.1	2215722	2225530	9809	*	Peak1875	353	Gene body	4	2218013	2218914	902	2	FGSG_13055	XM_011328465.1	0	protein_coding
NC_026475.1	4492881	4493704	824	*	Peak1876	369	Distal Intergenic	2	4491157	4491570	414	1	FGSG_12277	XM_011323013.1	1724	protein_coding
NC_026474.1	4453597	4455613	2017	*	Peak1877	379	Gene body	1	4455417	4457808	2392	1	FGSG_01346	XM_011318835.1	0	protein_coding
NC_026474.1	9716721	9717928	1208	*	Peak1878	389	Gene body	1	9717829	9719352	1524	1	FGSG_10080	XM_011320710.1	0	protein_coding
NC_026477.1	977075	980549	3475	*	Peak1879	375	Gene body	4	978709	979224	516	2	FGSG_12972	XM_011328062.1	0	protein_coding
NC_026475.1	3963574	3965067	1494	*	Peak1880	385	Promoter	2	3965583	3968241	2659	1	FGSG_04456	XM_011322842.1	-516	protein_coding
NC_026474.1	9438435	9441228	2794	*	Peak1881	386	Gene body	1	9434941	9438776	3836	2	FGSG_09998	XM_011320617.1	0	protein_coding
NC_026474.1	9372776	9375802	3027	*	Peak1882	389	Gene body	1	9375578	9377972	2395	1	FGSG_09988	XM_011320598.1	0	protein_coding
NC_026474.1	8250487	8251528	1042	*	Peak1883	287	Promoter	1	8248743	8250342	1600	2	FGSG_02567	XM_011320203.1	-145	protein_coding
NC_026477.1	5396640	5397268	629	*	Peak1884	303	Promoter	4	5398156	5399426	1271	1	FGSG_09751	XM_011329638.1	-888	protein_coding
NC_026474.1	9703756	9704894	1139	*	Peak1885	286	Gene body	1	9702751	9703908	1158	2	FGSG_10073	XM_011320703.1	0	protein_coding
NC_026474.1	9217727	9218786	1060	*	Peak1886	285	Promoter	1	9214528	9216906	2379	2	FGSG_09940	XM_011320545.1	-821	protein_coding
NC_026474.1	1093597	1094537	941	*	Peak1887	285	Promoter	1	1092650	1093345	696	2	FGSG_00342	XM_011317696.1	-252	protein_coding
NC_026474.1	9667810	9668615	806	*	Peak1888	283	Promoter	1	9668781	9670134	1354	1	FGSG_10063	XM_011320691.1	-166	protein_coding
NC_026474.1	841070	843646	2577	*	Peak1889	372	Gene body	1	842105	842287	183	1	FGSG_11737	XM_011317611.1	0	protein_coding
NC_026476.1	5295240	5295503	264	*	Peak1890	280	Distal Intergenic	3	5292204	5292623	420	1	FGSG_06413	XM_011326775.1	3036	protein_coding
NC_026474.1	1676963	1677387	425	*	Peak1891	353	Distal Intergenic	1	1677920	1678579	660	2	FGSG_00533	XM_011317910.1	1192	protein_coding
NC_026475.1	4859742	4860560	819	*	Peak1892	285	Promoter	2	4861406	4864613	3208	1	FGSG_04177	XM_011323150.1	-846	protein_coding
NC_026474.1	5262318	5263184	867	*	Peak1893	283	Distal Intergenic	1	5264459	5270722	6264	1	FGSG_01589	XM_011319104.1	-1275	protein_coding
NC_026477.1	5129146	5134452	5307	*	Peak1894	356	Gene body	4	5132510	5133125	616	2	FGSG_09833	XM_011329549.1	0	protein_coding
NC_026474.1	2422065	2423113	1049	*	Peak1895	283	Gene body	1	2418189	2422199	4011	2	FGSG_00738	XM_011318145.1	0	protein_coding
NC_026475.1	4525758	4529315	3558	*	Peak1896	282	Gene body	2	4524053	4525920	1868	2	FGSG_04293	XM_011323021.1	0	protein_coding
NC_026474.1	8046787	8048041	1255	*	Peak1897	275	Gene body	1	8044360	8046968	2609	2	FGSG_02501	XM_011320130.1	0	protein_coding
NC_026476.1	6689909	6691332	1424	*	Peak1898	332	Promoter	3	6691449	6694629	3181	1	FGSG_10795	XM_011327305.1	-117	protein_coding
NC_026475.1	4936026	4936995	970	*	Peak1899	281	Gene body	2	4936919	4938787	1869	1	FGSG_04151	XM_011323177.1	0	protein_coding
NC_026474.1	6440603	6442096	1494	*	Peak1900	274	Promoter	1	6442292	6443642	1351	1	FGSG_01953	XM_011319506.1	-196	protein_coding
NC_026475.1	34587	35471	885	*	Peak1901	255	Gene body	2	33789	35106	1318	2	FGSG_11615	XM_011321441.1	0	protein_coding
NC_026476.1	550246	551579	1334	*	Peak1902	272	Promoter	3	551834	553404	1571	1	FGSG_04886	XM_011325051.1	-255	protein_coding
NC_026474.1	2637615	2638392	778	*	Peak1903	366	Promoter	1	2635329	2636678	1350	2	FGSG_11828	XM_011318227.1	-937	protein_coding
NC_026474.1	2743783	2745293	1511	*	Peak1904	337	Gene body	1	2745284	2746101	818	2	FGSG_11838	XM_011318260.1	808	protein_coding
NC_026477.1	6488527	6489126	600	*	Peak1905	365	Gene body	4	6488476	6489031	556	2	FGSG_13580	XM_011329995.1	0	protein_coding
NC_026477.1	2380426	2381592	1167	*	Peak1906	370	Promoter	4	2376805	2380174	3370	2	FGSG_07112	XM_011328512.1	-252	protein_coding
NC_026475.1	3897945	3899459	1515	*	Peak1907	381	Gene body	2	3896449	3898140	1692	2	FGSG_04473	XM_011322822.1	0	protein_coding
NC_026477.1	1002585	1003210	626	*	Peak1908	340	Gene body	4	1002618	1002689	72	1	FGSG_20659	NA	0	tRNA
NC_026474.1	8339075	8339927	853	*	Peak1909	363	Gene body	1	8337776	8339348	1573	2	FGSG_02590	XM_011320230.1	0	protein_coding
NC_026475.1	8508835	8510004	1170	*	Peak1910	374	Promoter	2	8510469	8512510	2042	1	FGSG_02839	XM_011324666.1	-465	protein_coding
NC_026477.1	4992292	4994148	1857	*	Peak1911	376	Gene body	4	4993771	4996644	2874	1	FGSG_07953	XM_011329496.1	0	protein_coding
NC_026476.1	4600467	4602673	2207	*	Peak1912	386	Gene body	3	4601006	4601962	957	2	FGSG_06187	XM_011326526.1	0	protein_coding
NC_026474.1	1965216	1965789	574	*	Peak1913	359	Distal Intergenic	1	1959635	1962955	3321	2	FGSG_00616	XM_011318005.1	-2261	protein_coding
NC_026477.1	5867190	5868194	1005	*	Peak1914	380	Gene body	4	5868172	5869853	1682	1	FGSG_09608	XM_011329798.1	0	protein_coding
NC_026474.1	1338582	1339334	753	*	Peak1915	379	Promoter	1	1339595	1340749	1155	1	FGSG_00417	XM_011317781.1	-261	protein_coding
NC_026475.1	7309564	7310018	455	*	Peak1916	265	Downstream	2	7308617	7309156	540	1	FGSG_03296	XM_011324148.1	947	protein_coding
NC_026475.1	7154271	7156350	2080	*	Peak1917	382	Gene body	2	7152432	7154281	1850	2	FGSG_03347	XM_011324083.1	0	protein_coding
NC_026476.1	4209573	4212206	2634	*	Peak1918	382	Downstream	3	4208168	4209420	1253	1	FGSG_06070	XM_011326391.1	1405	protein_coding
NC_026477.1	5809028	5809298	271	*	Peak1919	345	Distal Intergenic	4	5805106	5807451	2346	2	FGSG_09625	XM_011329781.1	-1577	protein_coding
NC_026474.1	4512520	4513223	704	*	Peak1920	281	Promoter	1	4512090	4512374	285	2	FGSG_11939	XM_011318856.1	-146	protein_coding
NC_026476.1	5045562	5046464	903	*	Peak1921	337	Distal Intergenic	3	5044124	5044534	411	1	FGSG_06333	XM_011326688.1	1438	protein_coding
NC_026476.1	5215788	5217229	1442	*	Peak1922	385	Gene body	3	5215126	5215910	785	2	FGSG_06383	XM_011326743.1	0	protein_coding
NC_026477.1	1303249	1306181	2933	*	Peak1923	351	Promoter	4	1306671	1309830	3160	1	FGSG_06810	XM_011328161.1	-490	protein_coding
NC_026476.1	6720478	6722378	1901	*	Peak1924	367	Gene body	3	6722205	6723343	1139	2	FGSG_10786	XM_011327314.1	965	protein_coding
NC_026476.1	6399789	6400197	409	*	Peak1925	320	Downstream	3	6400293	6401506	1214	2	FGSG_10881	XM_011327203.1	1309	protein_coding
NC_026477.1	5358101	5359049	949	*	Peak1926	378	Gene body	4	5356991	5358603	1613	2	FGSG_09767	XM_011329627.1	0	protein_coding
NC_026476.1	4056633	4057170	538	*	Peak1927	383	Promoter	3	4057534	4058376	843	1	FGSG_06018	XM_011326335.1	-364	protein_coding
NC_026477.1	2935862	2936168	307	*	Peak1928	361	Promoter	4	2934640	2935610	971	2	FGSG_07261	XM_011328697.1	-252	protein_coding
NC_026475.1	618816	619864	1049	*	Peak1929	277	Distal Intergenic	2	620518	623382	2865	2	FGSG_08790	XM_011321629.1	3518	protein_coding
NC_026477.1	3550252	3551952	1701	*	Peak1930	378	Distal Intergenic	4	3547595	3548509	915	2	FGSG_07449	XM_011328919.1	-1743	protein_coding
NC_026474.1	4642156	4643947	1792	*	Peak1931	358	Gene body	1	4641262	4642837	1576	2	FGSG_01409	XM_011318905.1	0	protein_coding
NC_026474.1	2677598	2679142	1545	*	Peak1932	279	Promoter	1	2679437	2680439	1003	1	FGSG_00822	XM_011318235.1	-295	protein_coding
NC_026475.1	1951162	1951619	458	*	Peak1933	277	Promoter	2	1948135	1950325	2191	2	FGSG_08418	XM_011322054.1	-837	protein_coding
NC_026475.1	3945985	3947049	1065	*	Peak1934	280	Gene body	2	3946013	3946576	564	1	FGSG_12253	XM_011322837.1	0	protein_coding
NC_026477.1	2585485	2586481	997	*	Peak1935	274	Promoter	4	2582043	2585468	3426	2	FGSG_07166	XM_011328582.1	-17	protein_coding
NC_026477.1	7683406	7683916	511	*	Peak1936	280	Promoter	4	7684166	7685581	1416	1	FGSG_09037	XM_011330459.1	-250	protein_coding
NC_026477.1	1032736	1033296	561	*	Peak1937	278	Promoter	4	1031776	1032597	822	2	FGSG_06739	XM_011328081.1	-139	protein_coding
NC_026477.1	2650036	2650770	735	*	Peak1938	276	Gene body	4	2648728	2650175	1448	2	FGSG_07180	XM_011328600.1	0	protein_coding
NC_026475.1	2012370	2013081	712	*	Peak1939	340	Promoter	2	2013248	2015016	1769	1	FGSG_08398	XM_011322076.1	-167	protein_coding
NC_026476.1	3780718	3781442	725	*	Peak1940	325	Distal Intergenic	3	3776533	3778888	2356	2	FGSG_05925	XM_011326233.1	-1830	protein_coding
NC_026474.1	4198622	4200106	1485	*	Peak1941	272	Gene body	1	4199993	4201330	1338	1	FGSG_01274	XM_011318753.1	0	protein_coding
NC_026477.1	6250332	6251683	1352	*	Peak1942	344	Gene body	4	6249399	6250827	1429	2	FGSG_09502	XM_011329915.1	0	protein_coding
NC_026474.1	3227875	3228520	646	*	Peak1943	278	Gene body	1	3228051	3228718	668	1	FGSG_11871	XM_011318422.1	0	protein_coding
NC_026474.1	1951471	1953178	1708	*	Peak1944	259	Promoter	1	1953506	1958092	4587	1	FGSG_00615	XM_011318004.1	-328	protein_coding
NC_026474.1	990050	991092	1043	*	Peak1945	277	Distal Intergenic	1	986924	988235	1312	2	FGSG_00317	XM_011317664.1	-1815	protein_coding
NC_026477.1	6974654	6976653	2000	*	Peak1946	255	Gene body	4	6975164	6975944	781	2	FGSG_13545	XM_011330174.1	0	protein_coding
NC_026474.1	3869894	3877252	7359	*	Peak1947	323	Promoter	1	3877866	3878687	822	1	FGSG_01181	XM_011318651.1	-614	protein_coding
NC_026476.1	1727111	1727397	287	*	Peak1948	324	Promoter	3	1727713	1729666	1954	1	FGSG_05279	XM_011325488.1	-316	protein_coding
NC_026474.1	6891709	6892585	877	*	Peak1949	317	Gene body	1	6891375	6891801	427	2	FGSG_02097	XM_011319670.1	0	protein_coding
NC_026474.1	3083544	3084173	630	*	Peak1950	282	Promoter	1	3084962	3087586	2625	1	FGSG_00939	XM_011318378.1	-789	protein_coding
NC_026474.1	3210064	3212885	2822	*	Peak1951	380	Promoter	1	3206599	3209941	3343	2	FGSG_00975	XM_011318416.1	-123	protein_coding
NC_026474.1	10289727	10290493	767	*	Peak1952	374	Gene body	1	10288759	10289944	1186	2	FGSG_10258	XM_011320908.1	0	protein_coding
NC_026475.1	3986330	3986753	424	*	Peak1953	314	Distal Intergenic	2	3988228	3990570	2343	1	FGSG_12255	XM_011322848.1	-1475	protein_coding
NC_026476.1	4466671	4467920	1250	*	Peak1954	378	Gene body	3	4465971	4466901	931	2	FGSG_06150	XM_011326480.1	0	protein_coding
NC_026476.1	7710438	7710848	411	*	Peak1955	338	Distal Intergenic	3	7708633	7709074	442	1	FGSG_14009	XM_011327720.1	1805	protein_coding
NC_026477.1	755690	756569	880	*	Peak1956	378	Promoter	4	754362	755315	954	2	FGSG_06656	XM_011327982.1	-375	protein_coding
NC_026477.1	1440930	1441348	419	*	Peak1957	316	Gene body	4	1441295	1442833	1539	1	FGSG_06851	XM_011328203.1	0	protein_coding
NC_026477.1	2210514	2212639	2126	*	Peak1958	380	Gene body	4	2209340	2211228	1889	2	FGSG_07066	XM_011328462.1	0	protein_coding
NC_026477.1	4256522	4258147	1626	*	Peak1959	321	Gene body	4	4257956	4258038	83	1	FGSG_20682	NA	0	tRNA
NC_026477.1	4260373	4261308	936	*	Peak1960	288	Promoter	4	4261639	4262676	1038	1	FGSG_13197	XM_011329211.1	-331	protein_coding
NC_026477.1	4958940	4959627	688	*	Peak1961	376	Promoter	4	4954777	4958903	4127	2	FGSG_13254	XM_011329482.1	-37	protein_coding
NC_026475.1	303573	304888	1316	*	Peak1962	379	Promoter	2	304900	306438	1539	1	FGSG_08879	XM_011321527.1	-12	protein_coding
NC_026474.1	6019936	6020390	455	*	Peak1963	341	Distal Intergenic	1	6021726	6022526	801	1	FGSG_01841	XM_011319383.1	-1336	protein_coding
NC_026477.1	7795459	7796091	633	*	Peak1964	329	Promoter	4	7793838	7794845	1008	2	FGSG_09001	XM_011330499.1	-614	protein_coding
NC_026477.1	7925254	7925879	626	*	Peak1965	350	Promoter	4	7926479	7927672	1194	1	FGSG_13478	XM_011330559.1	-600	protein_coding
NC_026474.1	6259073	6259565	493	*	Peak1966	308	Promoter	1	6259566	6260806	1241	1	FGSG_01903	XM_011319450.1	-1	protein_coding
NC_026477.1	4764068	4766007	1940	*	Peak1967	366	Gene body	4	4764279	4764350	72	1	FGSG_20689	NA	0	tRNA
NC_026474.1	2345807	2346711	905	*	Peak1968	366	Distal Intergenic	1	2349197	2349687	491	1	FGSG_11817	XM_011318124.1	-2486	protein_coding
NC_026475.1	8571666	8572256	591	*	Peak1969	347	Promoter	2	8572539	8573573	1035	1	FGSG_02817	XM_011324692.1	-283	protein_coding
NC_026474.1	11109999	11110958	960	*	Peak1970	376	Gene body	1	11102755	11110308	7554	2	FGSG_10523	XM_011321214.1	0	protein_coding
NC_026474.1	1627376	1630789	3414	*	Peak1971	342	Promoter	1	1625825	1627246	1422	2	FGSG_00523	XM_011317897.1	-130	protein_coding
NC_026474.1	1674057	1676616	2560	*	Peak1972	374	Distal Intergenic	1	1670392	1672832	2441	2	FGSG_00532	XM_011317909.1	-1225	protein_coding
NC_026477.1	1520563	1521568	1006	*	Peak1973	355	Gene body	4	1517499	1520622	3124	2	FGSG_06874	XM_011328230.1	0	protein_coding
NC_026475.1	8754716	8755773	1058	*	Peak1974	327	Gene body	2	8755715	8756155	441	1	FGSG_14018	XM_011324753.1	0	protein_coding
NC_026477.1	5674468	5675605	1138	*	Peak1975	368	Downstream	4	5676663	5678925	2263	1	FGSG_09673	XM_011329731.1	-1058	protein_coding
NC_026476.1	6700605	6703222	2618	*	Peak1976	371	Promoter	3	6696922	6699632	2711	2	FGSG_10792	XM_011327308.1	-973	protein_coding
NC_026475.1	1527511	1528141	631	*	Peak1977	315	Gene body	2	1527926	1529360	1435	1	FGSG_08536	XM_011321920.1	0	protein_coding
NC_026477.1	6530191	6530598	408	*	Peak1978	374	Promoter	4	6527490	6529966	2477	2	FGSG_09423	XM_011330015.1	-225	protein_coding
NC_026477.1	5524740	5530005	5266	*	Peak1979	362	Promoter	4	5523077	5524419	1343	2	FGSG_09717	XM_011329683.1	-321	protein_coding
NC_026474.1	9203455	9204200	746	*	Peak1980	370	Promoter	1	9202667	9203305	639	2	FGSG_09935	XM_011320540.1	-150	protein_coding
NC_026474.1	11587428	11587806	379	*	Peak1981	277	Gene body	1	11585074	11587509	2436	2	FGSG_10678	XM_011321385.1	0	protein_coding
NC_026474.1	8519040	8519335	296	*	Peak1982	302	Promoter	1	8519628	8522532	2905	1	FGSG_02645	XM_011320293.1	-293	protein_coding
NC_026477.1	1902289	1903227	939	*	Peak1983	284	Promoter	4	1903899	1904767	869	1	FGSG_06976	XM_011328353.1	-672	protein_coding
NC_026476.1	2985313	2985776	464	*	Peak1984	364	Promoter	3	2986621	2990229	3609	1	FGSG_05654	XM_011325916.1	-845	protein_coding
NC_026477.1	4830665	4832230	1566	*	Peak1985	374	Promoter	4	4832303	4833470	1168	1	FGSG_07908	XM_011329441.1	-73	protein_coding
NC_026474.1	9132840	9133610	771	*	Peak1986	349	Promoter	1	9133621	9135442	1822	1	FGSG_09913	XM_011320517.1	-11	protein_coding
NC_026474.1	9162218	9162682	465	*	Peak1987	371	Promoter	1	9160567	9161932	1366	2	FGSG_09920	XM_011320524.1	-286	protein_coding
NC_026475.1	551607	552153	547	*	Peak1988	289	Promoter	2	549059	550846	1788	2	FGSG_08809	XM_011321609.1	-761	protein_coding
NC_026477.1	7688875	7689706	832	*	Peak1989	316	Gene body	4	7689195	7690139	945	2	FGSG_09034	XM_011330462.1	433	protein_coding
NC_026474.1	10219747	10222357	2611	*	Peak1990	368	Gene body	1	10218504	10219967	1464	2	FGSG_10235	XM_011320882.1	0	protein_coding
NC_026477.1	2096900	2098629	1730	*	Peak1991	369	Gene body	4	2097880	2098369	490	2	FGSG_13043	XM_011328423.1	0	protein_coding
NC_026474.1	1615939	1616782	844	*	Peak1992	275	Promoter	1	1614648	1615918	1271	2	FGSG_00518	XM_011317892.1	-21	protein_coding
NC_026474.1	4352304	4353216	913	*	Peak1993	372	Gene body	1	4353200	4354226	1027	1	FGSG_01315	XM_011318799.1	0	protein_coding
NC_026474.1	2788843	2789379	537	*	Peak1994	331	Gene body	1	2787112	2788844	1733	2	FGSG_11843	XM_011318276.1	0	protein_coding
NC_026477.1	2130754	2132208	1455	*	Peak1995	368	Promoter	4	2133077	2133772	696	1	FGSG_07045	XM_011328436.1	-869	protein_coding
NC_026474.1	3055920	3056362	443	*	Peak1996	276	Promoter	1	3053947	3055297	1351	2	FGSG_00929	XM_011318368.1	-623	protein_coding
NC_026475.1	7340723	7342370	1648	*	Peak1997	371	Gene body	2	7342195	7343136	942	1	FGSG_12472	XM_011324166.1	0	protein_coding
NC_026477.1	6236184	6238535	2352	*	Peak1998	346	Gene body	4	6237757	6238143	387	1	FGSG_13600	XM_011329910.1	0	protein_coding
NC_026477.1	2081886	2084937	3052	*	Peak1999	365	Gene body	4	2080506	2082117	1612	2	FGSG_07031	XM_011328417.1	0	protein_coding
[truncated: 1,544 more rows]
