# Supplementary material for: Fungal chromatin remodeler Isw1 modulates translation via regulating tRNA transcription
Source: Nucleic Acids Res. 2025 Apr 1;53(6):gkaf225. doi: 10.1093/nar/gkaf225 (PMC11959538; doi:10.1093/nar/gkaf225)
Supplement: gkaf225_Supplemental_Files [file gkaf225_supplemental_files.zip › Supplementary Table S2.xlsx]

## Sheet: up_ΔFgIsw1_TBI_vs_PH-1_TBI
Supplementary Table S2. tRNA levels in TBI cultured PH-1 (PH-1_TBI) and ΔFgIsw1 (ΔFgIsw1_TBI) analyzed by tRNA-Seq
	Fold change and Regulation			count				logCPM by edgeR				Annotations
name	logFC	logCPM	regulation	ΔFgIsw1_TBI-1	ΔFgIsw1_TBI-2	PH-1_TBI-1	PH-1_TBI-2	ΔFgIsw1_TBI-1	ΔFgIsw1_TBI-2	PH-1_TBI-1	PH-1_TBI-2	name	chrom	txStart	txEnd	strand	isotype	anticodon	length	score	seq	isodecoders
tRNA-Arg-CCT-1-1	0.30906	11.7593	up	9872	16170	10517	12761	11.7415	12.0527	11.628	11.5643	chr2.trna44	chr2	7085508	7085580	+	Arg	(CCT)	72	66.9	GGTGCGCTGGCGCAATGGTAGCGCGTAGTCCTCCTAAGACTAAGGCTCAGGGTTCGAGTCCCTGGTGTATCG	chr2.trna44
tRNA-Val-AAC-5-2	1.35447	16.9253	up	482573	725267	226316	302860	17.3525	17.5396	16.0553	16.1329	chr1.trna48	chr1	7855466	7855540	-	Val	(AAC)	74	67.5	GGTACTGTGGTCTAGTTGGTTATGACATCTCGTTAACACCGAGAAGGTCCCCGGTTCGAGCCCGGGCAGAACCT	chr1.trna56,chr3.trna59,chr3.trna35,chr4.trna14,chr1.trna48,chr2.trna12,chr2.trna85,chr2.trna83,chr2.trna47,chr3.trna85,chr3.trna21,chr3.trna60
tRNA-Met-CAT-6-2	1.04015	13.5674	up	43786	66557	20945	40390	13.8903	14.0938	12.6218	13.2264	supercont3.13.trna2	supercont3.13	2274	2345	+	Met	(CAT)	71	23.5	AGCGGATTGGTGTAATAGTAACACATTTGGCTCATGTCCAGAGGTTAGAGGTGCAAGTCCTTTGTCCGCGT	supercont3.13.trna2
tRNA-Glu-CTC-1-19	0.533939	16.7351	up	386492	472224	301155	369334	17.0322	16.9206	16.4675	16.4192	chr4.trna16	chr4	4256461	4256554	+	Glu	(CTC)	93	55.8	TCCGGTATGGTGTAGTGGCTAACATTTCGCGCTCTCATTATCACTTGAGAGATCAGTACCGCGGAGCCCAGGGTTCGATTCCCTGTACCGGAG	chr4.trna16
tRNA-Ala-AGC-1-2	0.862539	10.8807	up	6903	9405	4418	5673	11.2255	11.271	10.3771	10.3951	chr1.trna39	chr1	10154507	10154597	-	Ala	(AGC)	90	63.8	GGGCGAATGGTTTAGTGGTATAATACTCCCTTAGCATAATTCGACCGAATAATCTGGGAGTGGTCCAGGGTTCGATTCCCTGTTCGTCCA	chr3.trna76,chr4.trna12,chr4.trna19,chr4.trna20,chr1.trna39,chr2.trna35,chr3.trna82
tRNA-Val-AAC-1-1	1.14213	8.06167	up	941	1551	710	504	8.35265	8.67246	7.7428	6.90867	chr4.trna53	chr4	3378135	3378209	-	Val	(AAC)	74	73.8	GGTTCCGTGGTCTAGTTGGTTATGGCATCTCGTTAACACCGAGAAGGTCCCCGGTTCAATCCCGGGCGGAACCA	chr4.trna53
tRNA-Val-AAC-3-1	3.13562	7.23181	up	721	1098	116	112	7.96921	8.17496	5.14837	4.76218	chr2.trna8	chr2	1394653	1394727	+	Val	(AAC)	74	71.9	GGTTCCGTGGTCTAGTTGGTTATGGCATCTCGTTAACACCGAGAAGGTCCCCGGTTCAATCCCGGGCGGAACCT	chr2.trna8
tRNA-Val-TAC-1-1	0.00808937	9.75253	up	2440	3360	2939	3519	9.72574	9.78665	9.78936	9.70654	chr1.trna64	chr1	2786417	2786502	-	Val	(TAC)	85	69.7	GGTCGTGTAGTGTAGTGGTTATCACGTTTGCTTTACAAATTATTGAACGCGCAAAATGTCGCAGGTTCGAACCCTGCCACGATCA	chr1.trna64
tRNA-iMet-CAT-1-1	0.593615	6.38391	up	341	312	201	302	6.89258	6.36675	5.93173	6.1743	chr4.trna54	chr4	3304707	3304833	-	iMet	(CAT)	126	34.9	AGCAGCTTGGCGCAGTGGAAGCGCGGTACGTTTATACAACTACTCTTCAAGTTACGCACAAATGACTAACATGTCACAGCCGGGCTCATAACCCGGAGGTCACTGGATCGAAACCAGTAGCTGCTA	chr4.trna54
tRNA-Glu-TTC-2-2	0.534106	12.5413	up	16626	31734	17573	18762	12.4934	13.0253	12.3686	12.1203	supercont3.13.trna1	supercont3.13	2200	2273	+	Glu	(TTC)	73	49.7	GGACTAGTAGTCAAGCGGTTACGACATAGCTCTTTCAATGCTACCATCGTAGGTTCGAATCCTATCTAGTCTA	supercont3.13.trna1
tRNA-Ser-AGA-6-1	1.32612	10.4421	up	5747	7554	1992	4157	10.9611	10.9549	9.22869	9.94677	chr4.trna33	chr4	6458935	6459017	+	Ser	(AGA)	82	66.1	GGCGCAGTGGCAGAGTGGTCTAATGCGATAGACTAGAAATCTATTCTCTTCGGAGGCGTCTGTTCAAATCAGGCCTGCGTCG	chr4.trna33
tRNA-Gly-ACC-1-2	1.07923	11.2214	up	7484	14791	6024	5291	11.342	11.9241	10.8243	10.2946	supercont3.13.trna3	supercont3.13	2883	2954	+	Gly	(ACC)	71	38.3	GCAATTATAAGTTAATGGTAAACTATTCGTTTACCAAACGAATTTTGTCAGTTCGACTCTGGCTAATTGTA	supercont3.13.trna3
tRNA-Ile-AAT-2-1	0.432409	11.7972	up	12152	15079	9085	14010	12.0412	11.9519	11.4169	11.699	chr1.trna68	chr1	1524464	1524559	-	Ile	(AAT)	95	73.9	GCTTCCATAGCTCAGTTGGTTAGAGCGTCGTACTAATACTTCATTCCGAGTGTTCGGTAATGCGAAGGTCTCAGGTTCAAGCCCTGGTGGGAGCA	chr1.trna68,chr4.trna13
tRNA-Ala-CGC-1-1	0.141175	10.5684	up	4674	5952	4359	6641	10.6631	10.6112	10.3577	10.6223	chr3.trna6	chr3	3183338	3183441	+	Ala	(CGC)	103	61.5	GGGCGTGTGGTCTAGGGGTATGATGTTCGCTTCGCATCTTTGTTCTGATCATCAGACGATATGTAATTGCGAAAGGTCGAGGGTTCAATTCCCTCCTCGTCCA	chr3.trna6
tRNA-Met-CAT-2-1	0.768244	6.33814	up	352	309	186	265	6.93817	6.35291	5.82091	5.98731	chr4.trna55	chr4	3304475	3304604	-	Met	(CAT)	129	33.1	AGCAGCTTGGCGCAGTGGAAGCGCGGTAAGTTACTTTACACATTCAACGAATGGTTAGATTCAATATTCTAACTCTTCATAGCCGGGCTCATAACCCGGAGGTCACTGGATCGAAACCAGTAGCTGCTA	chr4.trna55
tRNA-Gly-GCC-1-10	1.1957	11.1893	up	9763	11860	4367	6423	11.7255	11.6056	10.3604	10.5742	chr3.trna7	chr3	3194260	3194356	+	Gly	(GCC)	96	57.5	GCGTAATTGGTTTAGTGGTAAAATTCTCCGTTGCCATCAAGTTCCCGCCGGAACACGAAGCTCGGGGAGCCCTGGGTTCGATTCCCAGATTACGCA	chr3.trna7
tRNA-Val-CAC-3-1	1.62873	8.24904	up	1366	1693	534	575	8.88957	8.79867	7.33307	7.09797	chr3.trna27	chr3	5707349	5707423	+	Val	(CAC)	74	69.4	GGTTTCGTGGTCTAGTTGGTTATGGCATCTCGCTCACACCGAGAAGGTCCCCGGTTCGAGCCCGGGCGTAACCT	chr3.trna27
tRNA-Val-AAC-6-1	0.831395	7.11984	up	455	750	303	456	7.30697	7.62634	6.51937	6.76499	chr1.trna66	chr1	2161857	2161931	-	Val	(AAC)	74	63.6	GGTTCCGTGGTCTAGTCGGTTATGGCATCTCGTTAACACCGAGAAGGTCCCCGGTTCAATCCCGGGCGAAACCT	chr1.trna66
tRNA-Gly-TCC-2-2	0.612563	12.9057	up	25350	37171	17130	29424	13.1019	13.2535	12.3317	12.7694	supercont3.13.trna5	supercont3.13	3777	3848	+	Gly	(TCC)	71	50.1	ACGGTTATAGGTTAATGGTAGACTTGTCGATTTCCACTCGATTTGTGTCAGTTCGAATCTGACTAACCGTA	supercont3.13.trna5
tRNA-Gly-TCC-1-3	0.773082	11.3083	up	7812	14040	6331	7750	11.4039	11.849	10.896	10.845	chr3.trna10	chr3	3325274	3325346	+	Gly	(TCC)	72	66.9	GCGACCGTGGTGTAGTGGTTAGCATTAACGCCTTCCAAGCGTTAGAGAGGGGTTCGATTCCCCTCGGTCGCA	chr3.trna10
tRNA-iMet-CAT-3-1	0.897059	4.36545	up	86	87	46	60	4.92532	4.54949	3.84834	3.88739	chr2.trna38	chr2	6575451	6575576	+	iMet	(CAT)	125	26.4	AGCAACTTGGCGCAGTGGAAGCGCGGTATGTTTATCTCATGCGTCTCACAGTACGACTCTTTACTAACGCACACATAGCCGGGCTCATAACCCGGAGGTCGCTCGATCGAAACGAGTAGT	chr2.trna38
tRNA-Ala-CGC-2-1	1.75146	11.2041	up	11192	12919	4160	3832	11.9225	11.7289	10.2903	9.82939	chr1.trna36	chr1	11150558	11150643	+	Ala	(CGC)	85	58.1	GGGCTTATGGTCTAGGGGTATGATTTTCCCTTCGCATGTTCTTAATGCTTGGGAAAGGTCCGGGGTTCAATTCCCCGTGAGTCCA	chr1.trna36
tRNA-Val-CAC-2-1	0.330179	9.6643	up	2766	3226	2618	2737	9.90654	9.72797	9.62261	9.34425	chr4.trna5	chr4	1003437	1003527	+	Val	(CAC)	90	66.5	GGTCGAATGGTGTAGTGGTTATCACGTCTCGTTCACACTTAATATCATTAAGCGCCGAGAAGGTCCCGAGTTCAAGCCTCGGTTCGACCT	chr4.trna5
tRNA-Glu-CTC-1-6	0.637294	16.6653	up	381887	459096	274143	337981	17.0149	16.8799	16.3319	16.2912	chr1.trna52	chr1	6668954	6669051	-	Glu	(CTC)	97	55.7	TCCGGTATGGTGTAGTGGCTAACATTTCGCGCTCTCATTCAATGAGAGAGAATCATCTCGATCCGCGGAGCCCAGGGTTCGATTCCCTGTACCGGAG	chr1.trna52
tRNA-Ala-TGC-2-1	0.903863	11.7558	up	13041	17096	8583	9419	12.1431	12.133	11.3349	11.1263	chr1.trna45	chr1	8876057	8876143	-	Ala	(TGC)	86	62.7	GGGGGCTTGGTGTAGGGGTATCACGTTCGCTTTGCATTGTCTCGAATGCTTGCGAAAGGCCGGGGGTTCAAATCCCTCAGCCTCCA	chr1.trna45,chr3.trna71
tRNA-Ala-AGC-1-1	0.897933	10.8735	up	6904	9471	4305	5583	11.2257	11.2811	10.3398	10.3721	chr1.trna29	chr1	7085014	7085110	+	Ala	(AGC)	96	63.6	GGGCGAATGGTTTAGTGGTATAATACTCCCTTAGCATGTTCTCGACTCCGAGTTCTTCATTGGGAGTGGTCCAGGGTTCGATTCCCTGTTCGTCCA	chr1.trna29,chr2.trna67,chr2.trna46,chr3.trna3
tRNA-Sup-TCA-1-1	5.29447	8.32995	up	1574	2696	48	73	9.09382	9.46923	3.90739	4.16053	chr1.trna14	chr1	5016225	5016373	+	Sup	(TCA)	148	67.5	GGCCTGGTGGCTCAGCGGTAGAGCGTTTCCTTTCAGTTCTGGCGGCGGCGGCGACACAAACTCTGGCGGCGGCGACACGCCAACATTGGCGGCGGCGGCGGCGACAAACTACTGGAAAAGGTCCTCGGTTCGAATCCGAGCGAGGCCA	chr1.trna14
tRNA-Arg-CCT-2-1	0.329555	11.6262	up	8825	15148	9551	11500	11.5798	11.9585	11.489	11.4143	chr4.trna28	chr4	5862150	5862222	+	Arg	(CCT)	72	68.6	GGTGTGCTGGCGCAATGGTAGCGCGTAGTCCTCCTAAGACTAAGGCTCAGGGTTCGAGTCCCTGGTATACCG	chr4.trna28
tRNA-Ile-TAT-1-1	1.11532	10.255	up	5147	5933	2062	3887	10.8021	10.6066	9.27847	9.84994	chr4.trna58	chr4	3051919	3052014	-	Ile	(TAT)	95	69.7	GCCCCTATGGTGTAGTGGTTTATCACGCAGCTCTTATATATCCAGGACTATTTGGAGATATGCTGAGGTCGCGAGTTCAATCCTCGCTAGGGGCA	chr4.trna58
tRNA-Gly-GCC-1-2	0.854578	11.9343	up	12999	21207	8250	13029	12.1384	12.4439	11.2778	11.5943	chr1.trna20	chr1	5300740	5300822	+	Gly	(GCC)	82	58.1	GCGTAATTGGTTTAGTGGTAAAATTCTCCGTTGCCATTCGTGTAACATCGGGGAGCCCTGGGTTCGATTCCCAGATTACGCA	chr3.trna73,chr3.trna63,chr1.trna20,chr1.trna28,chr1.trna40,chr2.trna2,chr2.trna4,chr2.trna5,chr2.trna93,chr3.trna81
tRNA-Gln-TTG-1-2	0.703139	11.9841	up	12558	21631	8987	14587	12.0886	12.4724	11.4013	11.7572	chr2.trna40	chr2	6710176	6710266	+	Gln	(TTG)	90	67.7	GGTCCTATAGTCTAGTGGTTAGGACGTTGGATTTTGATCATCGATCGAAAACATCTTCCGAAGTCCCCGGTTCGAACCCGGGTAGGACCT	chr2.trna80,chr2.trna40
tRNA-Cys-GCA-3-2	0.77279	10.1201	up	4285	5028	3165	2911	10.5377	10.3679	9.89617	9.43309	chr2.trna74	chr2	6027962	6028035	-	Cys	(GCA)	73	73	GGATCGATAGCTCAGTGGTACGAGCGAGGGATTGCAGATCCCTAGGTCGCGTGTTCGATCCACGCTCGGTCCT	chr2.trna95,chr2.trna74,chr3.trna19
tRNA-Gly-TCC-1-2	0.851078	10.5427	up	4677	8432	3976	3925	10.664	11.1135	10.2251	9.86397	chr2.trna42	chr2	6998628	6998710	+	Gly	(TCC)	82	59.6	GCGACCGTGGTGTAGTGGTTAGCATTAACGCCTTCCATTCAAAAGGTAGCGTTAGAGAGGGGTTCGATTCCCCTCGGTCGCA	chr2.trna78,chr2.trna42,chr4.trna21,chr4.trna45
tRNA-Gly-GCC-1-13	1.18974	11.1886	up	9749	11834	4333	6494	11.7234	11.6024	10.3491	10.59	chr3.trna36	chr3	7238292	7238378	+	Gly	(GCC)	86	57.9	GCGTAATTGGTTTAGTGGTAAAATTCTCCGTTGCCAGTCACATGACCAGCCTCGGGGAGCCCTGGGTTCGATTCCCAGATTACGCA	chr3.trna36
tRNA-Pro-AGG-1-2	0.922101	15.5011	up	215898	177211	138492	94443	16.1921	15.5066	15.3468	14.4518	chr1.trna32	chr1	10479809	10479900	+	Pro	(AGG)	91	67.5	GGTCTGGTGGTCTAGTGGTATGATTCTCGCTTAGGGAAAACCCTATAGCATTGCTTGCGAGAGGTCCCGGGTTCAATCCCCGGCCAGACCC	chr1.trna59,chr4.trna46,chr1.trna32,chr2.trna6,chr2.trna17,chr2.trna26,chr2.trna41,chr3.trna32,chr3.trna43,chr3.trna48
tRNA-Arg-TCT-3-1	2.22744	-0.0179079	up	3	2	0	1	0.680429	0.121228	-0.830686	-0.322768	chr1.trna62	chr1	4605889	4605996	-	Arg	(TCT)	107	27.9	GCCCTTGTGGCGTAATGGCTAACGCGCCTGACTTCTAAGCAAACCGTGTTACCAAAAACATCGGTTGTAGGGTATCAGAAGATTGCAGGTTAGCCCTGCCTCGGGCT	chr1.trna62
tRNA-Thr-AGT-4-1	0.114268	12.72	up	18415	29084	22298	26338	12.6408	12.8995	12.7121	12.6096	chr2.trna56	chr2	7945963	7946035	-	Thr	(AGT)	72	83.7	GCCTTAATGGCTCAGTGGTAGAGCGTGTCACTAGTAATGACAAGGTCCACGGTTCGATCCCGTGTTGAGGCA	chr2.trna56,chr3.trna2,chr3.trna18
tRNA-Thr-AGT-3-1	0.286687	10.8709	up	5695	8147	5370	7408	10.948	11.0639	10.6585	10.7799	chr4.trna18	chr4	4414617	4414689	+	Thr	(AGT)	72	88.1	GCCTCGATGGCTCAGTGGTAGAGCGTGTCACTAGTAATGACAAGGTCCACGGTTCGATCCCGTGTCGAGGCA	chr4.trna18
tRNA-Lys-TTT-3-2	0.364366	10.5899	up	4041	7867	5212	4748	10.4532	11.0135	10.6155	10.1384	supercont3.13.trna8	supercont3.13	11508	11581	+	Lys	(TTT)	73	46	GGGACTTTAGTATAATGGTGAATGCATATGACTTTTAATCATTAAAATGTAGGTTCGAATCCTGCAAGTCCTA	supercont3.13.trna8
tRNA-Arg-ACG-3-1	1.91384	-0.131868	up	1	3	0	1	-0.137574	0.433344	-0.830686	-0.322768	chr4.trna31	chr4	6346673	6346779	+	Arg	(ACG)	106	37.6	CTCAGTGTGGTGCAATGGTAGCATACTCTGTTACGGGTCTCCGTTGGAGCCCGTGGTCCATATGCTGTTGGACAGAGAGATGTAGGTTTGATTCCTAACACTGAGA	chr4.trna31
tRNA-Gly-GCC-1-14	1.20158	11.209	up	9943	11993	4471	6421	11.7518	11.6216	10.3943	10.5737	chr4.trna49	chr4	4765048	4765149	-	Gly	(GCC)	101	57.3	GCGTAATTGGTTTAGTGGTAAAATTCTCCGTTGCCATCCGGGTTTCAGCAAGGAACTCGAGCAACCTCGGGGAGCCCTGGGTTCGATTCCCAGATTACGCA	chr4.trna49
tRNA-Ala-TGC-1-1	0.713544	13.6886	up	44906	65599	35423	39394	13.9268	14.0729	13.3798	13.1904	chr1.trna18	chr1	5181741	5181827	+	Ala	(TGC)	86	60.8	GGGGATATGGTGTAGGGGTATCACGTTCGCTTTGCATTGTTTCGAATGCTTGCGAAAGGCCGGGGGTTCAAATCCCTCTGTCTCCA	chr1.trna18
tRNA-Val-AAC-2-1	1.65655	8.47553	up	1530	2091	525	777	9.05296	9.10294	7.30863	7.53078	chr2.trna30	chr2	6154137	6154211	+	Val	(AAC)	74	71.4	GGTTCCGTGGTCTAGTCGGTTATGGCATCTCGTTAACACCGAGAAGGTCCCCGGTTCGAGCCCGGGCGGAACCT	chr2.trna30
tRNA-Cys-GCA-1-1	1.24424	9.82096	up	4106	4260	2165	1780	10.4762	10.1288	9.34873	8.7242	chr2.trna22	chr2	5139750	5139822	+	Cys	(GCA)	72	75.2	GGATCGATAGCTCAGCGGTAGAGCGAGGGATTGCAGATCCCTAGGTCACGTGTTCGATCCACGTTCGGTCCT	chr2.trna22
tRNA-Met-CAT-5-1	0.590235	6.61358	up	377	395	242	348	7.03673	6.70499	6.19729	6.37735	chr3.trna22	chr3	5553568	5553691	+	Met	(CAT)	123	36.2	AGCAGCTTGGCGCAGTGGAAGCGCGGTATGTTTACTCGAATCTTGTGTACCAAAATTCGCACTAACAATTCCTCAGCCGGGCTCATAACCCGGAGGTCACTGGATCGAAACCAGTAGCTGCTA	chr3.trna22
tRNA-Cys-GCA-2-1	0.662465	9.83425	up	3421	3998	2482	2808	10.213	10.0373	9.5457	9.38116	chr2.trna21	chr2	5139561	5139633	+	Cys	(GCA)	72	80	GGATCGATAGCTCAGTGGTAGAGCGAGGGATTGCAGATCCCTAGGCCGCGTGTTCGAACCACGCTCGGTCCT	chr2.trna21
tRNA-iMet-CAT-2-1	0.545111	6.45547	up	350	328	226	311	6.92999	6.43842	6.09939	6.21634	chr2.trna23	chr2	5170373	5170497	+	iMet	(CAT)	124	36	AGCAGCTTGGCGCAGTGGAAGCGCGGTATGTCTTGACTCCACCTGCAACTCATCAACAGAGTACTAACTCATCACAGCCGGGCTCATAACCCGGAGGTCACTGGATCGAAACCAGTAGCTGCTA	chr2.trna23
tRNA-Ile-AAT-1-3	0.645634	12.4822	up	21094	25298	12637	21583	12.8368	12.6983	11.8929	12.3224	chr1.trna33	chr1	10662265	10662360	+	Ile	(AAT)	95	74.2	GCTTCCGTAGCTCAGTTGGTTAGAGCGTCGTACTAATACTTCAATCTGAATATTCAGTAATGCGAAGGTCTCAGGTTCAAGCCCTGGCGGGAGCA	chr1.trna70,chr4.trna48,chr4.trna32,chr1.trna43,chr1.trna33,chr1.trna34,chr3.trna84,chr3.trna4,chr3.trna33,chr4.trna29,chr4.trna30
tRNA-Gln-CTG-1-3	0.155017	13.0983	up	26170	35796	31573	29909	13.1478	13.1991	13.2138	12.793	chr1.trna41	chr1	9869763	9869835	-	Gln	(CTG)	72	58.3	GGTTTCGTGGTCTAACGGTTATGACTGCGGATTCTGATTCCGCCAGCGAGGGTTCGACTCCCTCCGAGACCT	chr1.trna63,chr1.trna57,chr1.trna41,chr2.trna86,chr3.trna5,chr4.trna4,chr4.trna9
tRNA-Und-NNN-2-1	3.54525	0.631295	up	3	10	1	0	0.680429	1.67322	-0.212306	-0.830686	chr2.trna55	chr2	8035707	8035815	-	Undet	(NNN)	108	32.1	GGGCGACTCGTCTAGCGGTCAAGACGTCGGAAGCCCTTGTTGTACTGGACTCCCCGTGGGCCAGTGTTAAACATTCCGAAGAGCGAGGTTCGAGTCCTCGGTTGCCCA	chr2.trna55
tRNA-Ala-AGC-1-4	0.863429	10.856	up	6814	9212	4276	5657	11.2067	11.2411	10.33	10.391	chr2.trna76	chr2	5890693	5890787	-	Ala	(AGC)	94	63.7	GGGCGAATGGTTTAGTGGTATAATACTCCCTTAGCATGTTTCCTCTGGAATCGGTCATTGGGAGTGGTCCAGGGTTCGATTCCCTGTTCGTCCA	chr2.trna76
tRNA-Val-AAC-4-1	0.477487	11.9237	up	11372	19411	9839	14896	11.9455	12.3162	11.5319	11.7875	chr3.trna78	chr3	3299840	3299914	-	Val	(AAC)	74	70.7	GGTTCTGTGGTCTAGTCGGTTATGGCATCTCGTTAACACCGAGAAGGTCCCCGGTTCGAGCCCGGGCAGAACCT	chr3.trna78
tRNA-Met-CAT-3-1	0.631038	6.39536	up	340	327	213	283	6.88837	6.43404	6.01464	6.08131	chr2.trna31	chr2	6317766	6317887	+	Met	(CAT)	121	37.2	AGCAGCTTGGCGCAGTGGAAGCGCGGTATGTTTAATCGTTCACACGAATTCAAATTCGTACTAACTCTTCTCAGCCGGGCTCATAACCCGGAGGTCACTGGATCGAAACCAGTAGCTGCTA	chr2.trna31,chr4.trna56
tRNA-Glu-TTC-1-1	0.0560475	9.87616	up	3003	3326	2993	3967	10.0251	9.77199	9.81561	9.87931	chr1.trna47	chr1	8351168	8351251	-	Glu	(TTC)	83	45.1	TCCGGTGTGGTGTATCGGTTAGCATACCGCGTTTTCACTTAGAGAAATCCGCGGCGAGCGGGGTTCGATTCCCCGCACCGGAG	chr1.trna47,chr3.trna11,chr3.trna12,chr3.trna25
tRNA-Ala-AGC-1-3	0.835172	10.873	up	6824	9287	4429	5737	11.2089	11.2528	10.3807	10.4113	chr2.trna94	chr2	625100	625200	-	Ala	(AGC)	100	63.4	GGGCGAATGGTTTAGTGGTATAATACTCCCTTAGCATGATTCGTTCAACCAACGATGTCTGATCTGGGAGTGGTCCAGGGTTCGATTCCCTGTTCGTCCA	chr2.trna94
tRNA-Und-NNN-3-1	0.630463	2.89711	up	13	45	19	22	2.34212	3.63037	2.65059	2.53163	chr2.trna54	chr2	8059565	8059684	-	Undet	(NNN)	119	27.4	GGGCGACTGGTCAAGTGGTAGACATCATAGAACCTTGTGGTTGTGGGACTCCCCGTGGGCCCATATTAAACACTTGTCTTCAATTGTGAAAGCTCTAGGTTCGAATCCTAGGTTGTCCA	chr2.trna54
tRNA-Gly-GCC-1-1	1.18282	11.2689	up	9967	12922	4661	6807	11.7553	11.7293	10.4543	10.6579	chr1.trna19	chr1	5300616	5300695	+	Gly	(GCC)	79	58.2	GCGTAATTGGTTTAGTGGTAAAATTCTCCGTTGCCAAGCAAGTATCGGGGAGCCCTGGGTTCGATTCCCAGATTACGCA	chr1.trna19
tRNA-Arg-CCT-3-1	1.12595	0.692091	up	3	7	2	3	0.680429	1.26373	0.219155	0.349456	chr2.trna3	chr2	545985	546073	+	Arg	(CCT)	88	36.8	GCCCGTATAGAGTAATAGCAACTCGTTGGCCTCCTATAACAGTATAGGGCGTAAGCCAAGGATCCTGGTGCAAATCCGGGTACGGGTA	chr2.trna3
tRNA-Gly-GCC-2-1	1.528	-0.238871	up	2	1	1	0	0.328643	-0.277602	-0.212306	-0.830686	chr1.trna1	chr1	571897	572014	+	Gly	(GCC)	117	35.4	CCCGAGTTGGTGCAGTGGTTAGCATTTCCGGTGGCCACAGGTGGGAGAAGTCTCCAGCGTTGAACCTACTTGTCCCTTTGGGGCGGGAAGACTCAGGTTCAAATCCTGAACTTGGGA	chr1.trna1
tRNA-Arg-TCT-1-1	0.164144	11.5021	up	10493	9484	8675	12054	11.8295	11.2831	11.3503	11.4821	chr4.trna61	chr4	1083973	1084076	-	Arg	(TCT)	103	69.1	GCCCGCGTGGCGTAATGGTTAACGCGTCTGACTTCTAAGCAAACTGTGATACATCACATTGGTTGGTATCAGAAGATTGCAAGTTCGAGTCTTGCCGTGGGCT	chr4.trna61
tRNA-Val-CAC-1-1	1.22396	9.31512	up	2523	3456	1428	1407	9.77396	9.82727	8.749	8.38545	chr1.trna49	chr1	7846836	7846910	-	Val	(CAC)	74	78.7	GGTTCTGTGGCGTAGTTGGTTATCGCATCTCGCTCACACCGAGAAGGTCCCCGGTTCGAGCCCGGGCGGAACCA	chr1.trna49
tRNA-Val-AAC-7-1	1.06395	4.9026	up	118	148	61	83	5.37444	5.30165	4.2416	4.34027	chr2.trna72	chr2	6150155	6150229	-	Val	(AAC)	74	55.7	GGTTGCGTGGTCTAGTCGGTTATGGCATCTCGTTAACACCGAGAAGGTCCCCGGCTCAATCCCGGGCGGAACCT	chr2.trna72
tRNA-Glu-CTC-1-2	0.543611	16.7322	up	387994	470944	298519	368191	17.0378	16.9167	16.4548	16.4147	chr1.trna23	chr1	6023305	6023395	+	Glu	(CTC)	90	55.9	TCCGGTATGGTGTAGTGGCTAACATTTCGCGCTCTCATAACCTGAGAGATCAGTACCGCGGAGCCCAGGGTTCGATTCCCTGTACCGGAG	chr1.trna5,chr1.trna37,chr2.trna92,chr2.trna7,chr2.trna10,chr2.trna18,chr2.trna52,chr3.trna9,chr4.trna52,chr4.trna15,chr1.trna23,chr1.trna24,chr1.trna54,chr1.trna25,chr1.trna26,chr1.trna27,chr1.trna30
tRNA-Gly-CCC-1-1	6.02912	0.714566	up	9	6	0	0	1.88101	1.09657	-0.830686	-0.830686	chr4.trna57	chr4	3118650	3118741	-	Gly	(CCC)	91	62.4	GCGCGGTTAGTTTAGTGGTAAAACTCTCCTCCCCCAAGTGGTGGGAAATAACAGAAAAGGAGTGTCCCGGGTTCGATCCCCGGATCGCGCA	chr4.trna57

## Sheet: down_ΔFgIsw1_TBI_vs_PH-1_TBI
Supplementary Table S2. tRNA expression levels in PH-1 (PH-1_TBI) and ΔFgIsw1 (ΔFgIsw1_TBI) grown in TBI analyzed by tRNA-Seq
	Fold change and Regulation			count				logCPM by edgeR				Annotations
name	logFC	logCPM	regulation	ΔFgIsw1_TBI-1	ΔFgIsw1_TBI-2	PH-1_TBI-1	PH-1_TBI-2	ΔFgIsw1_TBI-1	ΔFgIsw1_TBI-2	PH-1_TBI-1	PH-1_TBI-2	name	chrom	txStart	txEnd	strand	isotype	anticodon	length	score	seq	isodecoders
tRNA-Arg-ACG-2-2	-0.223441	9.47396	down	1861	2535	1895	4047	9.33523	9.38047	9.15673	9.9081	chr3.trna39	chr3	7296472	7296544	+	Arg	(ACG)	72	74.2	GGTCGTGTGGCCCAATGGCAAGGCGTCTGACTACGAATCAGAAGATTCTGGGTTCGATCCCCAGCATGATCA	chr3.trna66,chr3.trna39,chr3.trna53
tRNA-Leu-CAA-3-1	-0.164119	9.03955	down	1680	1559	1179	3184	9.18775	8.67987	8.47296	9.56232	chr4.trna7	chr4	1718279	1718388	+	Leu	(CAA)	109	49.1	GCAAATATGGCCGAGTGGTCTAAGGCGCTGCATTCAAGACTTAATCTTACCTAGTTACCTGGGTTTCGCAGTATCGAAAGATGCTAGGGTTCGAATCCCTATATTTGCA	chr4.trna7
tRNA-Arg-TCG-1-1	-0.474105	10.2708	down	3206	3638	5696	4881	10.1194	9.90126	10.7435	10.1783	chr2.trna15	chr2	2730339	2730428	+	Arg	(TCG)	89	59.1	GGCCGCGTGGCCTAATGGCTAAGGCGCTAGATTTCGGCTTCATCTTCTGAATACTCTAGAGATTCCAGGTTCGACTCCTGGCGTGGTCG	chr2.trna15,chr2.trna48,chr3.trna77,chr4.trna10,chr4.trna51
tRNA-Arg-CCG-1-1	-0.998545	9.84619	down	1814	2277	3695	5647	9.29836	9.22576	10.1194	10.3885	chr2.trna25	chr2	5424865	5424938	+	Arg	(CCG)	73	62.7	GCTGCGCTGGCGCAATGGTTAGCGCGTTGCTTTCCGGTGGCAAAGGTTCCAAGTTCGAGTCCTGGGTGCAGCT	chr2.trna25
tRNA-Ser-AGA-5-2	-0.944806	12.1801	down	8942	12350	17637	29111	11.5988	11.664	12.3738	12.754	chr2.trna59	chr2	7467070	7467152	-	Ser	(AGA)	82	69.8	GGCGCAGTGGCAGAGTGGTCTAATGCGATAGACTAGAAATCTATTCTCCTCGGAGGCGTCTGTTCGAATCAGGCCTGCGTCG	chr2.trna9,chr2.trna59
tRNA-Tyr-GTA-1-3	-1.63085	12.8682	down	11112	13116	38249	46763	11.9122	11.7508	13.4905	13.4378	chr2.trna43	chr2	7026899	7026985	+	Tyr	(GTA)	86	69.3	CCCCGAATAGCTCAGCTGGAAGAGCGTTCGACTGTAATTGTAAGCATGTCATCGAAAGGTCACTTGTTCGATCCAGGTTTCGGGGA	chr2.trna43,chr3.trna58
tRNA-Pro-TGG-2-1	-0.431071	10.0087	down	2680	3139	3711	5259	9.861	9.68856	10.1256	10.2858	chr2.trna65	chr2	6732517	6732600	-	Pro	(TGG)	83	61.6	GGCTTAATGGTCTAGCGGTATGATTCCTGCTTTGGGATGCACTCTCTTGCAGGAGGTCCCGGGTTCAATCCCCGGTTGAGCCC	chr2.trna65
tRNA-Leu-CAA-1-1	-0.00983376	11.5629	down	9507	10402	8348	14996	11.6871	11.4164	11.2949	11.7971	chr1.trna38	chr1	10654347	10654455	-	Leu	(CAA)	108	59.8	GCACGGATGGCCGAGTGGTCTAAGGCGCTGCACTCAAGAAACTCTCTTACCTGGTTACCCGGGTTTGCAGTATCGTAAGATTCTTGGGTTCGAATCCCAATTCGTGCA	chr1.trna38
tRNA-Ser-AGA-1-1	-0.117181	11.5265	down	7888	11130	9137	14282	11.4179	11.5139	11.4251	11.7268	chr3.trna49	chr3	7468652	7468734	-	Ser	(AGA)	82	71.6	GGCGTGGTGGCGGAGTGGTCTAACGCGATAGACTAGAAATCTATTCTCTTCGGAGGCGTCTGTTCGAATCAGGCCCACGTCG	chr3.trna49
tRNA-Leu-AAG-1-1	-1.18693	11.4301	down	5414	5673	10897	18491	10.875	10.5419	11.6792	12.0993	chr1.trna7	chr1	3077758	3077858	+	Leu	(AAG)	100	59.8	GGTGAGATGGCCGAGTTGGTTATGGCGCCAGGTTAAGGTTAACCTTGACACCAATTTCCTGGTGGAGCAATCCTCCTGGGTTCGAGTCCCAGTCTCATCA	chr1.trna7,chr3.trna54,chr4.trna1,chr4.trna35,chr4.trna40,chr1.trna8,chr2.trna20,chr2.trna28,chr2.trna29,chr2.trna69,chr3.trna83,chr3.trna67,chr3.trna38
tRNA-Gln-TTG-3-1	-0.200909	10.0284	down	2682	3853	3664	4763	9.86208	9.98405	10.1073	10.143	chr2.trna14	chr2	2695716	2695803	+	Gln	(TTG)	87	64.7	GGTCCTATAGTTTAGTGGTAATGACGTTGGATTTTGATACCCATCAAAAACTTTCCGAAGACCCCGGTTCGAACCCGGGTAGGACCT	chr2.trna14
tRNA-Phe-GAA-1-10	-0.265407	11.3239	down	7430	7916	4783	17515	11.3316	11.0224	10.4916	12.0211	chr3.trna45	chr3	7637422	7637521	+	Phe	(GAA)	99	65.4	GCGGGTTTAGCTCAGTTGGGAGAGCGTCAGACTGAAGTCAAACTTCAATCCTCACCAAGTGATATCTGAAGGTCATGTGTTCGATCCACATAAACCGCA	chr3.trna45
tRNA-Asn-GTT-1-2	-0.717257	12.3959	down	12529	14493	26078	23416	12.0853	11.8948	12.938	12.44	chr2.trna51	chr2	8494701	8494785	+	Asn	(GTT)	84	64	TCCCCTGTGGCTTAGTTGGCTAAAGCGTCCGACTGTTATTCATAGACAATCGGGAGATCGGAAGTTCGAGCCTTCCCGGGGGAG	chr2.trna89,chr2.trna51,chr3.trna65,chr3.trna64,chr3.trna62,chr3.trna37,chr4.trna34
tRNA-Trp-CCA-1-1	-1.5426	10.772	down	3207	2570	6993	13065	10.1199	9.40024	11.0394	11.5983	chr2.trna66	chr2	6504776	6504886	-	Trp	(CCA)	110	46.6	GGGGCGCTGGCGCAACGGTAGCGCGTCAGATTCCAGCAATGTTTCGAGGTTCGCCTCGAAACTCCGCCGGTGATTCCTGAAGGTTATCCGTTCGAATCGGGTGTGCCTCA	chr2.trna66
tRNA-Arg-ACG-1-1	-1.06959	12.9081	down	13359	20129	24362	56859	12.1778	12.3686	12.8398	13.7198	chr1.trna17	chr1	5067425	5067497	+	Arg	(ACG)	72	74.9	GGTCGCGTGGCCCAATGGCAAGGCGTCTGACTACGAATCAGAAGATTCTGGGTTCGATCCCCAGCGTGATCA	chr1.trna17,chr2.trna87,chr2.trna70,chr2.trna50,chr3.trna24,chr4.trna26,chr4.trna27
tRNA-Thr-AGT-2-1	-0.0803579	14.1575	down	49810	69493	60233	81933	14.0763	14.1561	14.1456	14.2468	chr1.trna6	chr1	2612486	2612558	+	Thr	(AGT)	72	81	GCCCCGTTGGCTCAGTGGTAAAGCGTATCACTAGTAATGATAAGATCACTGGTTCGATTCCAGTACGGGGCA	chr1.trna6,chr2.trna90,chr3.trna80,chr3.trna79,chr3.trna61
tRNA-Leu-CAG-1-1	-1.18773	10.3949	down	1599	4137	7468	6299	9.11653	10.0866	11.1342	10.5461	chr3.trna28	chr3	5751207	5751311	+	Leu	(CAG)	104	58.9	GGTAAGATGGCCGAGCGGTCTAAGGCGCTGTGTTCAGGTTCGATTCGAACTAGTAACGATTCGCAGTCTCGAAAGGGGCCTGGGTTCGAATCCCAGTCTTATCA	chr3.trna28,chr3.trna42
tRNA-Leu-CAA-2-1	-0.570021	9.428	down	1599	2107	2169	4180	9.11653	9.11392	9.35139	9.95472	chr4.trna6	chr4	1717218	1717327	+	Leu	(CAA)	109	55	GCGAGGGTGGCCGAGTGGTCTAAGGCGCTGCATTCAAGATTTAATCTTACCTAGTTACCTGGGTTTCGCAGTATCGAAAGATGCATGGGTTCGAGTCCCATCCTTCGCA	chr4.trna6
tRNA-Pro-CGG-1-2	-0.753887	14.3845	down	45247	61498	88554	114039	13.9377	13.9798	14.7016	14.7238	chr1.trna46	chr1	8627056	8627162	-	Pro	(CGG)	106	61.2	GGCCTGATGGTCTAGCGGTATGATTCTTGCTTCGGGAGTGACATCTCAGTCTTATCAAGAGACTATAGTTTGCGAGAGGTCCCGGGTTCAATCCCCGGTCAGGCCC	chr1.trna46
tRNA-Trp-CCA-2-1	-0.42177	9.3992	down	1897	1888	1653	4412	9.36285	8.95576	8.95983	10.0326	chr2.trna53	chr2	8157781	8157882	-	Trp	(CCA)	101	51.5	GGGGAGCTGGCGCAACGGTAGCGCGTCAGATTCCAGTTAGCTGTCCCACAGCGTAATTCGGGGATTCCTGAAGGTTATCGGTTCAAATCCGGTGTTCCTCA	chr2.trna53,chr3.trna14
tRNA-Asp-GTC-2-1	-1.47109	8.63433	down	533	896	2451	1809	7.53449	7.88228	9.52758	8.74748	chr2.trna24	chr2	5209747	5209813	+	Asp	(GTC)	66	26.3	CAGGTCGAATGGTCAGTATGCAAGCTTGTCACGCTTGAGACCTGGGTTCAATTCCCCGCGGGATGA	chr2.trna24
tRNA-Val-TAC-2-1	-0.0443899	10.6585	down	3883	6984	6420	5689	10.3957	10.8418	10.9161	10.3992	chr2.trna13	chr2	2178131	2178205	+	Val	(TAC)	74	73.1	GGTCTTGTGGCCTAGTTGGTTATGGCATCTCCTTTACACGGAGAAGGTCCCCGGTTCGAGCCCGGGCGGGATCA	chr2.trna13
tRNA-Ser-TGA-1-1	-0.520209	11.9389	down	8484	13354	18327	15750	11.5229	11.7767	12.4292	11.8679	chr2.trna19	chr2	4273014	4273110	+	Ser	(TGA)	96	59.7	GACAACGTGTCCGAGTGGTTAAGGAGATAGACTTGAATCGTCACGATTGGATATCTATTGGCTTCGGCCTCGCAGGTTCGAATCCTGTCGTTGTCG	chr2.trna19,chr4.trna25
tRNA-Trp-CCA-3-1	-0.569729	9.52656	down	1928	1973	2007	4874	9.38622	9.01922	9.2395	10.1762	chr3.trna13	chr3	4126625	4126730	+	Trp	(CCA)	105	51.3	GGGGAGCTGGCGCAACGGTAGCGCGTCAGATTCCAGTGCTCTGCTAACTCAGCAGTTGTCCTCGGGGATTCCTGAAGGCTATCGGTTCAAATCCGGTGTTCCTCA	chr3.trna13
tRNA-His-GTG-3-1	-0.663455	2.54021	down	12	15	15	34	2.23991	2.17081	2.3436	3.10928	chr1.trna51	chr1	7314868	7314940	-	His	(GTG)	72	40.1	GGTTGTGTGGCCTAATGGAAAGGCATCTGAGAGTGGATCAGAAGAATCTAGGTTCGACTCCCGGCACAGCCG	chr1.trna51
tRNA-Leu-TAG-1-1	-0.68844	9.39501	down	1412	2057	3127	3033	8.93729	9.07931	9.87876	9.49227	chr1.trna13	chr1	4909757	4909855	+	Leu	(TAG)	98	62.1	GCTAACTTGGCCGAGTGGTTAAGGCGCTGTGTTTAGGTTCTCATCAGAAACCAAACCCGCAGTGGGAAACCGCGGAGGTTCGAACCCTCCAGTTAGCA	chr1.trna13,chr2.trna60
tRNA-Thr-CGT-1-1	-0.571594	8.20144	down	612	990	1238	1391	7.73332	8.02588	8.5433	8.36898	chr3.trna51	chr3	7450561	7450633	-	Thr	(CGT)	72	74.5	GCCTCTATAGCTCAGTGGTAGAGCGTCGCACTCGTAATGCGAAGGTCCATAGTTCGATCCTGTGTCGAGGCT	chr3.trna51
tRNA-Thr-AGT-1-1	-0.712277	7.44442	down	343	548	557	1109	6.90098	7.17514	7.3937	8.04274	chr2.trna39	chr2	6598872	6598944	+	Thr	(AGT)	72	85.8	GCCGCGTTGGCTCAGTGGTAGAGCGTGTCACTAGTAATGACAAGGTCCAAGGTTCGATCCCTTGACGTGGCA	chr2.trna39,chr3.trna29
tRNA-Ser-GCT-1-6	-1.6298	11.6494	down	4408	6123	18364	17632	10.5786	10.652	12.4321	12.0307	chr4.trna8	chr4	2455464	2455565	+	Ser	(GCT)	101	66.9	GACAACGTGGCCGAGTGGTTAAGGCGATGCCCTGCTATTTCTCTCCAGAACTATCATAGGCATTGTGTTCGCACGCGTAGGTTCGAATCCTGCCGTTGTCG	chr4.trna8
tRNA-Pro-TGG-1-1	-0.982676	11.5439	down	6665	6475	14170	15444	11.1749	10.7326	12.0581	11.8396	chr3.trna8	chr3	3269470	3269553	+	Pro	(TGG)	83	64.7	GGCTCAATGGTCTAGCGGTATGATTCCTGCTTTGGGAGGCACTCTCTTGCAGGAGGTCCCGGGTTCAATCCCCGGTTGAGCCC	chr3.trna8
tRNA-Ala-TGC-3-2	-0.0376952	10.23	down	2976	5090	3821	5405	10.0121	10.3855	10.1678	10.3253	supercont3.13.trna6	supercont3.13	10718	10790	+	Ala	(TGC)	72	45.4	GGGGACATAATTTATTTGGTAGAATGCTGACCTTGCATGTTAGAAGGCTCGGTTCGAATCCGAGTGTCTCCA	supercont3.13.trna6
tRNA-Asp-GTC-1-4	-1.37025	16.6097	down	146477	231356	576169	484962	15.6324	15.8913	17.4035	16.8121	chr1.trna21	chr1	5375648	5375720	+	Asp	(GTC)	72	69.5	TCTTCCGTAGTATAGTGGTCAGTATGCAAGCTTGTCACGCTTGAGACCCGGGTTCAATTCCCGGCGGGAGAG	chr1.trna69,chr3.trna68,chr3.trna55,chr3.trna44,chr4.trna22,chr4.trna23,chr1.trna9,chr1.trna58,chr1.trna21,chr1.trna22,chr2.trna33,chr2.trna62,chr3.trna1,chr3.trna72
tRNA-Gln-TTG-2-1	-0.347592	9.94432	down	2232	3650	3820	4451	9.59728	9.90601	10.1674	10.0453	chr2.trna79	chr2	5376532	5376619	-	Gln	(TTG)	87	68.1	GGTCCTATAGTTTAGTGGTAATGACGTCGGATTTTGACTTGTATCAGAAACTTTCCGAAGACCCCGGTTCGAACCCGGGTAGGACCT	chr2.trna79
tRNA-Arg-TCT-2-1	-0.0409402	11.3933	down	7264	10594	8414	12319	11.299	11.4427	11.3062	11.5135	chr4.trna60	chr4	1091255	1091328	-	Arg	(TCT)	73	66.7	GCCTCTGTGGCCTAATGGTTAAGGCATCAGACTTCTAATCTGAGGATTGCGTGTTCGAGTCACGCCTGAGGTT	chr4.trna60
tRNA-Pro-TGG-1-2	-0.886004	11.4655	down	6806	6132	13386	13951	11.205	10.6541	11.976	11.6929	chr3.trna56	chr3	7364352	7364437	-	Pro	(TGG)	85	64.6	GGCTCAATGGTCTAGCGGTATGATTCCTGCTTTGGGTGCTCCACTTTCATGCAGGAGGTCCCGGGTTCAATCCCCGGTTGAGCCC	chr3.trna56
tRNA-Ser-AGA-3-1	-1.07217	12.5513	down	10593	15469	22063	40584	11.8432	11.9888	12.6968	13.2333	chr1.trna60	chr1	5227853	5227935	-	Ser	(AGA)	82	70.5	GGCGCAGTGGCGGAGTGGTCTAACGCGATAGACTAGAAATCTATTCTCTTCGGAGGCGTCTGTTCGAATCAGGCCTGCGTCG	chr1.trna60,chr3.trna46,chr4.trna2,chr4.trna42
tRNA-Und-NNN-1-1	-0.368161	-0.13517	down	1	1	0	3	-0.137574	-0.277602	-0.830686	0.349456	chr1.trna2	chr1	572084	572188	+	Undet	(NNN)	104	37	CCCGAGTTGGTGTAGTGGTAACACATCCATTGAGAACGGGTAGGTGTTGAACCTACTTGCTCTTCGGGGGGTGAAGGACCCAGGTTCAAGTCCTGGACTTGGGG	chr1.trna2
tRNA-Tyr-GTA-1-1	-1.65731	12.8802	down	10910	13229	39993	45779	11.8857	11.7631	13.5549	13.4071	chr2.trna16	chr2	3508948	3509033	+	Tyr	(GTA)	85	69.4	CCCCGAATAGCTCAGCTGGAAGAGCGTTCGACTGTAATTGTTATATGTCATCGAAAGGTCACTTGTTCGATCCAGGTTTCGGGGA	chr2.trna16,chr2.trna71,chr3.trna23,chr3.trna47,chr4.trna38,chr4.trna39
tRNA-Lys-TTT-1-1	-1.70341	8.87609	down	486	1034	3023	2221	7.40173	8.08849	9.82999	9.04315	chr2.trna82	chr2	5175797	5175896	-	Lys	(TTT)	99	68.7	TCCCGGGTGACGCAATTGGTTAGCGTGTCAGACTTTTACGAGCTACCCAACTAGCAAAAGTAAATCTGAAAGTTGCGGGTTCAAGTCCCGCCTCGGGAG	chr2.trna82
tRNA-Phe-GAA-1-6	-0.286252	11.3518	down	7582	7919	4910	17972	11.3608	11.023	10.5294	12.0583	chr2.trna45	chr2	7107458	7107554	+	Phe	(GAA)	96	65.5	GCGGGTTTAGCTCAGTTGGGAGAGCGTCAGACTGAAGCCAAACTTCAATCATCTATCGATATCTGAAGGTCATGTGTTCGATCCACATAAACCGCA	chr2.trna45
tRNA-Met-CAT-1-4	-0.330213	10.1482	down	3690	2783	2884	6989	10.3222	9.51502	9.76212	10.696	chr3.trna74	chr3	4910634	4910754	-	Met	(CAT)	120	76.8	GTCGGTGTGGCTCAGTTGGTTAGAGCGTTGGTCTCATATTACATCTGCTTTCAGATTGATATGACTTGATTAAACATCAGGGTTATCCAAAGGTCGAGAGTTCGAGCCTCTCCACCGACA	chr3.trna75,chr3.trna74
tRNA-Phe-GAA-1-3	-0.311275	11.3594	down	7628	7781	5000	18175	11.3695	10.9976	10.5556	12.0745	chr2.trna27	chr2	5985331	5985425	+	Phe	(GAA)	94	65.6	GCGGGTTTAGCTCAGTTGGGAGAGCGTCAGACTGAAGTCAAACTTCAATCATTACGATATCTGAAGGTCATGTGTTCGATCCACATAAACCGCA	chr2.trna91,chr2.trna81,chr2.trna27,chr2.trna36,chr2.trna37,chr2.trna49,chr3.trna70,chr3.trna41
tRNA-Ser-AGA-2-1	-0.781782	12.3023	down	9655	15533	19876	28624	11.7094	11.9947	12.5462	12.7297	chr1.trna4	chr1	1197492	1197574	+	Ser	(AGA)	82	74.3	GGCGTGGTGGCGGAGTGGTCTAACGCGATAGACTAGAAATCTATTCTCCTCGGAGGCGTCTGTTCGAATCAGGCCCACGTCG	chr1.trna4,chr3.trna31
tRNA-Ser-CGA-2-1	-0.0153062	10.063	down	3246	3812	3179	5027	10.1373	9.96863	9.90254	10.2208	chr1.trna35	chr1	10769906	10769999	+	Ser	(CGA)	93	62.5	GGCAACGTGACGGAGTGGTTAACGTGATCGCCTCGAAATCTAAACCGTAAGCGATTTCCTTCGGGAGCGCAGGTTCGAATCCTGCCGTTGTCG	chr1.trna35
tRNA-Ser-AGA-4-1	-1.178	12.4433	down	9401	13579	18595	41523	11.671	11.8008	12.4501	13.2663	chr1.trna42	chr1	9593712	9593794	-	Ser	(AGA)	82	67.1	GGCGCAGTGGCAGAGTGGTCTAATGCGATAGACTAGAAATCTATTCTCTTCGGAGGCGTCTGTTCGAATCAGGCCTGCGTCG	chr1.trna42
tRNA-Met-CAT-1-5	-1.59145	12.4632	down	9177	9307	24430	40485	11.6362	11.2559	12.8438	13.2298	chr3.trna30	chr3	5752244	5752362	+	Met	(CAT)	118	76.9	GTCGGTGTGGCTCAGTTGGTTAGAGCGTTGGTCTCATATGCGAAGTAATTCGTTGAGTATGACTTGGTTAAACACCAGGGTAATCCAAAGGTCGAGAGTTCGAGCCTCTCCACCGACA	chr3.trna30,chr3.trna57
tRNA-Lys-CTT-2-1	-1.27921	8.65804	down	669	908	2632	1480	7.86147	7.90143	9.6303	8.45831	chr4.trna44	chr4	7238601	7238684	-	Lys	(CTT)	83	76.9	GCCTGGTTAGCTCAATCGGTAGAGCGTGAGACTCTTACGAGTACACCATCTCAAGGCTGCGGGTTCGACCCCCGCATCGGGCT	chr4.trna44
tRNA-His-GTG-2-5	-0.497578	15.0188	down	79626	104470	101417	198994	14.7531	14.7442	14.8973	15.527	chr2.trna63	chr2	7128437	7128519	-	His	(GTG)	82	49.6	GCCGTCATCGTATAGGGGTCAGTACATCAGTTTGTGGATTTTCGAATCACTGAAAACGCAAGTTCGAGTCTTGCTGACGGCA	chr2.trna63
tRNA-Phe-GAA-2-2	-0.707511	10.4357	down	3422	3490	4773	8420	10.2134	9.84138	10.4886	10.9646	supercont3.13.trna7	supercont3.13	11088	11161	+	Phe	(GAA)	73	52.3	GCACATGTAACTCAATCGGTAGAGTGAAATATTGAAGCTATTTTTGTTGTAAGTTCAAGTCTTACCGTGTGCA	supercont3.13.trna7
tRNA-Thr-TGT-1-1	-0.198496	10.5268	down	4138	4994	5394	6444	10.4874	10.3581	10.665	10.5789	chr3.trna20	chr3	5390470	5390542	+	Thr	(TGT)	72	75.8	GCCTTTATAGCTCAGTGGTAGAGCGTTGCACTTGTAATGCAAAGGTCCATCGTTCAATCCGGTGTGGAGGCA	chr3.trna20
tRNA-Lys-TTT-2-1	-1.81676	11.6493	down	3687	5943	18728	18421	10.321	10.609	12.4604	12.0939	chr1.trna50	chr1	7744062	7744161	-	Lys	(TTT)	99	66.5	TCCCGGGTGACGCAATTGGTTAGCGTGTCAGACTTTTACGAGCTACCCAAGTAGCAATAGTAAATCTGAAAGTTGCGAGTTCGAGTCTCGCCTCGGGAG	chr1.trna50
tRNA-Asn-GTT-1-3	-0.699418	12.3737	down	11947	15022	25360	23203	12.0167	11.9465	12.8977	12.4268	chr3.trna15	chr3	4959487	4959572	+	Asn	(GTT)	85	63.9	TCCCCTGTGGCTTAGTTGGCTAAAGCGTCCGACTGTTATCAATAAGACAATCGGGAGATCGGAAGTTCGAGCCTTCCCGGGGGAG	chr3.trna15,chr3.trna16
tRNA-Thr-CGT-2-1	-0.738562	11.0493	down	4305	6405	9441	10360	10.5445	10.7169	11.4723	11.2637	chr2.trna68	chr2	6290696	6290768	-	Thr	(CGT)	72	72	GCCTCTATAGCTCAGTGGTAGAGCGTCGCACTCGTAATGCGAAGGTCCATCGTTCAATCCGGTGTCGAGGCA	chr2.trna68,chr4.trna37
tRNA-Thr-TGT-3-1	-0.42621	6.9349	down	279	422	458	596	6.60459	6.79988	7.11241	7.14951	chr1.trna12	chr1	4577376	4577448	+	Thr	(TGT)	72	73.6	GCCTTTATAGCTCAGTGGTAGAGCGTTGCACTTGTAATGCAAAAGTCCATAGTTCAATCCTGTGTGGAGGCA	chr1.trna12
tRNA-Lys-CTT-1-3	-0.791411	11.4667	down	5235	8865	16113	9803	10.8265	11.1857	12.2434	11.184	chr1.trna10	chr1	4264835	4264918	+	Lys	(CTT)	83	78.3	GCCCGGTTAGCTCAATCGGTAGAGCGTGAGACTCTTACGAGTACGCGATCTCAAGGTTGCGGGTTCGACCCCCGCATCGGGCT	chr1.trna3,chr3.trna34,chr3.trna52,chr4.trna17,chr4.trna24,chr4.trna47,chr4.trna43,chr1.trna65,chr1.trna10,chr2.trna84,chr2.trna75,chr2.trna73,chr2.trna32,chr2.trna57
tRNA-Pro-CGG-1-1	-0.707306	14.3753	down	47769	59851	87577	111127	14.0159	13.9406	14.6856	14.6865	chr1.trna71	chr1	869024	869132	-	Pro	(CGG)	108	61.1	GGCCTGATGGTCTAGCGGTATGATTCTTGCTTCGGGAGTGACATCTCAGTTCTCTGTATGAGGACTAAAGTTTGCGAGAGGTCCCGGGTTCAATCCCCGGTCAGGCCC	chr1.trna71
tRNA-Ser-CGA-1-1	-1.83476	8.03188	down	365	389	1382	1683	6.99026	6.68303	8.70182	8.64347	chr1.trna55	chr1	6543319	6543412	-	Ser	(CGA)	93	63.9	GGCAACGTGGCGGAGTGGTTATCGCGTATGCCTCGAAAATATTCAAGTAAGCATATTCCTTCGGGAGCGCAGGTTCGAATCCTGCCGTTGTCG	chr1.trna55
tRNA-Met-CAT-1-1	-0.355812	10.1305	down	3617	2711	2858	6974	10.2933	9.47723	9.74906	10.6929	chr1.trna53	chr1	6663903	6664006	-	Met	(CAT)	103	77.5	GTCGGTGTGGCTCAGTTGGTTAGAGCGTTGGTCTCATAGAGATATGACTTGGTTAAACACCAGGGTTATCCAAAGGTCGAGAGTTCGAGCCTCTCCACCGACA	chr1.trna53,chr2.trna61
tRNA-His-GTG-2-3	-0.535808	15.0243	down	80790	100480	100274	205302	14.774	14.6881	14.8809	15.572	chr1.trna31	chr1	10135483	10135565	+	His	(GTG)	82	49.5	GCCGTCATCGTATAGGGGTCAGTACATCAGTTTGTGGCTTTTCGAAGCACTGAAAACGCAAGTTCGAGTCTTGCTGACGGCA	chr1.trna61,chr1.trna44,chr1.trna31,chr2.trna88
tRNA-Arg-TCG-2-2	-0.0119452	9.08458	down	1638	1950	1954	2113	9.15126	9.00233	9.20092	8.97131	chr2.trna58	chr2	7594440	7594530	-	Arg	(TCG)	90	62	GGCCGCGTGGCCTAATGGCTAAGGCGCTAGATTTCGGTGTCCAGCAACTGAACTCTCTAGAGATTCCAGGTTCGAATCCTGGCGTGGTCG	chr2.trna64,chr2.trna58
tRNA-His-GTG-1-1	-0.672689	11.3605	down	6390	6996	10394	14051	11.1141	10.8442	11.6111	11.7032	chr2.trna11	chr2	2092260	2092344	+	His	(GTG)	84	49.2	GCCGTCATCGTATAGGGGTCAGTACACCAGTTTGTGGTTTCATTCGAATCACTGGAAACGCAAGTTCGAGTCTTGCTGACGGCA	chr2.trna11
tRNA-Arg-TCG-1-5	-0.422754	10.2973	down	3267	3870	5647	4984	10.1466	9.9904	10.7311	10.2084	chr4.trna11	chr4	3801356	3801450	+	Arg	(TCG)	94	58.9	GGCCGCGTGGCCTAATGGCTAAGGCGCTAGATTTCGGCTTTCGAGCAATTCGGGAAATCTCTAGAGATTCCAGGTTCGACTCCTGGCGTGGTCG	chr4.trna11
tRNA-Ser-GCT-2-1	-1.48554	8.31709	down	460	667	1997	1423	7.32268	7.45765	9.2323	8.40174	chr1.trna16	chr1	5052243	5052342	+	Ser	(GCT)	99	65.2	GACAACGTGGCCGAGTGGTTAAGGCGATGCCCTGCTATCTCTTTCGAGACATCATAGGCATTGTATTCGTACGCGTAGGTTCGAATCCTGCCGTTGTCG	chr1.trna16
tRNA-Arg-TCG-2-3	-0.017354	9.05531	down	1587	1927	1883	2119	9.10567	8.98523	9.14758	8.9754	chr4.trna3	chr4	666484	666575	+	Arg	(TCG)	91	61.9	GGCCGCGTGGCCTAATGGCTAAGGCGCTAGATTTCGGTTCTCCAGCACCCGTATCCTCTAGAGATTCCAGGTTCGAATCCTGGCGTGGTCG	chr4.trna3
tRNA-Leu-TAA-2-2	-0.559523	11.8232	down	6906	13182	15209	17102	11.2261	11.758	12.1601	11.9867	supercont3.13.trna4	supercont3.13	2961	3044	+	Leu	(TAA)	83	46.3	ATCCGAATGGTGAAATTGGTAAACACAACAAACTTAAAATTTGTAGGCAGAGTGCCTTGAAGGTTCAAGTCCTTTTTCGGATA	supercont3.13.trna4
tRNA-Val-AAC-8-1	-1.30481	6.22331	down	88	206	540	209	4.95788	5.7729	7.34913	5.64824	chr2.trna1	chr2	51079	51153	+	Val	(AAC)	74	47.5	GGTTTTGTGGCCTAGTTGGCTATGGCATCTCTTTAACATCGAGAAGTTCCCCGGTTTAATCCCGGGCGGAACCA	chr2.trna1
tRNA-Ser-GCT-1-1	-1.63023	11.6895	down	4407	6458	21607	14678	10.5782	10.7288	12.6667	11.7662	chr1.trna15	chr1	5051670	5051768	+	Ser	(GCT)	98	67	GACAACGTGGCCGAGTGGTTAAGGCGATGCCCTGCTATCTCTATGAGACATCATAGGCATTGTGTTCGCACGCGTAGGTTCGAATCCTGCCGTTGTCG	chr1.trna15,chr2.trna34,chr3.trna69,chr3.trna40,chr3.trna50,chr4.trna50
tRNA-Leu-CAG-1-4	-1.25887	10.4096	down	1557	4042	7176	7067	9.07817	10.0531	11.0767	10.712	chr4.trna36	chr4	7374525	7374629	+	Leu	(CAG)	104	58.8	GGTAAGATGGCCGAGCGGTCTAAGGCGCTGTGTTCAGGTTCTATACGAACTAGCAACGATTCGCAGTCTCGAAAGGGGCCTGGGTTCGAATCCCAGTCTTATCA	chr4.trna59,chr4.trna36,chr4.trna41
tRNA-Leu-TAA-1-1	-0.322943	8.1459	down	729	950	814	1614	7.98509	7.96651	7.93952	8.58316	chr1.trna67	chr1	1760355	1760459	-	Leu	(TAA)	104	64.3	GCCAAGATGGCCGAGTGGTTTAAGGCGCTGCATTTAAGTATTTCCTGTTTCTAGGTTATCCTGCAGTATCGAGAGATGCCTGGGTTCGAACCCCAGTCTTGGCA	chr1.trna67
tRNA-Thr-TGT-2-1	-0.362867	10.082	down	2788	3535	4750	4251	9.91797	9.85985	10.4816	9.97901	chr1.trna11	chr1	4577222	4577294	+	Thr	(TGT)	72	78.2	GCCCTTGTAGCTCAGTGGTAGAGCGTTGCACTTGTAATGCAAAGGTCCATTGTTCAATCCAGTGCGGGGGCA	chr1.trna11,chr2.trna77
tRNA-Lys-CTT-1-9	-1.92764	12.8045	down	6628	13918	54098	26889	11.1668	11.8364	13.9907	12.6395	chr3.trna17	chr3	5102579	5102665	+	Lys	(CTT)	86	78.2	GCCCGGTTAGCTCAATCGGTAGAGCGTGAGACTCTTAAATGAGTACACAAATCTCAAGGTTGCGGGTTCGACCCCCGCATCGGGCT	chr3.trna17
tRNA-Ala-AGC-1-11	-0.147521	12.2436	down	12265	18839	16694	21790	12.0546	12.2731	12.2945	12.3362	chr3.trna26	chr3	5634557	5634629	+	Ala	(AGC)	72	71.4	GGGCGAATGGTTTAGTGGTATAATACTCCCTTAGCATGGGAGTGGTCCAGGGTTCGATTCCCTGTTCGTCCA	chr3.trna26
