# Supplementary material for: Fungal chromatin remodeler Isw1 modulates translation via regulating tRNA transcription
Source: Nucleic Acids Res. 2025 Apr 1;53(6):gkaf225. doi: 10.1093/nar/gkaf225 (PMC11959538; doi:10.1093/nar/gkaf225)
Supplement: gkaf225_Supplemental_Files [file gkaf225_supplemental_files.zip › Supplementary Table S3.xlsx]

## Sheet: Sheet1
Supplementary Table S3. mRNA levels of FgIsw1-ChIPed protein coding genes analyzed by RNA-Seq
Gene ID	Description	logFC	logCPM	PValue	FDR	ΔFgIsw1_TBI-1	ΔFgIsw1_TBI-2	ΔFgIsw1_TBI-3	PH-1_TBI-1	PH-1_TBI-2	PH-1_TBI-3
FGRAMPH1_01G07691	ISWI chromatin remodeling complex ATPase ISW1	-5.49265	5.19409	0	0	1.28176	1.88785	1.55997	66.1231	75.5905	72.1381
FGRAMPH1_01G28055	unnamed protein product	-3.79677	4.28833	2.1414e-148	5.24538e-146	2.9405	2.43847	2.38101	35.9819	44.8718	27.5566
FGRAMPH1_01G07543	acyl- dehydrogenase	3.34159	4.0071	4.20309e-114	7.67484e-112	27.0677	26.5872	33.4983	2.45167	2.33205	3.80091
FGRAMPH1_01G27243	aromatic-L-amino-acid decarboxylase	-3.2654	6.78579	4.83522e-111	8.23052e-109	13.4962	23.7554	25.0416	158.205	206.024	234.548
FGRAMPH1_01G09869	rna polymerase ii transcription initiation nucleotide excision repair factor tfiih	-2.24233	7.08227	2.41286e-79	2.75368e-77	49.9886	38.3075	53.3674	228.078	238.753	203.507
FGRAMPH1_01G24691	chloramphenicol phosphotransferase	1.95986	5.72389	6.31536e-75	6.47196e-73	87.8381	81.3347	82.4321	20.1903	19.943	24.5475
FGRAMPH1_01G06065	unspecified product	1.80956	5.90217	1.73174e-72	1.72196e-70	99.9771	90.6953	87.8509	26.4637	26.3762	26.6064
FGRAMPH1_01G03453	related to hydroxyproline-rich glyco precursor	-1.74566	5.92031	3.49731e-67	3.19305e-65	27.8971	26.7445	28.5721	88.4766	97.3026	93.3599
FGRAMPH1_01G17515	uracil permease	-2.17637	8.72872	4.59498e-54	3.34401e-52	168.363	116.103	176.441	751.15	701.383	630.872
FGRAMPH1_01G28053	AAA family	-3.20587	3.67082	7.79477e-54	5.51297e-52	1.65875	2.75311	2.95573	24.9494	26.8587	16.1539
FGRAMPH1_01G10305	ferric reductase	-2.06675	6.86463	1.04459e-53	7.33625e-52	49.8378	39.0155	45.6496	197.432	215.352	150.849
FGRAMPH1_01G05759	ca2+-transporting atpase	-2.84513	3.36593	2.69617e-46	1.703e-44	2.03573	2.91043	2.46311	21.4882	13.9923	17.8168
FGRAMPH1_01G13863	sphingosine n-acyltransferase lag1	1.87933	4.86924	1.02749e-45	6.40934e-44	44.0322	41.5326	51.7253	12.4026	11.3386	13.5407
FGRAMPH1_01G01353	ammonium transporter MEP1	-1.67368	9.23227	5.81187e-34	2.37271e-32	291.562	257.298	312.076	988.025	980.987	777.603
FGRAMPH1_01G21219	hypothetical protein	-4.14256	3.67395	3.91451e-31	1.47241e-29	0.678578	2.59579	0.738933	29.4922	12.2231	29.6154
FGRAMPH1_01G24389	sulfite exporter family	2.03978	5.31855	5.43406e-31	2.02878e-29	52.4013	85.0317	54.5168	13.2679	16.3243	17.1041
FGRAMPH1_01G10523	ubiquitin carboxyl-terminal hydrolase l3	1.4413	5.63627	2.45914e-30	8.88386e-29	72.08	66.5466	78.9016	26.2473	24.7679	29.0611
FGRAMPH1_01G07137	carboxymuconolactone decarboxylase	1.74245	5.88667	3.987e-30	1.43005e-28	82.9373	105.562	84.1563	21.4882	33.292	26.7647
FGRAMPH1_01G02701	hypothetical protein	2.10807	5.05119	2.3538e-27	7.43372e-26	49.8378	57.3433	53.6958	17.2338	11.9819	7.99775
FGRAMPH1_01G08343	cnt family concentrative nucleoside transporter	-1.41279	7.21852	1.75072e-26	5.34422e-25	78.715	73.7047	91.2993	225.626	220.982	202.24
FGRAMPH1_01G17615	fatty acid synthase subunit alpha reductase	1.36285	9.82383	5.23653e-26	1.56055e-24	1262	1238.74	1414.07	511.679	508.467	501.958
FGRAMPH1_01G22511	nadph dehydrogenase	-2.61683	3.26542	1.43005e-25	4.21174e-24	3.46829	1.73053	2.70942	16.3685	20.3451	12.0362
FGRAMPH1_01G23695	Bacterial-type extracellular deoxyribonuclease	-1.8291	3.42737	2.63766e-21	6.20376e-20	3.76988	5.58488	4.59781	15.2148	18.1739	16.2331
FGRAMPH1_01G19585	hypothetical protein	4.90836	0.909992	6.04921e-19	1.24492e-17	2.26193	3.61837	4.26939	0	0	0.316743
FGRAMPH1_01G23311	hypothetical protein	-1.34742	10.7108	2.20598e-18	4.36976e-17	897.381	972.084	967.264	1950.16	2475.43	2792.72
FGRAMPH1_01G19703	acyl-CoA desaturase	1.44991	10.7014	2.90787e-18	5.68167e-17	2316.36	2515.16	2481.26	988.89	667.85	1019.99
FGRAMPH1_01G09523	hypothetical protein	-1.46698	4.54435	3.40723e-18	6.5679e-17	9.57549	14.4735	12.8903	31.8718	35.1415	35.0792
FGRAMPH1_01G10843	unnamed protein product	3.4697	1.42701	3.77181e-18	7.24289e-17	3.46829	5.58488	5.00832	0.0721081	0.562908	0.633485
FGRAMPH1_01G11629	hypothetical protein	2.8441	5.10711	2.93034e-17	5.27408e-16	62.5046	53.489	64.8619	6.2734	3.53828	15.362
FGRAMPH1_01G27057	1-aminocyclopropane-1-carboxylate synthase	-2.03123	2.31611	4.65558e-17	8.21723e-16	2.18653	1.41588	2.05259	7.42713	8.12195	7.68101
FGRAMPH1_01G13395	salicylate hydroxylase	2.38101	2.2454	5.56509e-16	8.89971e-15	6.93657	7.47273	8.78509	0.721081	1.68872	2.05883
FGRAMPH1_01G01311	bzip transcription factor	-1.08283	9.08402	4.38514e-15	6.61261e-14	367.035	318.181	358.711	691.372	758.961	760.974
FGRAMPH1_01G16317	hypothetical protein	1.56205	5.56419	7.66344e-15	1.1285e-13	64.6911	67.6478	79.148	20.1182	17.6914	33.8123
FGRAMPH1_01G14683	hypothetical protein	-1.44919	3.70666	1.03809e-14	1.50441e-13	7.84134	6.5288	6.32198	20.3345	20.3451	15.9163
FGRAMPH1_01G06757	mandelate racemase muconate lactonizing enzyme	5.87108	0.257233	1.28389e-14	1.84994e-13	2.03573	2.75311	1.39576	0	0.0804154	0
FGRAMPH1_01G02145	hypothetical protein	-1.09865	7.97669	2.92444e-14	4.06789e-13	143.708	159.995	177.098	375.899	340.238	313.417
FGRAMPH1_01G02791	related to verprolin	-0.96526	6.0576	6.32214e-14	8.5686e-13	48.4806	43.8924	42.6118	83.0685	86.4466	94.1517
FGRAMPH1_01G01559	general amino-acid permease GAP1	-1.15516	4.55067	2.95851e-13	3.7802e-12	16.2105	12.9003	14.1218	34.8282	29.432	32.0702
FGRAMPH1_01G22609	unnamed protein product	-1.1792	4.43702	4.07598e-13	5.13615e-12	11.385	13.6869	14.4502	32.3765	27.8237	29.2195
FGRAMPH1_01G10783	hypothetical protein	-0.972888	5.93319	5.05897e-13	6.31146e-12	41.3178	35.6331	46.4707	82.2753	81.4608	78.473
FGRAMPH1_01G18191	hypothetical protein	4.03518	0.423484	7.12294e-13	8.78817e-12	1.73414	2.51713	2.54521	0	0	0.395928
FGRAMPH1_01G26493	polyamine transporter 2	1.64405	5.7003	1.29797e-12	1.57244e-11	57.1513	64.1868	114.535	23.7236	20.8276	30.8824
FGRAMPH1_01G20381	ribosomal ymr-31	-1.10963	9.7009	1.83809e-12	2.1872e-11	496.191	516.562	568.24	1076.21	1362.16	973.271
FGRAMPH1_01G12493	GATA zinc finger domain-containing 10	-1.01178	6.26218	2.30439e-12	2.71632e-11	47.7266	45.9376	58.7041	89.414	107.596	110.226
FGRAMPH1_01G24379	5-aminolevulinate synthase	-1.04101	7.59936	3.35074e-12	3.87244e-11	125.914	133.093	121.185	279.635	286.359	216.335
FGRAMPH1_01G05575	nonribosomal peptide synthetase	-3.0037	7.00249	4.36417e-12	4.98628e-11	20.7343	9.98985	54.4347	293.913	243.498	145.543
FGRAMPH1_01G26845	choline kinase	-0.909503	6.78834	5.11345e-12	5.80932e-11	75.3975	73.4687	81.2005	148.182	149.733	134.22
FGRAMPH1_01G24225	related to amino-terminal amidase	-0.931061	7.53858	1.16695e-11	1.27944e-10	139.259	118.62	125.537	238.029	249.77	243.337
FGRAMPH1_01G14545	Neutrophil cytosol factor 2	-0.92248	6.41954	1.66578e-11	1.78162e-10	56.6235	58.6806	61.742	101.312	129.147	105.159
FGRAMPH1_01G22943	unnamed protein product	4.31218	0.0577031	2.06302e-11	2.18785e-10	1.35716	1.49455	2.2989	0.144216	0	0.0791856
FGRAMPH1_01G00755	cell cycle checkpoint	-0.847517	5.59218	1.14379e-10	1.12729e-09	33.4011	33.116	36.5361	64.3925	62.5632	58.439
FGRAMPH1_01G10175	ferric reductase	-1.17027	4.93409	1.90642e-10	1.83568e-09	14.3255	17.5412	24.3027	41.6064	38.8406	45.8485
FGRAMPH1_01G26617	pyrABCN	0.946704	7.71569	2.52633e-10	2.3981e-09	282.59	242.51	304.769	132.967	161.796	135.803
FGRAMPH1_01G27421	plasma membrane zinc ion	-1.00538	5.04869	3.96806e-10	3.6628e-09	21.9407	22.8901	20.8543	35.2609	49.5359	47.1946
FGRAMPH1_01G04971	hrt2-high level expression reduced ty3 transposition	0.842297	5.12085	4.05123e-10	3.73452e-09	45.7663	44.8364	42.8581	25.8147	24.5267	24.0724
FGRAMPH1_01G21215	fungistatic metabolite	-2.83405	3.4856	5.53758e-10	5.01478e-09	0.60318	4.48364	3.03784	21.8487	10.9365	25.181
FGRAMPH1_01G00751	hypothetical protein	-1.13799	3.89428	7.53146e-10	6.71744e-09	10.6311	7.70871	9.19561	20.1903	22.3555	18.1335
FGRAMPH1_01G03739	fmn-dependent dehydrogenase	2.69237	0.699482	1.99489e-09	1.70363e-08	3.0159	2.83177	1.80628	0.144216	0.643323	0.395928
FGRAMPH1_01G10003	vivid pas vvd	2.34547	5.24322	3.69895e-09	3.03006e-08	43.806	55.4555	90.1498	4.39859	11.7406	21.1426
FGRAMPH1_01G17207	hypothetical protein	1.41629	3.66395	4.56597e-09	3.70106e-08	14.7025	21.1596	18.8838	6.63394	4.58368	9.26472
FGRAMPH1_01G20339	hypothetical protein	1.4756	2.0524	5.73528e-09	4.61904e-08	6.33339	5.97818	5.33674	1.8027	2.41246	2.13801
FGRAMPH1_01G18755	omega-6 fatty acid desaturase (delta-12 desaturase)	0.849901	8.65659	8.76726e-09	6.90043e-08	499.584	551.644	505.512	323.261	254.756	285.623
FGRAMPH1_01G09757	LOW QUALITY PROTEIN: hypothetical protein	1.29745	9.50532	1.56041e-08	1.19994e-07	820.551	924.73	1353.73	338.692	341.685	580.431
FGRAMPH1_01G02141	succinate-semialdehyde dehydrogenase	-0.859229	7.31754	1.81458e-08	1.38164e-07	116.64	96.5161	126.604	186.183	227.013	203.19
FGRAMPH1_01G06039	FUSC3_FUSCU ame: Full	1.082	8.60146	2.45727e-08	1.83346e-07	449.897	490.447	641.969	202.624	224.439	320.385
FGRAMPH1_01G22929	stress ddr48	1.37353	10.2275	2.91902e-08	2.16033e-07	1687.85	1764.59	1737.23	632.316	386.637	983.961
FGRAMPH1_01G11295	transcription factor	-0.81188	8.24833	4.73599e-08	3.41938e-07	226.042	234.88	200.826	427.385	391.06	343.27
FGRAMPH1_01G16329	hypothetical protein	1.71269	1.53898	4.77832e-08	3.44144e-07	5.05163	4.48364	3.11994	1.37005	1.20623	1.26697
FGRAMPH1_01G03139	shwachman-bodian-diamond syndrome	0.784895	9.08063	5.57564e-08	3.97418e-07	623.764	749.554	681.707	427.601	386.557	378.507
FGRAMPH1_01G02623	ring-finger containing	-0.714751	7.16118	7.649e-08	5.37195e-07	109.93	109.574	105.257	181.136	175.064	176.822
FGRAMPH1_01G22469	aat family amino acid transporter	-1.08938	4.25939	7.98874e-08	5.591e-07	9.34929	10.7765	16.3386	25.9589	24.7679	26.7647
FGRAMPH1_01G22599	succinate/fumarate transporter	1.014	4.40858	9.05873e-08	6.30034e-07	26.3137	34.8465	23.4817	16.008	13.1077	12.7489
FGRAMPH1_01G02843	glutathione-dependent formaldehyde-activating	2.15739	1.18696	1.3288e-07	9.02919e-07	3.31749	3.93301	3.20204	0.648973	1.44748	0.237557
FGRAMPH1_01G02679	hypothetical protein	1.36798	6.25338	1.35017e-07	9.16344e-07	98.0168	121.137	110.183	38.8663	65.2169	23.5181
FGRAMPH1_01G23375	zinc finger MSN2 4	-0.757019	9.93884	1.78703e-07	1.19488e-06	741.761	703.065	744.024	1144.72	1166.83	1387.65
FGRAMPH1_01G25913	cellulose synthase catalytic subunit	-0.71994	7.66249	1.98279e-07	1.31788e-06	153.283	152.68	152.877	268.098	229.023	258.62
FGRAMPH1_01G03593	transcription factor	-0.706019	5.19747	2.36685e-07	1.55463e-06	30.0836	26.6658	26.5195	45.5002	44.5501	45.8485
FGRAMPH1_01G06939	lactation elevated 1	1.06978	3.6234	2.42103e-07	1.58918e-06	18.5478	18.0132	12.8903	7.93189	6.67448	8.94798
FGRAMPH1_01G23349	prenylated Rab acceptor 1	-0.735996	6.74285	3.35832e-07	2.151e-06	88.5167	84.2451	67.8997	142.846	129.308	128.756
FGRAMPH1_01G27027	chy zinc finger	0.746778	7.06276	3.81524e-07	2.41135e-06	185.176	141.431	175.456	101.096	101.484	96.6065
FGRAMPH1_01G16985	bzip transcription	-0.802154	5.42694	4.4544e-07	2.78346e-06	27.3693	28.8683	37.5214	50.5478	60.794	52.1042
FGRAMPH1_01G19339	probable beta (1-3) glucanosyltransferase	1.13508	3.08312	4.68053e-07	2.91785e-06	13.4962	10.2258	10.5914	5.40811	4.02077	6.17648
FGRAMPH1_01G14861	oxidoreductase	0.676302	7.37983	5.23311e-07	3.23422e-06	198.899	209.079	206.162	126.622	129.951	127.726
FGRAMPH1_01G27737	nitrogen assimilation transcription factor nira	-0.737701	4.83402	5.91305e-07	3.63655e-06	19.0756	23.0475	21.6754	34.1792	35.2219	36.9797
FGRAMPH1_01G25269	activator of stress 1	-1.25157	2.38123	7.30469e-07	4.44343e-06	3.1667	3.53971	2.2168	7.1387	6.11157	8.07694
FGRAMPH1_01G09025	related to dehydrogenases and related s	1.44599	1.83046	9.26908e-07	5.56422e-06	3.76988	5.97818	5.25464	1.58638	1.68872	2.2172
FGRAMPH1_01G16403	L-xylulose reductase	0.740899	11.986	1.48069e-06	8.58084e-06	4874.15	5292.42	5060.21	3160.28	2526.33	3424.54
FGRAMPH1_01G27517	mitochondrial chaperone bcs1	0.934513	4.67429	1.83018e-06	1.04732e-05	31.5916	43.3418	25.0416	16.8012	18.3347	17.1833
FGRAMPH1_01G25871	#NAME?	-0.764494	4.4948	2.58758e-06	1.43813e-05	16.3613	17.5412	15.846	24.4446	28.9495	31.1991
FGRAMPH1_01G17519	related to fungal transcriptional regulatory	-0.628091	5.78479	3.05733e-06	1.68522e-05	42.5242	46.9602	40.0666	69.9448	63.8498	66.4368
FGRAMPH1_01G17581	hypothetical protein	-0.64565	6.58046	3.36384e-06	1.84104e-05	76.9809	71.5808	74.9607	128.424	102.449	118.778
FGRAMPH1_01G00871	hypothetical protein	-0.718813	4.83443	3.45875e-06	1.88681e-05	24.0518	20.373	19.8691	38.722	34.9807	32.1494
FGRAMPH1_01G14811	phosphatidate cytidylyltransferase	-0.655392	5.48433	3.74545e-06	2.03108e-05	37.7742	35.1611	30.9531	57.6865	55.0041	50.9956
FGRAMPH1_01G10789	mannose-1-phosphate guanyltransferase	-0.637677	7.63101	3.83373e-06	2.07224e-05	154.263	147.331	163.386	252.018	226.691	244.684
FGRAMPH1_01G26615	pyridoxamine 5'-phosphate oxidase	0.930165	7.93354	4.13529e-06	2.21971e-05	269.018	303.471	389.007	144.577	136.385	223.62
FGRAMPH1_01G05485	aldehyde dehydrogenase	-0.87816	11.6696	4.41906e-06	2.36445e-05	2736.55	1627.48	2522.72	4019.16	4781.9	3857.05
FGRAMPH1_01G27043	6-phosphofructokinase	0.668846	9.3988	4.63965e-06	2.47194e-05	788.658	828.765	868.329	495.671	485.789	582.094
FGRAMPH1_01G23291	lid2 complex component snt2	0.62808	5.43645	5.20965e-06	2.75807e-05	56.4728	51.1292	49.5906	34.1792	36.0261	31.5159
FGRAMPH1_01G04943	retinoic acid induced 16	-0.631412	5.66219	6.51233e-06	3.39758e-05	42.5242	42.0046	34.2372	60.2824	64.1715	59.6268
FGRAMPH1_01G01253	related to phenol 2-monooxygenase	-0.615189	8.44446	6.77569e-06	3.52581e-05	274.749	271.221	279.235	418.155	420.09	425.781
FGRAMPH1_01G17543	hypothetical protein	-0.637987	6.65629	7.68028e-06	3.95757e-05	79.2428	71.4235	85.7162	111.551	119.176	137.15
FGRAMPH1_01G04703	nitrate reductase	-0.774819	5.01351	7.94827e-06	4.08309e-05	21.9407	21.8676	27.3405	40.02	33.0507	48.62
FGRAMPH1_01G06215	membrane zinc transporter	0.759832	5.77865	8.33118e-06	4.25802e-05	63.1831	84.4025	58.9504	47.9519	35.624	38.3259
FGRAMPH1_01G01059	sporulation protein SPS19	0.625821	5.23894	9.20703e-06	4.67001e-05	45.4647	44.2857	47.2096	29.4922	26.6175	32.6245
FGRAMPH1_01G26875	hypothetical protein	-0.686715	9.60235	9.52147e-06	4.81491e-05	606.422	498.863	681.543	908.346	967.96	999.798
FGRAMPH1_01G14863	ribose-phosphate pyrophosphokinase 1	-0.717626	6.39363	1.1098e-05	5.53688e-05	72.08	61.119	57.1442	126.478	102.288	84.2535
FGRAMPH1_01G08283	Carbamoyl-phosphate synthase large chain	1.0573	2.18175	1.17103e-05	5.82712e-05	5.57942	5.58488	6.6504	3.17276	2.73412	2.61313
FGRAMPH1_01G04499	hypothetical protein	-0.590012	7.61031	1.91554e-05	9.17394e-05	151.624	166.288	149.675	240.12	223.474	240.249
FGRAMPH1_01G20501	histone H1 5	0.595606	7.89091	2.00626e-05	9.56735e-05	277.991	304.573	273.898	183.227	201.199	182.365
FGRAMPH1_01G20837	allantoinase	-0.559237	6.73554	2.29456e-05	0.000107936	88.1397	84.6384	85.3057	129.073	133.007	118.224
FGRAMPH1_01G22133	hypothetical protein	1.72901	0.407326	2.74572e-05	0.000127604	1.58335	1.73053	2.1347	0.504757	0.723739	0.395928
FGRAMPH1_01G22559	vi polysaccharide biosynthesis vipa tvib	-1.38987	1.28809	3.01169e-05	0.000138238	1.43255	1.57321	0.738933	3.82173	3.21662	2.85068
FGRAMPH1_01G20591	hypothetical protein	-0.621101	6.63982	3.0438e-05	0.000139584	79.6952	65.4453	90.232	113.426	126.011	122.579
FGRAMPH1_01G16257	thymocyte nuclear 1	1.30041	3.87551	3.12584e-05	0.000143019	10.7818	27.3738	23.9743	6.41762	7.23739	11.5611
FGRAMPH1_01G14969	hypothetical protein	-0.736742	6.44023	3.43356e-05	0.000155051	70.7983	60.0178	64.2051	77.8767	115.557	131.686
FGRAMPH1_01G09617	vegetative cell wall gp1	-0.560963	7.15224	3.52573e-05	0.000158856	112.116	117.597	114.699	176.448	160.268	171.358
FGRAMPH1_01G19973	unnamed protein product	-0.607942	5.55532	4.12713e-05	0.000183564	39.2067	33.4306	38.7529	62.013	48.3297	59.3892
FGRAMPH1_01G20731	amino-acid permease inda1	0.933985	2.89588	5.32783e-05	0.000231835	9.2739	11.4844	7.96406	5.11967	5.78991	4.11765
FGRAMPH1_01G26741	udp-n-acetylglucosamine-dolichyl-phosphate n-acetylglucosaminephosphotransferase	-1.01062	3.00465	6.11318e-05	0.00026237	4.97624	6.45014	4.18729	13.4121	9.97151	8.07694
FGRAMPH1_01G10979	found in mitochondrial proteome	-0.7952	4.94465	6.21662e-05	0.000266582	29.1034	16.2827	21.7575	41.3179	33.292	41.9684
FGRAMPH1_01G06807	hypothetical protein	0.723283	10.6796	6.48604e-05	0.000276718	1794.99	2077.18	2255.8	984.708	1174.39	1552.75
FGRAMPH1_01G02713	hypothetical protein	1.59039	1.33661	6.97047e-05	0.000295752	2.18653	5.11292	3.44835	1.22584	1.60831	0.712671
FGRAMPH1_01G03305	hypothetical protein FLAG1_01383	0.597145	6.65086	8.01732e-05	0.000336051	109.477	117.361	135.635	71.387	75.1884	93.0431
FGRAMPH1_01G26443	DNA repair rhp55	0.632373	4.59979	8.31219e-05	0.000346963	29.1788	27.6884	31.0352	17.6665	21.873	17.1833
FGRAMPH1_01G27797	mitochondrial phosphate carrier	1.02941	7.5722	0.000115236	0.000467223	237.125	200.348	328.415	106.576	79.4504	189.174
FGRAMPH1_01G20593	phosphatidylinositol class h	-0.831242	3.22311	0.000134705	0.000538768	7.69055	4.9556	7.14302	13.1958	10.6148	11.4027
FGRAMPH1_01G14851	hypothetical protein	-0.678074	4.35723	0.000145114	0.000575132	17.7938	16.5187	12.5619	24.012	27.3412	23.7557
FGRAMPH1_01G11119	hypothetical protein	-0.518261	5.37057	0.000149034	0.000589269	32.044	35.6331	33.9909	50.1151	50.34	45.1358
FGRAMPH1_01G19795	mitochondrial carrier	-0.575326	4.89125	0.000154564	0.000609216	24.0518	24.07	22.989	40.3084	34.0157	31.5951
FGRAMPH1_01G23217	microsomal signal peptidase subunit	-0.473114	6.05558	0.000186567	0.000725115	54.5124	55.2195	56.98	76.5067	79.0483	75.8598
FGRAMPH1_01G04481	hypothetical protein	0.548141	5.87898	0.000192489	0.00074324	67.5562	81.3347	60.2641	51.4131	45.1935	46.4028
FGRAMPH1_01G17613	U6 snRNA-associated Sm LSm4	-0.584235	5.61662	0.000204446	0.000783684	35.286	44.679	37.4393	58.1191	67.7098	50.2037
FGRAMPH1_01G11133	anucleate primary sterigmata a	0.52565	7.62444	0.000213168	0.000814011	219.935	241.487	236.705	146.163	164.369	174.446
FGRAMPH1_01G01603	40S ribosomal protein S6-B	0.549849	9.17141	0.000217608	0.00082813	672.32	718.404	664.219	405.103	495.68	502.987
FGRAMPH1_01G20549	hypothetical protein	1.86337	-0.0970418	0.000226968	0.000860068	0.90477	1.41588	1.39576	0.504757	0.0804154	0.395928
FGRAMPH1_01G26743	potassium uptake	-0.50154	5.92827	0.000227316	0.000860836	50.7425	52.2304	47.8664	79.1747	70.2026	64.1404
FGRAMPH1_01G05483	choline transport	-0.62009	7.26044	0.000233276	0.000882409	111.588	108.473	142.204	150.273	202.003	204.537
FGRAMPH1_01G10125	hypothetical protein	0.881376	3.31951	0.000242947	0.000914167	9.65088	12.9003	15.7639	8.29243	5.227	7.20589
FGRAMPH1_01G07885	related to USO1-intracellular transport	-0.457496	6.19477	0.000305021	0.00112622	63.4093	61.591	59.7715	83.1406	86.8486	83.7784
FGRAMPH1_01G07433	hypothetical protein	1.76428	-0.159384	0.000312374	0.00114999	1.13096	1.10124	1.23156	0.504757	0.160831	0.316743
FGRAMPH1_01G04517	unnamed protein product	-0.453324	5.89064	0.000330054	0.00120755	48.556	51.2865	50.0011	68.9353	68.9964	67.2286
FGRAMPH1_01G10757	lysyl-tRNA synthetase	0.524707	7.65406	0.00033176	0.00121291	241.272	224.26	246.886	149.047	159.464	186.72
FGRAMPH1_01G06373	Indoleamine 2%2C3-dioxygenase family	0.475897	5.89299	0.000403778	0.00145034	69.1395	71.9741	65.7651	49.1056	54.6825	44.9774
FGRAMPH1_01G01601	e3 ubiquitin- ligase huwe1	0.577869	8.67002	0.000413787	0.00148099	479.151	422.72	561.097	296.725	301.719	381.675
FGRAMPH1_01G06053	SUR2 protein	0.593237	7.01871	0.000441902	0.00157154	148.232	144.263	174.881	81.7706	104.862	123.213
FGRAMPH1_01G10643	40S ribosomal protein S4	0.535755	9.24725	0.000464575	0.0016417	688.078	698.031	771.2	421.616	542.643	523.892
FGRAMPH1_01G02947	hypothetical protein	-0.949796	2.5369	0.00047633	0.0016797	2.78971	4.24765	4.5157	9.15773	7.55905	5.54299
FGRAMPH1_01G16873	sporulation-specific spo7	-0.496538	5.70819	0.000506497	0.00177054	42.298	43.6564	43.7613	65.2578	65.5385	52.1833
FGRAMPH1_01G17079	spt3 protein	-0.559564	4.22713	0.000521199	0.0018175	15.3811	15.0241	14.6145	22.8583	23.0792	20.4299
FGRAMPH1_01G03549	spt23-suppressor of ty retrotransposon	0.495054	7.59768	0.000559537	0.00193867	215.637	239.206	224.471	151.932	151.905	178.168
FGRAMPH1_01G10857	mfs monocarboxylate	-0.980569	2.33601	0.000571708	0.00197784	2.41272	4.24765	3.20204	7.06659	7.63946	4.75114
FGRAMPH1_01G23545	serine/threonine-protein kinase hal4	-0.4903	6.09398	0.000583223	0.00201282	62.7307	55.4555	51.8074	85.5202	83.7124	69.6042
FGRAMPH1_01G07095	Sphingoid long-chain base transporter RSB1	-0.514441	9.02562	0.000625192	0.00214221	426.373	381.188	479.732	562.227	651.043	625.567
FGRAMPH1_01G20429	vegetative incompatibility het-e-1	0.682953	3.04892	0.000633786	0.00216943	9.34929	10.8551	9.85244	6.56184	6.43323	5.70137
FGRAMPH1_01G15339	nitric oxide dioxygenase	-1.41312	3.57268	0.00070063	0.00237069	3.31749	4.48364	11.4945	8.43665	22.1946	20.7466
FGRAMPH1_01G18203	SET2_GIBZE ame: Full	-0.547484	6.01825	0.000784049	0.00261862	56.6989	53.5676	47.2917	95.399	66.2623	68.5748
FGRAMPH1_01G03983	muc1 extracellular alpha- -glucan glucosidase	-0.466851	7.55308	0.000784961	0.0026208	162.708	152.444	157.475	232.549	213.262	207.387
FGRAMPH1_01G03247	AGC kinase	0.538073	6.76883	0.000792567	0.00264268	126.14	120.901	139.905	81.6985	75.4296	109.355
FGRAMPH1_01G23425	mannan polymerase ii complex mnn10 subunit	-0.506383	5.24449	0.000827133	0.00274649	32.3455	32.88	28.3258	50.9804	41.9768	39.9096
FGRAMPH1_01G23201	cmgc cdk crk7 kinase	-0.434602	6.10141	0.00089187	0.00294446	58.2823	58.2086	58.2936	86.1692	74.5451	75.4639
FGRAMPH1_01G24101	acid phosphatase	-0.613373	4.49468	0.000902234	0.00297574	20.0557	17.1479	15.846	26.9684	32.4074	21.8552
FGRAMPH1_01G26685	dynein heavy cytoplasmic	0.546747	7.287	0.000912203	0.00300271	180.125	157.399	218.232	109.604	127.217	143.643
FGRAMPH1_01G07683	Transmembrane 19	-0.469879	7.28925	0.000960546	0.00314534	132.775	130.183	130.134	200.677	179.487	164.231
FGRAMPH1_01G02503	Nuclear localization sequence-binding	0.444087	6.89064	0.000978181	0.00319579	137.676	134.273	137.852	94.1732	104.138	102.941
FGRAMPH1_01G27633	vps64 vacuolar sorting	-0.453764	6.92326	0.00101409	0.00329597	107.818	98.0893	100.988	149.48	130.997	139.842
FGRAMPH1_01G20405	hypothetical protein	-0.528776	4.32827	0.00106953	0.00345713	16.2105	17.7772	14.9429	24.0841	24.0442	22.4887
FGRAMPH1_01G09799	abc transporter	0.491217	5.12186	0.0010954	0.00352374	38.8297	45.8589	36.8646	31.0786	26.2958	29.0611
FGRAMPH1_01G00329	hypothetical protein	1.30559	0.912562	0.00110995	0.00356711	1.80954	3.06775	2.54521	1.51427	0.964985	0.475114
FGRAMPH1_01G24449	multisubstrate pseudouridine synthase 7	0.59399	3.6022	0.00112379	0.00360583	13.9485	14.0802	15.2713	8.50875	10.5344	9.66065
FGRAMPH1_01G07689	eukaryotic translation initiation factor 3 39 kDa subunit	0.463099	7.58155	0.00118383	0.00378638	208.248	215.214	242.124	149.48	164.691	168.665
FGRAMPH1_01G02927	hypothetical protein	-0.4537	10.0921	0.00128656	0.00407987	972.779	857.948	932.698	1262.61	1236.79	1285.26
FGRAMPH1_01G19539	hypothetical protein	-0.573087	10.1541	0.00129444	0.00410227	903.187	894.21	950.35	1434.3	1009.21	1644.29
FGRAMPH1_01G24147	DNA polymerase delta catalytic subunit	0.456909	5.17425	0.00131835	0.00417277	42.3734	43.1058	39.3277	31.5112	32.2466	27.1607
FGRAMPH1_01G20889	hypothetical protein	-1.01745	1.64645	0.00136979	0.00432196	2.63891	1.33722	1.88838	4.25438	4.66409	3.00905
FGRAMPH1_01G26813	hypothetical protein FPSE_00923	0.701554	9.72734	0.00140996	0.00443617	861.191	1192.25	1095.43	428.322	656.511	851.483
FGRAMPH1_01G06923	37s ribosomal mitochondrial	-0.504026	5.69295	0.00142255	0.00447016	46.3695	38.4649	43.1044	62.734	69.3985	49.3327
FGRAMPH1_01G07295	unspecified product	-0.702789	3.14512	0.00166829	0.00514734	6.93657	5.66354	7.22512	12.042	11.9819	8.23531
FGRAMPH1_01G23459	unnamed protein product	1.09886	1.52936	0.00176703	0.00541046	2.26193	5.19158	3.77677	2.09113	1.68872	1.42534
FGRAMPH1_01G10351	related to RIS1-similarity to RAD5	0.424124	6.1804	0.00185861	0.00566284	87.2349	89.1221	72.4155	60.4266	61.1157	63.9028
FGRAMPH1_01G17153	positive regulator of purine utilization	0.658997	8.2431	0.00187857	0.00570673	273.542	373.086	465.938	178.107	238.512	287.998
FGRAMPH1_01G25911	omega-6 fatty acid desaturase (delta-12 desaturase)	-0.499172	4.89853	0.00194111	0.00586479	23.2978	29.4976	20.9364	34.1071	35.7849	34.3666
FGRAMPH1_01G13653	conidial development fluffy	-0.58959	3.54651	0.00199497	0.00601305	8.82151	9.98985	8.78509	13.989	15.6006	11.957
FGRAMPH1_01G07241	hypothetical protein	0.435263	6.5281	0.00211214	0.00632446	92.2112	106.349	119.297	77.7325	74.2234	83.0657
FGRAMPH1_01G26013	gelsolin	0.434798	5.06302	0.00212544	0.00636047	41.0163	37.285	36.454	30.2133	27.3412	27.319
FGRAMPH1_01G11143	HAL kinase	-0.412492	6.73868	0.00216842	0.00647752	97.9414	86.605	89.9035	114.003	126.011	125.351
FGRAMPH1_01G01797	cutinase palindrome-binding protein	0.445571	7.41946	0.00219982	0.00655184	212.319	197.201	182.188	140.034	133.892	160.588
FGRAMPH1_01G22675	hypothetical protein	0.533774	3.9183	0.00221016	0.00657677	15.5319	18.2492	19.3765	12.1863	12.5448	11.957
FGRAMPH1_01G13409	hypothetical protein	-0.491267	11.9345	0.00250559	0.00732993	3173.86	3049.74	3538.5	4766.06	3716.8	5239.48
FGRAMPH1_01G13465	lipase 1	-0.42836	7.93935	0.00279864	0.00806971	226.117	185.796	215.522	284.827	274.779	284.752
FGRAMPH1_01G01057	acid phosphatase	-0.424481	8.1915	0.00281703	0.00811356	245.344	265.793	237.362	358.666	328.336	317.534
FGRAMPH1_01G11585	hypothetical protein	-0.76145	7.14791	0.00316153	0.00900746	101.787	90.2233	123.402	94.5337	235.054	205.17
FGRAMPH1_01G24675	hypothetical protein	-0.661866	2.60177	0.00317859	0.00904578	5.50402	4.01167	4.18729	7.1387	6.99614	7.60182
FGRAMPH1_01G27059	nacht and wd	-0.498854	4.16752	0.00318812	0.00907034	16.1351	14.0015	14.1218	20.9835	22.6771	18.9254
FGRAMPH1_01G18735	ire kinase	-0.425174	8.20964	0.00319726	0.00909376	255.598	258.478	243.684	308.478	338.468	370.589
FGRAMPH1_01G25827	60S ribosomal protein L28	0.430558	8.81033	0.00334008	0.00943851	504.56	517.191	523.986	331.192	418.723	397.037
FGRAMPH1_01G07323	Ras-2 protein	-0.44264	7.19563	0.00339175	0.00955495	135.489	107.686	129.231	182.65	170.802	152.67
FGRAMPH1_01G26047	1%2C3-beta-glucan synthase component GLS2	0.414675	9.72996	0.00346452	0.00972992	957.021	972.556	981.139	696.997	701.785	784.809
FGRAMPH1_01G01827	hypothetical protein	-0.404606	6.67176	0.00351166	0.0098348	91.6834	77.7163	93.434	113.57	122.875	111.493
FGRAMPH1_01G03221	hypothetical protein	0.50299	7.65299	0.00360863	0.0100531	215.411	236.767	255.342	150.057	138.958	210.238
FGRAMPH1_01G07121	HAT1-interacting factor 1	0.392698	5.73863	0.00362459	0.010092	62.9569	62.7709	55.5842	44.4907	44.711	48.9367
FGRAMPH1_01G16919	unnamed protein product	-0.764799	1.887	0.00371837	0.010333	2.86511	2.43847	2.54521	5.11967	4.50326	3.72173
FGRAMPH1_01G20565	5-methyltetrahydropteroyltriglutamate- homocysteine methyltransferase	0.427974	10.8881	0.00380577	0.0105584	2019.98	2330.47	2171.81	1590.63	1776.3	1481.09
FGRAMPH1_01G14207	homocitrate synthase	0.625227	7.91802	0.00383298	0.010624	220.462	277.041	382.439	141.404	195.49	233.598
FGRAMPH1_01G08327	extragenic suppressor of kinetochore 1	-0.394586	8.01489	0.00437369	0.0119556	228.907	228.272	212.895	287.928	302.362	290.611
FGRAMPH1_01G17309	Life-span regulatory factor	0.665593	8.62446	0.00458874	0.0124621	471.461	478.648	501.736	172.338	368.865	374.152
FGRAMPH1_01G26683	hypothetical protein	-0.475872	6.18617	0.00464922	0.0125912	66.5006	59.0739	56.7336	88.9093	63.7694	100.883
FGRAMPH1_01G23989	phosphomannomutase	-0.380764	6.0849	0.00476052	0.0128764	63.4847	53.9609	59.0325	70.8101	80.5762	78.473
FGRAMPH1_01G01751	pescadillo development	0.403519	5.42996	0.00477158	0.0129028	51.0441	44.7577	50.9864	37.4241	40.1273	33.4163
FGRAMPH1_01G24201	cutinase transcription factor 1 beta	0.378035	5.82691	0.00480154	0.0129664	64.3141	62.4563	65.1903	45.6444	48.1688	53.9254
FGRAMPH1_01G09751	homogentisate 1%2C2-dioxygenase	0.739198	9.71094	0.00493905	0.0133019	1059.86	914.504	1169.73	534.465	377.148	971.925
FGRAMPH1_01G06721	guanine nucleotide-binding subunit beta	0.422956	9.12314	0.00498474	0.013407	631.454	663.893	620.458	408.42	502.677	517.953
FGRAMPH1_01G23437	unnamed protein product	-0.723988	2.24827	0.00523379	0.0139907	3.61908	3.38239	3.36625	7.1387	4.42285	5.54299
FGRAMPH1_01G19259	60S ribosomal L27-A	0.408382	8.71746	0.00528422	0.0141104	461.056	507.752	471.029	323.405	397.654	363.858
FGRAMPH1_01G23501	60S ribosomal L39	0.395711	8.35391	0.00529083	0.0141244	362.587	381.817	370.37	261.031	304.694	281.663
FGRAMPH1_01G11113	40S ribosomal protein S9	0.401681	9.20818	0.00535002	0.0142596	638.542	678.602	702.233	463.511	538.944	526.189
FGRAMPH1_01G03505	plasma membrane ATPase	0.401023	11.6218	0.00549252	0.0145814	3500.78	3869.38	3389.16	2511.81	2898.01	2738.48
FGRAMPH1_01G22837	hypothetical protein	-0.354497	5.83741	0.00585516	0.015438	51.1195	48.6907	50.3296	63.9599	65.5385	62.4775
FGRAMPH1_01G14347	ran kinase	0.616212	8.37991	0.00618023	0.0162142	318.705	459.297	431.126	192.024	227.093	369.718
FGRAMPH1_01G23541	hypothetical protein FPSE_04787	-0.376672	7.07309	0.00652644	0.0169982	112.569	115.395	123.156	161.955	145.15	148.711
FGRAMPH1_01G02305	hypothetical protein	0.576573	3.29534	0.00662745	0.01723	12.0636	11.4057	11.2482	8.9414	8.60445	5.70137
FGRAMPH1_01G01241	hypothetical protein	0.930493	6.48955	0.00738321	0.0189835	66.6514	95.1003	191.466	46.6539	41.2531	97.3983
FGRAMPH1_01G17901	Phosphoinositide 3-phosphatase	-0.36754	5.845	0.00774416	0.0198101	52.8537	52.5451	44.7465	68.6469	60.1507	64.9322
FGRAMPH1_01G23109	60S ribosomal L43	0.374033	8.35458	0.00775326	0.0198284	370.202	377.727	360.107	265.79	295.768	293.462
FGRAMPH1_01G22693	vacuolar sorting receptor	-0.336862	6.42806	0.00802743	0.0204203	74.1912	79.1322	74.5501	95.5432	93.6035	98.6653
FGRAMPH1_01G14165	carboxymethylbutenolide lactonase	-0.428063	4.72306	0.00806991	0.0205076	19.9049	25.1713	22.0859	27.6174	28.9495	33.8123
FGRAMPH1_01G02355	lysine-specific demethylase 4b	-0.37447	4.89523	0.00810044	0.0205646	26.5399	25.0926	25.6985	35.0445	32.8095	32.3869
FGRAMPH1_01G11723	unnamed protein product	-1.17513	0.191697	0.00832263	0.0210699	0.753975	0.629282	0.410518	0.865297	1.44748	1.82127
FGRAMPH1_01G10671	pal1 cell morphology	-0.354901	6.85542	0.00834442	0.0211144	100.354	101.708	102.383	124.603	138.797	125.984
FGRAMPH1_01G01257	Calnexin like	-0.371158	9.08283	0.00840392	0.0212382	474.401	456.387	487.45	594.387	652.41	587.557
FGRAMPH1_01G24033	hypothetical protein	0.673803	9.9379	0.0084468	0.0213305	934.854	1186.28	1495.93	447.142	772.068	1048.18
FGRAMPH1_01G10307	hypothetical protein	0.931021	0.790049	0.00882662	0.022138	1.80954	2.35981	2.05259	0.793189	1.12582	1.34616
FGRAMPH1_01G03731	phosphatase psr1	-0.356496	7.03414	0.00900979	0.0225499	115.132	112.641	116.669	152.509	150.055	138.417
FGRAMPH1_01G20613	60s ribosomal l26	0.379355	8.93429	0.00902569	0.022571	547.009	560.769	551.162	376.26	450.487	448.666
FGRAMPH1_01G01535	zinc finger transcription factor ace1	0.4256	8.78132	0.00913978	0.0228108	523.183	556.6	432.933	373.448	321.34	431.483
FGRAMPH1_01G26069	glycosylphosphatidylinositol transamidase	-0.413698	4.50563	0.0100138	0.0247849	20.6589	18.7998	18.5554	28.3385	25.9742	22.9638
FGRAMPH1_01G06729	hypothetical protein	0.375751	10.0926	0.0102326	0.0252558	1226.27	1160.55	1312.43	862.052	958.712	1030.28
FGRAMPH1_01G04855	vacuolar sorting-associated vps5	-0.342714	6.9492	0.0105714	0.0259893	111.513	108.944	105.996	139.673	136.787	137.545
FGRAMPH1_01G03523	glutamate synthase precursor	-0.380735	10.7242	0.0116034	0.0282162	1445.97	1383.87	1578.94	1679.18	2081.79	1979.32
FGRAMPH1_01G19523	integral membrane	0.418851	7.5496	0.011938	0.0289738	172.434	217.968	252.223	148.831	153.111	178.722
FGRAMPH1_01G05463	Choline transport	-0.522981	2.87148	0.0122521	0.0296073	5.88101	5.58488	6.15778	8.86929	9.08694	7.36426
FGRAMPH1_01G20773	nucleolar protein NOP5	0.339768	6.78115	0.0125873	0.0303005	127.573	117.046	123.484	88.6929	102.288	99.9323
FGRAMPH1_01G10017	hypothetical protein	-0.335787	5.41446	0.0134009	0.0320212	36.9448	40.1167	35.633	48.024	45.3543	48.8575
FGRAMPH1_01G23767	ras small monomeric	-0.432972	4.35132	0.0134582	0.0321353	17.643	19.6651	14.3681	25.1657	23.1596	21.4593
FGRAMPH1_01G12311	transcription factor	0.424203	3.86869	0.0135503	0.0323244	15.6073	18.0919	16.0102	12.691	11.9015	12.4321
FGRAMPH1_01G16955	hypothetical protein	0.464751	4.1383	0.0140064	0.0333016	23.901	18.1705	18.6375	15.2148	12.3036	16.4706
FGRAMPH1_01G20001	hypothetical protein	-0.411257	5.82437	0.0141105	0.0335412	46.4449	49.32	49.7548	56.7491	82.2649	54.5589
FGRAMPH1_01G17565	molybdopterin molybdotransferase	0.367074	5.01731	0.0148783	0.0351253	33.7027	40.2741	34.9762	29.2759	30.0754	25.1018
FGRAMPH1_01G19693	hypothetical protein	-0.347945	7.0987	0.0150685	0.0355076	112.946	116.889	131.612	149.047	144.506	166.448
FGRAMPH1_01G01821	Regulatory LEU3	-0.310112	6.3556	0.0159313	0.0373217	78.4134	70.9516	69.5418	88.4045	92.156	90.9051
FGRAMPH1_01G06465	hypothetical protein	-0.33488	6.10393	0.0161472	0.0377043	60.1672	64.2654	57.6368	79.0305	66.6644	83.9368
FGRAMPH1_01G13733	general amino-acid permease GAP1	-0.366432	4.76484	0.0161834	0.0377713	24.5796	21.7889	24.4669	29.9249	28.2258	33.1788
FGRAMPH1_01G09689	hypothetical protein	0.398676	5.84302	0.0162555	0.0379068	63.0323	52.6237	79.7227	47.8077	54.8433	45.5317
FGRAMPH1_01G24901	wings apart	-0.422218	4.075	0.0169862	0.0393433	16.0597	14.4735	12.2334	20.3345	17.3697	19.638
FGRAMPH1_01G05587	6-hydroxy-d-nicotine oxidase	0.521986	5.23995	0.0171211	0.0396009	35.9646	60.9617	36.2077	30.6459	24.205	37.8507
FGRAMPH1_01G20113	Grainyhead 2 like	0.355496	5.026	0.0177341	0.0408683	36.3416	38.6222	34.2372	25.7426	27.5021	32.1494
FGRAMPH1_01G26447	DNA-binding protein creA	-0.357243	8.54304	0.0177555	0.0408988	328.205	328.8	323.735	478.149	410.762	367.342
FGRAMPH1_01G26167	dihydropteroate synthase	0.405211	4.08293	0.0178275	0.0410458	19.2264	20.6876	17.4881	14.0611	15.8418	13.4616
FGRAMPH1_01G05979	ran kinase	0.401746	7.83899	0.0180393	0.0414764	206.966	254.073	320.451	205.941	184.232	201.29
FGRAMPH1_01G10631	probable septin aspE	-0.378838	4.80068	0.0181532	0.0417095	25.786	24.3847	22.0859	34.4677	26.7783	32.7037
FGRAMPH1_01G19479	translation initiation factor eIF-2B subunit delta	0.358746	5.27929	0.0183666	0.0421517	48.179	41.0607	41.1339	31.0786	31.6033	39.0385
FGRAMPH1_01G07749	ubiquitin thiolesterase	-0.304261	6.35733	0.0191992	0.0437325	74.1158	75.1206	70.445	92.4426	95.2922	83.5409
FGRAMPH1_01G03837	positive cofactor 2	-0.323883	5.45579	0.0202639	0.0457944	41.0917	38.3862	37.0288	51.4852	49.5359	44.8191
FGRAMPH1_01G22873	Suppressor STM1	0.322694	9.51274	0.0204295	0.0461064	812.333	831.911	790.823	625.61	650.963	670.465
FGRAMPH1_01G24321	hypothetical protein	0.33114	6.46393	0.0210185	0.0472962	98.7708	103.989	91.7919	67.8537	76.7967	89.559
FGRAMPH1_01G22561	bifunctional xylanase deacetylase	-0.863745	1.13324	0.0214777	0.0481367	1.73414	1.65187	0.903141	3.67751	1.84955	2.29638
FGRAMPH1_01G06647	fructose-bisphosphate aldolase	0.331578	10.7394	0.0218688	0.0488932	1857.27	1887.45	1970.41	1372.79	1590.21	1578.64
FGRAMPH1_01G10819	unspecified product	-0.339267	6.88948	0.0219892	0.0490859	105.934	92.1112	115.602	140.034	118.613	138.1
FGRAMPH1_01G14205	phosphoglycerate kinase	0.454796	10.1979	0.0225283	0.0500558	1039.28	1347.37	1687.31	811.288	946.972	1214.15
FGRAMPH1_01G05637	Delta(14)-sterol reductase	-0.412275	3.91721	0.0228499	0.0506581	12.5914	12.4283	13.465	19.4692	17.1285	14.5702
FGRAMPH1_01G01203	serine threonine- kinase prp4	-0.55778	2.66368	0.0236661	0.0522256	4.07147	5.42756	5.50095	9.08562	6.99614	5.93892
FGRAMPH1_01G23603	serine/threonine-protein kinase CLA4	-0.308289	6.81737	0.0240207	0.0529731	104.124	103.989	93.7624	119.627	121.588	132.636
FGRAMPH1_01G06921	beta- -n-acetylglucosaminyltransferase	0.448566	3.47443	0.0241341	0.0531883	13.4962	13.6869	10.7556	9.51827	10.3736	7.91856
FGRAMPH1_01G20141	hypothetical protein	-0.312679	7.02216	0.0243613	0.05363	122.672	108.315	116.423	142.558	151.02	137.941
FGRAMPH1_01G07869	unnamed protein product	1.05001	0.34671	0.0255524	0.055836	1.96034	1.80919	0.738933	0.432648	1.0454	0.712671
FGRAMPH1_01G18031	ste ste11 kinase	-0.300419	6.97135	0.0275071	0.0594349	110.985	109.652	116.341	143.856	132.605	138.496
FGRAMPH1_01G02627	hypothetical protein	0.360422	7.68756	0.0286674	0.0615448	221.895	201.921	271.024	175.655	157.051	208.496
FGRAMPH1_01G06097	2-dehydropantoate 2-reductase	-0.367721	4.11191	0.0287209	0.0615981	14.4009	14.3162	16.1744	18.676	18.4151	20.8258
FGRAMPH1_01G18401	hypothetical protein	0.547323	7.71584	0.0287249	0.0615981	211.415	243.454	293.603	93.4521	214.709	204.061
FGRAMPH1_01G19355	Transcription initiation factor TFIID subunit 12	-0.304807	5.55188	0.0292919	0.0626724	42.4488	42.5552	40.4771	48.673	48.3297	58.0431
FGRAMPH1_01G26495	D-lactate dehydrogenase	-0.570893	1.96939	0.0297384	0.0635396	2.26193	3.61837	3.20204	4.61492	4.42285	4.4344
FGRAMPH1_01G26961	3-ketosteroid reductase	0.339417	4.43201	0.029781	0.0636092	24.655	23.2048	23.9743	20.1903	18.8976	17.6584
FGRAMPH1_01G03775	hypothetical protein	0.32603	7.48565	0.0298494	0.0637011	179.597	230.475	187.607	150.634	160.348	165.815
FGRAMPH1_01G10781	c6 finger	-0.301534	9.53492	0.0311427	0.0659843	661.764	639.901	691.641	839.482	778.341	838.813
FGRAMPH1_01G22649	tRNA pseudouridine synthase 1	0.300312	5.76551	0.0313958	0.0664366	58.6593	61.591	59.361	45.2839	54.8433	45.7693
FGRAMPH1_01G26913	DNA replication ATP-dependent helicase dna2	0.440398	3.3999	0.0318982	0.067273	12.516	13.0576	10.3451	8.004	7.80029	10.6901
FGRAMPH1_01G03303	tata element modulatory factor	-0.308176	5.70137	0.0325684	0.0684451	52.9291	44.0497	42.0371	54.8743	61.5982	55.7467
FGRAMPH1_01G11271	unnamed protein product	-0.532644	9.05043	0.0350006	0.0727615	592.549	232.756	474.559	676.662	643.404	560.318
FGRAMPH1_01G12599	lipoteichoic acid synthase yvgj	-0.347576	4.89546	0.0352392	0.0732121	26.2383	25.4073	26.5195	38.1452	34.7395	26.5272
FGRAMPH1_01G26747	hypothetical protein	0.274513	6.04214	0.0387567	0.0793868	68.7625	77.323	69.8702	62.5898	55.4062	60.4978
FGRAMPH1_01G15241	serine threonine- kinase mak	-0.2878	6.92909	0.039297	0.0803461	112.795	111.147	104.846	124.819	130.916	145.702
FGRAMPH1_01G17427	hypothetical protein	0.322466	5.16224	0.0394261	0.0805935	45.8417	37.3636	35.633	33.9629	32.8899	28.1901
FGRAMPH1_01G01983	dipeptidyl peptidase family member 6	0.332974	4.62389	0.0402629	0.0819705	27.3693	26.4298	28.1616	19.2529	20.3451	25.4978
FGRAMPH1_01G11377	transcription factor	0.556778	9.95368	0.0404668	0.0823187	830.579	1300.18	1410.79	440.941	940.217	1026.48
FGRAMPH1_01G09931	probable transcription initiation factor TFIID	-0.313122	8.58981	0.0409445	0.0831055	329.11	329.98	371.437	470.649	440.918	368.688
FGRAMPH1_01G20713	succinyl-CoA ligase beta-chain	-0.28616	8.51039	0.04106	0.0833062	338.384	320.226	326.773	386.427	422.1	393.078
FGRAMPH1_01G24651	transcription factor	-0.257956	6.16553	0.0414012	0.0839136	67.5562	62.3776	65.7651	77.0835	78.0833	78.8689
FGRAMPH1_01G04633	poly polymerase beta	-0.598219	5.11255	0.0419818	0.0848336	39.5083	12.743	29.8857	47.5192	33.3724	43.4729
FGRAMPH1_01G02993	pre-mrna-splicing factor brr2	0.289328	5.48567	0.0430457	0.0866695	45.3893	54.3542	47.6201	39.2268	38.1169	43.2354
FGRAMPH1_01G11059	5-methylcytosine g t mismatch-specific dna glycosylase	-0.264979	6.15003	0.0447684	0.0895457	65.5205	62.2203	65.3545	75.4251	71.5697	85.0454
FGRAMPH1_01G23139	transcription factor	-0.342274	3.91817	0.0465786	0.0925766	13.1192	12.507	13.9576	17.6665	17.3697	15.1245
FGRAMPH1_01G19153	tRNA-splicing endonuclease beta chain	-0.355878	5.52673	0.0466935	0.0927315	42.1472	39.1728	39.574	67.4932	43.5851	43.5521
FGRAMPH1_01G06103	60s ribosomal l7	0.281525	8.9533	0.0476983	0.0944468	531.628	535.283	564.299	412.891	471.234	457.931
FGRAMPH1_01G01479	drb0094 family rna ligase	-0.734635	1.17849	0.0486496	0.0959752	0.90477	1.80919	2.05259	1.94692	3.53828	2.45475
FGRAMPH1_01G19375	frequency clock protein	-0.348083	6.56349	0.0509126	0.0996134	76.0007	69.7717	103.533	93.1636	96.5789	127.568
FGRAMPH1_01G17325	integral membrane	-0.413625	8.41366	0.051329	0.100291	317.876	197.437	361.667	315.112	399.584	453.496
FGRAMPH1_01G19933	hypothetical protein FPSE_00994	0.271771	7.18697	0.0526016	0.102474	166.779	166.13	144.749	128.136	133.248	134.299
FGRAMPH1_01G16933	pyridoxine biosynthesis protein PDX1	-0.317587	7.24658	0.0527846	0.102716	125.16	136.712	143.353	168.877	200.476	135.645
FGRAMPH1_01G10721	BSD domain-containing	-0.246	6.10593	0.0539291	0.104618	61.5244	63.8721	63.2198	71.6033	76.8771	75.2264
FGRAMPH1_01G10179	DUF207 domain	0.508791	2.19465	0.0539908	0.104698	4.29766	5.82086	5.50095	3.5333	4.58368	2.85068
FGRAMPH1_01G23495	long-chain-alcohol oxidase fao2	-0.26368	5.77872	0.0543449	0.105283	49.9132	46.9602	52.3822	54.3695	60.9549	63.9028
FGRAMPH1_01G26925	hypothetical protein	-0.276116	5.9285	0.0556824	0.107584	54.7386	48.0614	62.0704	60.8592	66.3427	72.4549
FGRAMPH1_01G09867	myc-type bHLH transcription factor	-0.272976	9.38767	0.0576488	0.110807	592.323	594.042	633.184	712.428	691.894	794.232
FGRAMPH1_01G02935	chromatin structure-remodeling complex subunit rsc7	0.2748	8.32127	0.0587836	0.112515	340.495	353.106	356.576	268.747	276.549	322.761
FGRAMPH1_01G05389	F-box and WD-40 domain-containing CDC4	-0.276157	6.83706	0.0610748	0.116169	107.064	108.237	94.5013	113.138	118.774	143.326
FGRAMPH1_01G27467	cross-pathway control 1	-0.283096	10.7827	0.0611641	0.116262	1807.58	1391.97	1568.1	1951.03	1940.58	1909.72
FGRAMPH1_01G05457	hypothetical protein	0.588005	8.77061	0.0611649	0.116262	415.365	548.891	608.881	154.167	362.111	530.306
FGRAMPH1_01G17073	kinesin heavy chain	-0.253634	7.23409	0.0615233	0.116801	139.561	134.116	137.934	167.94	161.715	161.064
FGRAMPH1_01G18789	unnamed protein product	-0.377372	3.60013	0.0627179	0.1188	12.516	10.4618	8.21037	12.042	14.3139	14.2534
FGRAMPH1_01G16957	Pheromone-regulated membrane 10	0.366544	9.34355	0.0647881	0.121962	607.855	628.574	958.396	580.614	463.916	657.795
FGRAMPH1_01G23067	phospholipid-translocating atpase	-0.257739	6.88227	0.0662089	0.124264	119.43	102.966	99.5097	126.117	126.976	131.844
FGRAMPH1_01G13861	sphingosine n-acyltransferase lag1	0.788661	3.9224	0.0670488	0.125605	14.1747	12.4283	30.6247	3.6054	15.6006	13.9367
FGRAMPH1_01G10441	serine/threonine-protein kinase sid2	-0.248554	5.61362	0.067391	0.126105	47.3496	44.9937	41.4624	54.5858	54.5216	49.887
FGRAMPH1_01G28167	d-mandelate dehydrogenase	-0.255312	5.11463	0.067941	0.126922	29.5558	33.7453	31.0352	36.6309	38.6798	37.2964
FGRAMPH1_01G23343	MNN9 protein	-0.242319	6.00013	0.0683214	0.127419	61.5998	58.1299	55.7484	74.1992	68.5139	64.853
FGRAMPH1_01G16869	GMP synthase (glutamine-hydrolysing)	0.275755	5.48139	0.0683972	0.127537	50.3656	41.8473	54.1063	44.2023	37.7148	38.8801
FGRAMPH1_01G19813	developmental regulator flbA	-0.247631	6.60016	0.0688749	0.128285	92.362	80.3908	92.9414	102.826	110.491	102.149
FGRAMPH1_01G11223	sorting nexin-3	-0.239681	6.81062	0.0690397	0.128568	104.652	99.8985	103.861	119.555	119.497	125.113
FGRAMPH1_01G04937	LYR motif-containing 5	0.631273	1.02046	0.0691574	0.128763	1.80954	2.91043	2.1347	1.08162	1.68872	1.6629
FGRAMPH1_01G04557	serine hydrolase	0.276824	6.96886	0.0709158	0.131401	153.509	120.35	137.359	103.187	108.32	127.964
FGRAMPH1_01G03507	myocyte-specific enhancer factor 2d	0.392015	3.49906	0.0719896	0.133025	14.7025	12.9789	10.263	8.43665	11.9819	8.55205
FGRAMPH1_01G03547	hypothetical protein	-0.400051	3.6862	0.072315	0.133504	10.8572	11.0911	10.9198	19.1086	13.751	10.4525
FGRAMPH1_01G02371	cyclin containing	0.265976	6.61875	0.0725463	0.133832	105.707	117.676	98.0318	88.2603	77.9225	101.12
FGRAMPH1_01G22927	peroxisomal membrane pex17	0.289604	4.46814	0.0729254	0.134383	24.9566	23.2048	24.3848	22.2814	17.8522	19.1629
FGRAMPH1_01G26065	aconitate hydratase	-0.262063	9.56492	0.0730102	0.134515	676.617	714.707	674.646	808.115	917.459	751.947
FGRAMPH1_01G04893	dna helicase ino80	0.247464	7.02407	0.0740793	0.13606	149.212	144.735	129.395	118.401	116.924	121.312
FGRAMPH1_01G07443	Flavin carrier 2	-0.261776	8.6337	0.0752127	0.137839	364.019	377.097	342.208	431.423	391.623	475.827
FGRAMPH1_01G09755	hypothetical protein	0.320221	11.1474	0.0752411	0.137841	2448.99	2461.04	2646.45	1882.81	1579.44	2590.08
FGRAMPH1_01G17367	t-complex 11	-0.297122	6.70341	0.0764503	0.139751	83.9175	89.5154	106.735	92.9473	112.582	138.733
FGRAMPH1_01G14901	hypothetical protein	-0.303288	4.44139	0.077093	0.140618	22.6193	17.6986	17.5702	23.7957	21.873	25.8145
FGRAMPH1_01G01951	cytoskeletal adaptor	-0.249957	6.65011	0.0789485	0.143456	90.5524	81.1774	103.122	101.745	112.582	112.523
FGRAMPH1_01G03513	bZIP transcription factor	-0.303385	4.03731	0.0796168	0.144461	16.4367	14.5521	12.644	17.5223	18.1739	18.2127
FGRAMPH1_01G07069	GIP3 Glc7-interacting whose overexpression relocalizes Glc7p from the nucleus	-0.256429	6.46324	0.0805434	0.145774	89.5723	68.1198	83.0889	86.746	96.2572	104.683
FGRAMPH1_01G01823	hypothetical protein	0.816874	-0.0381374	0.0831114	0.149586	0.90477	1.1799	1.06735	0.576865	0.964985	0.237557
FGRAMPH1_01G23637	camk camkl pask kinase	0.223489	5.70741	0.0876922	0.156373	54.2108	56.7927	57.3905	48.3845	46.9626	48.8575
FGRAMPH1_01G19345	atp-citrate synthase subunit 1	-0.265208	11.8983	0.0881878	0.157131	3582.66	3068.69	3749.92	3891.38	4754.64	3854.36
FGRAMPH1_01G04447	hypothetical protein FPSE_11146	0.345143	7.71024	0.0887394	0.157848	227.022	236.61	238.922	135.635	161.635	255.849
FGRAMPH1_01G26205	Fe-S oxidoreductase	0.251339	5.48854	0.0907854	0.160804	53.9092	50.9719	40.9697	41.9669	40.3685	40.2263
FGRAMPH1_01G24853	Sterol regulatory element-binding cleavage-activating	0.313235	5.39596	0.0943853	0.165916	33.1749	55.5341	50.8222	37.8567	33.2116	41.1765
FGRAMPH1_01G20523	hypothetical protein	-0.237964	8.87683	0.0952114	0.167052	422.528	423.428	447.876	482.043	486.352	557.467
FGRAMPH1_01G27263	exosome complex exonuclease RRP41	-0.322476	3.71793	0.0954617	0.167375	12.5914	9.98985	12.0692	15.2148	16.0831	12.0362
FGRAMPH1_01G06965	related to carrier mitochondrial	0.385534	3.3244	0.0960745	0.168126	12.4406	10.0685	11.0019	10.7441	8.92611	5.93892
FGRAMPH1_01G23953	homeobox transcription	0.281475	3.82593	0.0973731	0.169798	15.1549	15.0241	16.0102	12.6189	12.384	12.9864
FGRAMPH1_01G26773	hypothetical protein	0.636253	0.552797	0.0986156	0.171553	1.43255	1.65187	1.72418	1.15373	1.36706	0.554299
FGRAMPH1_01G24941	extracellular chitinase	0.46081	1.93036	0.0996792	0.173047	4.75004	4.01167	3.94098	3.46119	3.69911	2.05883
FGRAMPH1_01G20469	Cell wall integrity and stress response component 1	-0.229361	8.45911	0.102613	0.177252	317.951	337.61	316.017	385.562	392.588	360.849
FGRAMPH1_01G01503	pkhd-type hydroxylase ofd1	0.313844	6.23561	0.103393	0.178327	83.8421	64.1081	102.137	51.9899	81.5412	67.7037
FGRAMPH1_01G20097	histone promoter control 2	0.216477	6.22977	0.103454	0.178343	78.5642	84.7958	78.1627	71.3149	62.8848	73.6426
FGRAMPH1_01G14675	elongation factor 3	0.228623	10.1507	0.103947	0.179063	1281.53	1195.71	1202.08	996.245	1058.59	1085.32
FGRAMPH1_01G02789	prohibitin-2	-0.216655	6.7833	0.104535	0.17986	98.0922	103.045	104.107	111.479	118.211	125.034
FGRAMPH1_01G20257	unnamed protein product	-0.313286	3.38903	0.104839	0.180291	9.0477	9.36057	9.19561	11.0325	9.97151	13.3032
FGRAMPH1_01G22863	bZIP transcription factor	-0.245363	7.42153	0.108462	0.184844	158.712	164.557	146.966	217.983	175.145	164.231
FGRAMPH1_01G06163	hypothetical protein FOMG_07251	-0.273621	5.38471	0.109336	0.185923	41.0917	30.9921	40.9697	41.2458	55.0041	40.4639
FGRAMPH1_01G10791	hexokinase	0.23476	8.10673	0.110167	0.187052	293.447	291.043	309.12	225.554	281.856	252.048
FGRAMPH1_01G12709	mfs sp general alpha glucoside:h+ symporter	0.37875	4.36855	0.111079	0.188282	22.6947	31.6214	15.1892	18.3876	15.1985	19.8756
FGRAMPH1_01G12263	trans-aconitate 2-methyltransferase	0.254017	4.35258	0.1153	0.194222	21.0359	22.7328	22.4143	18.676	19.943	16.8665
FGRAMPH1_01G24587	serine/threonine-protein kinase 24	0.232776	4.98476	0.115915	0.195031	36.7186	34.8465	30.5426	27.8337	27.9041	31.1991
FGRAMPH1_01G10151	histone deacetylase complex subunit cti6	0.219936	5.10496	0.117547	0.197049	36.8694	39.5661	34.1551	31.2949	31.7641	31.9118
FGRAMPH1_01G24213	hypothetical protein FPSE_03183	-0.42137	1.79174	0.117694	0.197155	3.31749	2.67445	2.46311	3.38908	4.50326	3.48417
FGRAMPH1_01G19365	exosome complex exonuclease rrp6	0.256933	4.94999	0.117967	0.197523	37.8496	35.6331	26.93	26.9684	27.6629	29.4571
FGRAMPH1_01G20649	Ring assembly 3	-0.214158	5.57792	0.119047	0.198806	43.7306	44.9937	43.515	49.7546	46.9626	56.6969
FGRAMPH1_01G23507	60S ribosomal protein L10a	0.222669	9.39829	0.11905	0.198806	747.717	712.662	719.392	578.667	668.895	620.499
FGRAMPH1_01G19379	2%2C3-bisphosphoglycerate-independent phosphoglycerate mutase	0.229754	8.60273	0.120432	0.200647	390.785	393.223	474.477	345.398	367.338	360.453
FGRAMPH1_01G17069	acetyl-CoA acetyltransferase	-0.216184	6.23629	0.121479	0.201991	63.1831	76.9297	68.7208	86.3855	83.1495	73.0092
FGRAMPH1_01G06949	hypothetical protein	-0.469087	2.04087	0.124496	0.206186	4.07147	3.14641	2.70942	4.97546	5.87032	2.92987
FGRAMPH1_01G24803	unnamed protein product	-0.220703	5.33325	0.126508	0.208624	37.925	37.285	36.0435	37.4241	44.9522	47.353
FGRAMPH1_01G10701	probable woronin body major precursor	0.219499	12.3623	0.127687	0.210276	5605.96	5689.18	5699.88	4641.67	4587.78	5366.97
FGRAMPH1_01G02997	origin recognition complex subunit 3	-0.300871	3.55296	0.128577	0.211583	11.385	11.1698	8.53878	11.321	14.3944	12.6697
FGRAMPH1_01G20341	coproporphyrinogen III oxidase	0.339568	7.376	0.12922	0.212503	142.124	184.93	229.233	96.769	171.606	171.279
FGRAMPH1_01G06683	Ankyrin repeat-containing	-0.221452	5.02521	0.129736	0.213073	32.2701	27.8457	29.6394	35.0445	32.0857	37.534
FGRAMPH1_01G23681	hnh endonuclease	0.435379	2.08398	0.132603	0.217106	4.75004	3.77569	5.58305	4.25438	2.25163	3.8801
FGRAMPH1_01G03233	nitrogen permease regulator 3	-0.205504	6.4317	0.135272	0.220505	84.8222	76.3791	78.9016	89.8467	83.3104	103.733
FGRAMPH1_01G12123	hypothetical protein	-0.211074	8.62762	0.136217	0.221827	342.983	384.177	372.34	415.992	420.573	436.155
FGRAMPH1_01G04685	BAR domain	-0.209849	7.72365	0.138158	0.224518	192.038	184.616	211.006	218.992	220.419	240.249
FGRAMPH1_01G20187	Actin arp5	0.19967	6.1982	0.138425	0.22477	75.3975	76.8511	82.7605	61.7966	73.8213	69.0499
FGRAMPH1_01G04597	related to TATA-binding associated factor 2N	0.20123	7.70953	0.139101	0.225504	222.649	221.429	227.099	188.202	196.214	199.389
FGRAMPH1_01G02995	PWWP domain-containing 3	0.213141	7.10159	0.140402	0.227135	155.168	148.275	138.427	112.849	137.912	130.498
FGRAMPH1_01G15381	DNA-directed RNA polymerase I subunit RPA43	0.233967	4.24699	0.144536	0.232178	20.5081	20.373	20.1975	18.3876	17.2089	16.3122
FGRAMPH1_01G18635	isocitrate dehydrogenase subunit 1	-0.205285	7.70705	0.146453	0.234692	189.172	192.403	200.333	218.415	244.463	208.021
FGRAMPH1_01G19675	disulfide-isomerase	-0.187199	6.39152	0.148488	0.237501	79.7706	75.5139	79.8048	82.1311	91.3519	94.2309
FGRAMPH1_01G00753	histone acetyltransferase GCN5	-0.240462	4.27484	0.152287	0.242496	18.6232	16.2827	17.8986	23.0025	20.5863	18.767
FGRAMPH1_01G26625	phosphoglycerate mutase family	-0.214975	6.84225	0.152603	0.242773	105.481	121.294	91.3814	113.065	127.217	129.073
FGRAMPH1_01G03623	cell division protease ftsH	-0.194126	7.43361	0.152603	0.242773	160.295	163.771	159.281	184.957	183.508	184.503
FGRAMPH1_01G01831	adenine phosphoribosyltransferase	-0.200974	8.40489	0.154367	0.245068	316.971	306.775	321.929	386.86	355.597	344.537
FGRAMPH1_01G06917	phospholipase D1	-0.216377	7.81122	0.154617	0.245312	206.137	196.021	220.777	204.859	250.253	268.677
FGRAMPH1_01G26311	deoxyhypusine hydroxylase	0.244356	4.40304	0.154769	0.245474	21.4883	22.9688	23.8922	17.4502	17.5306	22.7263
FGRAMPH1_01G10877	elongation factor 1-alpha	0.202069	12.853	0.15552	0.246354	8183.5	7279.38	8283.69	6833.47	6813.68	6995.81
FGRAMPH1_01G22953	hypothetical protein	0.261029	6.41717	0.163228	0.256742	63.2585	99.6626	116.177	79.4631	76.6359	76.7309
FGRAMPH1_01G24279	3-oxoacyl-acp reductase	-0.248364	4.30119	0.163631	0.257335	18.397	16.5973	18.6375	24.3725	21.7122	17.5792
FGRAMPH1_01G09985	probable ROD1-O-dinitrobenzene%2Ccalcium and zinc resistance	0.219102	9.86875	0.163732	0.257454	932.517	1025.81	1058.64	764.995	808.416	1018.49
FGRAMPH1_01G23103	structural maintenance-chromosome 3 (chondroitin sulfate proteoglycan 6)	0.200725	5.48915	0.164887	0.258952	49.0084	52.7024	41.8729	40.5247	44.0676	40.3847
FGRAMPH1_01G22955	triosephosphate isomerase	0.199876	9.26461	0.165077	0.259106	611.926	643.598	716.847	547.372	585.263	584.548
FGRAMPH1_01G19625	unnamed protein product	-0.265625	4.08135	0.168043	0.262915	16.2105	15.3388	14.1218	19.8297	21.0688	14.0159
FGRAMPH1_01G14493	serine palmitoyltransferase 2	-0.179072	6.64287	0.170405	0.266114	90.5524	93.8417	96.3897	108.811	103.334	105.713
FGRAMPH1_01G17485	sac3 ganp	-0.205542	7.82329	0.171502	0.267577	188.418	226.778	215.522	218.199	239.96	269.152
FGRAMPH1_01G22807	hypothetical protein	-0.179448	6.3064	0.175426	0.272528	75.2467	70.7156	76.2743	79.8236	80.1741	91.697
FGRAMPH1_01G04725	yip1 family	-0.20802	5.00689	0.178516	0.276416	27.9725	29.0256	32.1025	36.3425	37.3127	29.2195
FGRAMPH1_01G19887	hypothetical protein	-0.211107	4.71671	0.178919	0.276955	23.8256	26.1939	22.6606	31.367	25.0896	27.6358
FGRAMPH1_01G20023	related to domain	0.227306	4.3421	0.17956	0.277734	21.1867	24.2274	19.7049	16.8733	20.3451	18.4503
FGRAMPH1_01G14943	phosphatidic acid-preferring phospholipase A1	0.179341	5.56636	0.180464	0.278745	50.5917	53.3317	46.5528	44.4907	43.8264	44.5815
FGRAMPH1_01G01349	unnamed protein product	0.447991	7.74405	0.181896	0.280611	185.026	157.714	399.106	109.893	159.705	274.22
FGRAMPH1_01G04077	dicarboxylic amino acid permease	-0.255966	3.10045	0.183845	0.282837	7.84134	7.94469	7.22512	9.37405	9.16736	8.94798
FGRAMPH1_01G23991	cation exchanger	-0.1841	6.24656	0.184635	0.283781	64.4649	70.5583	77.8343	75.3529	78.405	88.0544
FGRAMPH1_01G19373	prenylcysteine oxidase farnesylcysteine lyase	0.188108	5.53339	0.184657	0.283781	47.802	54.2756	45.4033	39.7316	44.8718	44.8983
FGRAMPH1_01G03269	Cx9C motif-containing partial	0.321348	2.57526	0.185848	0.285088	5.80561	7.3154	6.23988	5.04757	4.02077	6.41404
FGRAMPH1_01G26129	hypothetical protein	0.17254	6.28574	0.185993	0.285223	84.219	86.2903	77.0133	70.2333	72.9368	76.4933
FGRAMPH1_01G27085	phosphoribosylformylglycinamidine synthase	0.197908	7.85952	0.18669	0.286161	263.439	225.912	254.604	190.293	235.135	223.224
FGRAMPH1_01G26819	nicotinate-nucleotide diphosphorylase	-0.18716	5.74268	0.191676	0.292332	45.2385	57.2647	47.2917	58.1191	54.4412	57.9639
FGRAMPH1_01G03789	hypothetical protein	-0.183374	6.43335	0.191906	0.292594	77.2825	86.9983	78.0806	81.1216	103.334	90.8259
FGRAMPH1_01G03787	ribosomal rna-processing 12	0.201807	4.7698	0.194844	0.296129	30.3098	25.8006	30.9531	23.2188	26.3762	26.1313
FGRAMPH1_01G19763	chaperonin%2C10 Kd subunit	-0.188016	7.08455	0.195778	0.297368	125.688	121.058	133.501	143.351	160.911	128.914
FGRAMPH1_01G26705	vacuolar sorting-associated 17	-0.176092	7.27137	0.197491	0.299517	141.22	141.431	152.138	162.243	163.082	165.894
FGRAMPH1_01G00463	pre-mRNA splicing factor CWC25	0.195182	4.84067	0.198968	0.301257	30.536	32.7227	27.9974	24.3004	27.9041	27.5566
FGRAMPH1_01G09855	acid phosphatase	-0.171636	6.01323	0.200001	0.302593	60.6196	65.8386	55.3379	70.8101	65.7798	68.1788
FGRAMPH1_01G26687	hypothetical protein	0.169709	6.53911	0.202149	0.305199	104.652	96.1228	94.0908	82.9964	87.9744	91.2219
FGRAMPH1_01G01301	tubulin cofactor A	0.175366	6.00259	0.204683	0.308098	63.8617	76.7724	62.8914	57.4701	59.9095	62.8734
FGRAMPH1_01G24731	elongation factor 1-gamma 1	0.176986	9.52461	0.206375	0.310153	782.702	812.167	749.607	682.936	677.178	713.7
FGRAMPH1_01G26815	tuberous sclerosis 1	0.176198	6.54605	0.206387	0.310153	95.0763	99.9772	101.891	76.1461	92.719	93.9934
FGRAMPH1_01G06915	ADA HAT complex component 1	0.208474	7.52882	0.21016	0.314644	186.006	202.314	205.177	150.129	149.573	213.96
FGRAMPH1_01G02117	60s ribosomal l15	0.554047	-0.079252	0.210335	0.314843	0.980168	0.786603	1.06735	0.865297	0.482492	0.554299
FGRAMPH1_01G01191	hypothetical protein	-0.184575	5.56373	0.211385	0.31629	43.5798	45.623	43.1865	51.9178	42.1377	56.3802
FGRAMPH1_01G17559	lysophospholipase nte1	-0.17219	7.76509	0.212597	0.317725	206.891	209.63	196.72	221.732	229.827	239.457
FGRAMPH1_01G01085	mfs nnp nitrate nitrite transporter	0.199428	5.20709	0.213404	0.318789	41.8456	35.0038	41.1339	40.7411	31.6033	30.3281
FGRAMPH1_01G26763	hypothetical protein	-0.196892	4.58812	0.213879	0.319261	24.7304	22.6542	19.3765	25.5984	24.6071	26.3688
FGRAMPH1_01G10349	hypothetical protein	0.235194	8.37819	0.21496	0.320399	289.677	341.386	447.876	244.23	323.913	348.496
FGRAMPH1_01G03321	enolase	0.177536	11.1461	0.217193	0.32326	2277.16	2374.75	2564.26	2055.44	2017.38	2307.79
FGRAMPH1_01G26123	hypothetical protein	-0.181657	7.15146	0.21734	0.323276	130.438	127.351	141.465	131.309	154.719	166.844
FGRAMPH1_01G06657	related to acetyltransferase 1	0.172021	7.05819	0.218407	0.324524	143.934	138.206	140.972	114.796	127.137	133.665
FGRAMPH1_01G18299	sterol esterase 2	0.323489	2.06409	0.224444	0.331484	5.05163	3.77569	4.59781	4.54281	3.21662	2.92987
FGRAMPH1_01G07367	beta- -endoglucanase	0.204528	10.1059	0.226788	0.334356	1031.51	1127.36	1380.74	937.189	922.686	1211.86
FGRAMPH1_01G20003	30s ribosomal s2	-0.159829	6.1912	0.228001	0.335799	65.2943	74.1766	67.1608	74.5598	82.0237	74.2761
FGRAMPH1_01G01399	fanconi anemia group m	-0.343013	1.77181	0.228811	0.336795	3.76988	2.75311	2.05259	3.89384	3.53828	3.48417
FGRAMPH1_01G27039	hypothetical protein	-0.169742	6.77951	0.232031	0.340287	96.4334	106.113	107.227	101.672	124.322	122.5
FGRAMPH1_01G24983	hypothetical protein	-0.210969	3.74279	0.234528	0.343398	11.1588	12.271	13.3829	13.4842	13.8314	15.2828
FGRAMPH1_01G07061	hypothetical protein	-0.171966	7.90143	0.234638	0.343458	221.141	205.225	247.789	237.163	260.948	261.392
FGRAMPH1_01G02887	unnamed protein product	0.169881	8.00673	0.245835	0.356781	258.086	269.333	289.087	249.422	214.468	261.867
FGRAMPH1_01G26317	ca2+:h+ antiporter	-0.152368	6.52717	0.246323	0.357128	88.7429	82.8293	90.0677	90.5678	97.946	102.308
FGRAMPH1_01G19695	ubiquitin smt3	0.214177	4.02658	0.24895	0.360209	18.6986	17.7772	15.5176	12.3305	16.8068	15.7579
FGRAMPH1_01G07031	transketolase 1	0.160664	10.294	0.253882	0.366079	1322.47	1308.43	1344.45	1154.02	1148.09	1254.3
FGRAMPH1_01G18899	glucose-6-phosphate isomerase	0.162622	8.93785	0.255029	0.367363	520.469	489.424	543.691	430.629	466.651	490.713
FGRAMPH1_01G11161	hypothetical protein	0.176991	6.3004	0.256153	0.368824	65.9728	94.9429	89.5751	71.6754	69.4789	80.3734
FGRAMPH1_01G22433	C6 zinc finger domain containing	-0.148121	5.80645	0.256972	0.369791	55.1156	52.2304	51.479	60.8592	57.0949	58.0431
FGRAMPH1_01G10331	unnamed protein product	-0.162842	5.74931	0.257699	0.370465	49.8378	51.8371	50.1654	64.5367	55.9691	49.4118
FGRAMPH1_01G06967	hypothetical protein	0.157943	7.491	0.258816	0.371752	178.24	194.999	195.489	170.103	160.107	179.514
FGRAMPH1_01G26155	related to Gbp2p	-0.160082	8.77654	0.267609	0.381256	378.194	431.294	432.769	436.614	466.329	485.091
FGRAMPH1_01G20083	related to 28 kDa heat-and acid-stable phospho	0.15579	6.66887	0.267692	0.381284	108.045	96.3588	116.834	89.4861	96.3376	102.545
FGRAMPH1_01G26149	armadillo-type fold containing	0.196018	3.53156	0.270832	0.384757	12.139	12.507	11.905	10.5999	10.8561	10.4525
FGRAMPH1_01G20627	transcription factor 25	0.173229	4.39385	0.271944	0.38608	21.3375	21.4743	23.5638	19.0365	20.1843	19.638
FGRAMPH1_01G19801	mt-a70 family	-0.297346	2.36425	0.274408	0.389029	4.75004	4.01167	4.67991	3.89384	5.30742	7.36426
FGRAMPH1_01G02095	heat shock protein 70	0.165641	11.9988	0.274525	0.38914	3925.65	4055.02	5000.69	3672.46	4016.67	3884.13
FGRAMPH1_01G00413	tetracycline resistance (probable transport )	0.149247	6.2833	0.281668	0.396912	82.1833	72.2888	90.8067	77.4441	69.1572	74.5137
FGRAMPH1_01G27191	3-oxoadipate enol-lactonase 2	-0.15923	5.06807	0.282729	0.398295	32.2701	32.9587	29.3931	32.5929	33.5332	39.5928
FGRAMPH1_01G01087	methylenetetrahydrofolate dehydrogenase	0.163128	5.47136	0.283791	0.399455	48.1036	41.6113	50.4117	37.352	47.8472	39.9887
FGRAMPH1_01G26045	serine palmitoyltransferase	0.137042	6.39006	0.28389	0.399539	85.8778	83.9305	93.2698	77.1556	82.0237	80.0567
FGRAMPH1_01G19971	prefoldin subunit	-0.177316	4.46112	0.285534	0.401065	22.1669	21.2383	18.1449	25.382	23.24	20.9842
FGRAMPH1_01G14521	transmembrane GTPase Fzo1	-0.143506	6.99714	0.288899	0.404773	121.918	117.361	124.469	133.184	135.339	133.269
FGRAMPH1_01G03795	related to heterokaryon incompatibility het-6	-0.232829	2.63195	0.288943	0.404778	5.27783	6.37148	5.00832	6.2734	6.19199	7.12671
FGRAMPH1_01G02413	tpa inducible	0.143348	5.80836	0.289943	0.405953	61.826	55.7701	58.3757	54.4416	48.8121	56.0634
FGRAMPH1_01G06565	hypothetical protein	-0.221037	4.09645	0.290237	0.406165	15.6073	13.0576	18.3091	18.2433	14.0727	22.4095
FGRAMPH1_01G23417	proteasome component PRE2 precursor	-0.144531	7.66408	0.290256	0.406165	192.791	192.403	192.369	207.599	211.653	219.186
FGRAMPH1_01G02469	hypothetical protein	0.177916	4.51277	0.298987	0.41543	21.9407	25.014	25.2879	25.1657	18.1739	20.4299
FGRAMPH1_01G15145	hypothetical protein	-0.308773	1.94415	0.299218	0.415636	3.84527	2.91043	3.11994	4.25438	5.30742	2.69231
FGRAMPH1_01G17909	unnamed protein product	0.151778	7.44855	0.29965	0.416063	174.998	184.222	191.876	145.154	181.417	169.536
FGRAMPH1_01G09843	copper fist dna	-0.147352	7.09628	0.304766	0.421361	137.977	126.564	124.551	159.07	139.44	132.398
FGRAMPH1_01G27343	fructose facilitator	0.223563	8.89397	0.306995	0.423452	409.635	406.28	721.199	403.805	388.004	524.605
FGRAMPH1_01G02705	thioredoxin 1	-0.14389	6.9926	0.309269	0.426061	121.692	113.271	127.589	122.223	137.912	140.475
FGRAMPH1_01G18219	macrophage erythroblast attacher	-0.135499	6.23121	0.310058	0.426447	74.719	66.3893	73.2365	78.742	72.5347	84.1743
FGRAMPH1_01G22841	hypothetical protein	0.255151	2.98317	0.312677	0.429343	7.38896	10.9338	6.97881	8.9414	6.51365	5.70137
FGRAMPH1_01G07703	gtpase-activating gyp1	-0.132467	5.66125	0.320053	0.43708	49.2346	44.6004	50.5759	53.4321	52.5113	52.3417
FGRAMPH1_01G22921	diacylglycerol o-acyltransferase	0.143447	6.07434	0.323307	0.440531	73.6634	70.6369	67.4071	72.2523	53.4762	65.8825
FGRAMPH1_01G20147	jacalin lectin	-0.140658	7.79806	0.324201	0.441604	215.637	203.887	215.194	254.037	210.769	234.865
FGRAMPH1_01G18637	serine/threonine-protein kinase 24	-0.157983	4.5866	0.326142	0.443407	20.9605	25.9579	20.7722	25.7426	23.7225	26.0521
FGRAMPH1_01G23841	hypothetical protein	0.139049	6.56559	0.326958	0.444396	86.104	104.146	107.145	86.3855	89.6632	93.9934
FGRAMPH1_01G26125	nucleolar essential protein 1	-0.140524	5.87472	0.327361	0.444702	57.9053	48.6907	60.4283	62.8782	66.4231	54.7965
FGRAMPH1_01G04625	udp-n-acetylglucosamine-peptide n-acetylglucosaminyltransferase	0.140061	6.92867	0.328277	0.445646	129.307	130.812	122.581	103.908	115.637	127.806
FGRAMPH1_01G06739	hypothetical protein FPSE_10204	-0.133114	6.21644	0.329664	0.446775	68.1594	74.8846	69.2955	72.6849	73.4193	86.7875
FGRAMPH1_01G07873	translin family	0.148381	4.64443	0.334511	0.451909	26.9169	26.1939	25.2879	26.1752	21.7122	22.8055
FGRAMPH1_01G01095	S-adenosylmethionine synthetase	0.14372	9.68336	0.33556	0.453144	831.635	928.348	828.919	778.695	866.878	697.863
FGRAMPH1_01G26681	hypothetical protein	-0.186711	4.07783	0.337603	0.455229	16.3613	11.799	18.8017	18.2433	16.9676	18.2127
FGRAMPH1_01G09865	nitrite reductase	-0.195169	3.28602	0.338764	0.456549	10.2541	7.78737	8.78509	10.1672	8.92611	11.6403
FGRAMPH1_01G10021	sarcosine oxidase	0.164483	4.45365	0.340341	0.458306	20.8851	26.3512	21.7575	17.9549	21.3101	22.3304
FGRAMPH1_01G09787	unnamed protein product	0.227693	2.25541	0.345005	0.463537	4.44845	5.42756	5.09043	4.54281	3.45786	4.75114
FGRAMPH1_01G15251	bromodomain-containing factor 1	0.129407	7.34474	0.353727	0.472712	175.978	172.345	160.677	144.432	161.474	159.48
FGRAMPH1_01G05025	c6 zinc finger	-0.12914	8.03501	0.354191	0.473024	256.427	258.399	236.377	273.506	265.29	282.772
FGRAMPH1_01G04961	thioesterase containing	-0.132405	4.87781	0.356143	0.475189	28.8019	26.9018	27.9974	30.1412	32.4074	29.2195
FGRAMPH1_01G03383	amp deaminase	0.129084	6.93659	0.356336	0.475256	134.434	128.452	120.528	117.248	109.043	124.321
FGRAMPH1_01G07357	kinetoplast-associated KAP	0.146875	4.70151	0.359042	0.477598	26.2383	30.9135	24.3848	26.3194	22.4359	24.8643
FGRAMPH1_01G01193	hypothetical protein	0.302496	1.45412	0.360177	0.478854	2.86511	2.75311	2.95573	2.01903	1.52789	3.40498
FGRAMPH1_01G03479	related to rna-binding fus tls	-0.133602	5.78722	0.365331	0.484295	54.8894	47.9828	54.6811	54.8743	51.5463	66.4368
FGRAMPH1_01G19627	signal recognition particle subunit srp68	-0.114552	6.44946	0.366284	0.485046	82.4095	85.661	83.2531	88.9093	90.5477	92.6472
FGRAMPH1_01G19669	related to actin-related	-0.121866	5.53199	0.368729	0.487502	42.298	47.5108	42.6939	49.6104	46.8822	47.6698
FGRAMPH1_01G19307	ADP%2CATP carrier protein	-0.129561	11.3113	0.374405	0.493069	2423.43	2255.11	2602.77	2510.08	2888.2	2567.2
FGRAMPH1_01G05921	hypothetical protein	0.318184	1.25601	0.376606	0.494477	2.78971	2.91043	1.72418	1.44216	1.68872	2.85068
FGRAMPH1_01G24467	pre-mrna-splicing factor cwc23	-0.20017	2.83319	0.377247	0.494996	7.01197	6.76478	5.66515	6.41762	9.24777	6.73078
FGRAMPH1_01G06711	solute carrier family 25 member 42	-0.123826	5.45351	0.377351	0.494996	42.5242	39.0155	43.8434	49.0335	43.9068	43.6313
FGRAMPH1_01G01205	serine/threonine-protein kinase psk1	0.126273	5.36874	0.379865	0.497196	43.8814	38.0716	46.9633	41.1737	36.5086	40.3847
FGRAMPH1_01G04071	tat pathway signal sequence	0.287557	1.47877	0.388849	0.506775	2.11113	2.59579	4.02308	1.8027	2.41246	2.92987
FGRAMPH1_01G15397	hypothetical protein	0.148727	4.82263	0.391833	0.510069	31.2146	23.7554	33.8267	27.7616	23.24	29.0611
FGRAMPH1_01G10989	2-methylcitrate dehydratase	0.124242	8.4299	0.394108	0.51235	343.436	375.603	359.614	332.13	359.457	298.055
FGRAMPH1_01G12605	hypothetical protein	-0.174698	2.85923	0.39986	0.51817	6.0318	6.60746	7.38933	7.35502	7.23739	7.99775
FGRAMPH1_01G12219	mfs sp major inositol transporter	-0.146788	6.6544	0.400806	0.519249	105.557	110.99	69.7881	98.2112	114.994	103.892
FGRAMPH1_01G23285	hypothetical protein	0.202966	9.02741	0.406695	0.525154	482.243	520.731	672.019	277.616	587.434	590.171
FGRAMPH1_01G27499	camk camkl kin1 kinase	-0.111362	6.74022	0.409284	0.527723	105.557	108.551	93.7624	109.244	113.547	109.83
FGRAMPH1_01G24207	sac3 family 1	0.105236	6.22919	0.420527	0.539243	82.5603	74.2553	75.9459	70.5938	75.7513	70.0793
FGRAMPH1_01G07965	hypothetical protein	-0.11749	7.0788	0.422896	0.54152	122.747	132.7	133.172	146.884	121.99	152.67
FGRAMPH1_01G06777	ring finger	-0.107318	6.922	0.424554	0.543158	117.319	117.046	115.438	120.276	130.193	126.38
FGRAMPH1_01G17971	unnamed protein product	0.118312	7.39368	0.427921	0.545812	180.351	163.928	180.382	141.26	159.303	182.84
FGRAMPH1_01G14895	dna-directed rna polymerase and iii subunit rpabc3	-0.14157	4.45508	0.42861	0.54626	24.655	16.7546	20.6901	22.6419	24.0442	21.8552
FGRAMPH1_01G09863	vacuolar -sorting-associated 25	-0.172541	3.49198	0.431974	0.549641	8.89691	8.80995	13.6292	12.8352	10.5344	11.8778
FGRAMPH1_01G04623	myb-like dna-binding	0.131788	6.40179	0.43224	0.549782	75.3975	76.6151	112.81	72.9734	85.0795	83.62
FGRAMPH1_01G22641	transcription factor hoxa13	0.112661	7.66267	0.434301	0.551968	217.145	198.774	215.194	184.597	183.267	215.86
FGRAMPH1_01G02987	unnamed protein product	0.106323	6.38914	0.435984	0.55348	86.1794	86.6836	87.3583	73.1176	77.0379	91.6178
FGRAMPH1_01G18381	hypothetical protein	-0.108839	6.95456	0.439121	0.556618	108.874	126.092	122.663	122.295	133.811	129.548
FGRAMPH1_01G20899	hypothetical protein	0.310779	2.26481	0.44111	0.558647	5.27783	4.5623	5.66515	1.37005	5.30742	5.85974
FGRAMPH1_01G17493	atp synthase subunit k	-0.107001	8.05091	0.441452	0.558943	249.943	254.859	260.843	269.107	290.139	265.351
FGRAMPH1_01G07291	related to MUC1 Extracellular alpha-1%2C4-glucan glucosidase	0.10627	5.51084	0.456452	0.574094	44.7107	46.3309	50.3296	46.0771	46.8822	38.3259
FGRAMPH1_01G17327	GTPase-activating protein GYP7	0.105442	7.35663	0.458924	0.576843	164.517	176.828	167.82	149.336	150.94	173.021
FGRAMPH1_01G20625	g2 m phase checkpoint control	-0.105162	7.24232	0.459266	0.577128	148.081	150.634	138.509	171.329	155.523	143.405
FGRAMPH1_01G10339	phospholipid-translocating atpase	-0.106482	7.64456	0.460587	0.578427	195.657	191.302	190.727	186.183	205.22	230.589
FGRAMPH1_01G26169	pyruvate decarboxylase	-0.117134	12.7255	0.464963	0.582611	5791.96	6363.06	7337.93	6516.12	6466.44	8159.05
FGRAMPH1_01G07581	hypothetical protein FPSE_03649	-0.118876	10.9465	0.467	0.584872	1631.3	1966.19	2078.45	1749.05	2063.7	2350.7
FGRAMPH1_01G24439	beta- -xylosyltransferase 1	-0.118864	4.46154	0.470227	0.587874	23.6748	19.2718	19.9512	23.6515	20.908	23.7557
FGRAMPH1_01G23255	afg3 family	0.104451	7.41038	0.470359	0.587874	160.748	171.479	196.146	159.864	172.732	158.846
FGRAMPH1_01G27585	e3 ubiquitin- ligase trip12	-0.106163	8.00299	0.472497	0.58977	243.76	239.521	257.559	237.74	260.385	299.322
FGRAMPH1_01G03885	mitochondrial phosphate carrier	-0.104952	10.0771	0.479037	0.596167	1003.77	969.252	1149.45	1039.8	1215.48	1102.82
FGRAMPH1_01G05955	sulfite reductase subunit beta	0.103995	9.71285	0.484636	0.601558	857.949	797.536	952.321	742.136	815.493	868.825
FGRAMPH1_01G14907	gea2-gdp gtp exchange factor for arf	-0.0971262	6.5732	0.484692	0.601558	89.0445	97.5387	89.0004	88.3324	108.078	98.4278
FGRAMPH1_01G18717	unnamed protein product	0.187077	2.08713	0.486611	0.603338	5.27783	4.48364	3.28415	3.89384	4.34243	3.24661
FGRAMPH1_01G15089	hypothetical protein	0.115925	8.49261	0.490146	0.606149	336.725	367.973	418.811	278.337	395.322	363.145
FGRAMPH1_01G04757	54S ribosomal mitochondrial	0.0986718	5.43144	0.494315	0.609802	42.0718	43.6564	47.7022	40.669	46.2389	37.6924
FGRAMPH1_01G23891	aldehyde dehydrogenase	-0.12695	7.71571	0.498768	0.614767	201.99	184.144	216.343	173.997	194.123	289.819
FGRAMPH1_01G11757	mfs sp sugar:h+ symporter	0.100319	10.5845	0.504055	0.619685	1590.28	1474.01	1701.93	1307.39	1565.85	1572.86
FGRAMPH1_01G07209	hypothetical protein	-0.253412	0.962074	0.505608	0.620679	1.13096	1.33722	2.46311	1.94692	1.52789	2.37557
FGRAMPH1_01G11159	hypothetical protein	-0.315846	0.563833	0.509449	0.624595	1.35716	1.1799	0.985244	1.22584	0.562908	2.61313
FGRAMPH1_01G25023	pyruvate kinase	0.110019	10.3118	0.520129	0.634554	1174.62	1196.34	1586.98	1089.84	1164.17	1413.31
FGRAMPH1_01G20237	pre-mRNA-splicing factor 38A	-0.109544	3.80672	0.522713	0.636772	12.9684	14.2375	12.7261	14.2774	14.9573	13.8575
FGRAMPH1_01G10611	cell polarity	0.0853738	5.93523	0.523726	0.637704	57.2267	64.8161	66.504	55.8117	58.7837	63.111
FGRAMPH1_01G06871	peroxisomal biogenesis factor 19	0.0867714	5.67405	0.524002	0.637963	51.8735	56.5567	48.8517	46.6539	50.0988	51.3915
FGRAMPH1_01G06003	unnamed protein product	0.1582	2.68588	0.533915	0.647402	5.05163	7.55139	7.30723	4.61492	6.03115	7.20589
FGRAMPH1_01G03935	unnamed protein product	-0.104706	4.22903	0.536019	0.649209	16.7383	18.5638	18.4733	17.8828	18.013	21.9344
FGRAMPH1_01G17491	hypothetical protein	-0.101419	4.08508	0.537305	0.650217	16.0597	16.44	16.1744	17.8828	18.3347	15.9955
FGRAMPH1_01G20197	hypothetical protein	0.161615	2.35231	0.543228	0.655883	4.07147	6.29282	5.33674	5.69654	3.45786	4.83032
FGRAMPH1_01G01899	hypothetical protein FPSE_01272	-0.0869839	5.71121	0.551661	0.664014	54.3616	47.1175	50.4938	61.364	51.2246	48.7784
FGRAMPH1_01G06303	glucose-fructose oxidoreductase	-0.0785451	6.10447	0.551956	0.664266	68.2348	61.7483	70.3629	68.3585	75.5101	67.7037
FGRAMPH1_01G14509	transcription initiation factor TFIID TFIIF subunit	-0.0860466	6.9494	0.553917	0.666067	114.303	116.968	128	113.787	125.448	142.138
FGRAMPH1_01G19445	methylglutaconyl- hydratase	0.10318	4.39524	0.555726	0.667922	20.5835	20.5303	23.8101	18.676	23.7225	18.0543
FGRAMPH1_01G18249	mitochondrial import inner membrane translocase subunit tim23	0.0891137	5.43321	0.561048	0.672596	43.5044	45.387	44.2539	39.9479	49.5359	35.7127
FGRAMPH1_01G24427	hypothetical protein	0.0853279	5.6303	0.563686	0.674372	49.6116	53.8823	49.0159	48.4566	54.4412	40.8598
FGRAMPH1_01G18925	histone demethylase jarid1	0.0780773	6.07939	0.563712	0.674372	69.6673	72.9181	65.2724	63.5993	61.1157	72.2173
FGRAMPH1_01G25843	unnamed protein product	-0.0857235	12.1444	0.568223	0.678314	4301.81	4398.37	4477.52	4143.76	4525.22	5315.49
FGRAMPH1_01G04069	pyrimidine precursor biosynthesis enzyme THI12	0.0988162	11.7888	0.569309	0.67923	3017.33	3570	4390.49	3281.35	3029.01	3940.67
FGRAMPH1_01G06585	hypothetical protein	0.122024	2.85051	0.569587	0.679378	8.36913	6.1355	7.55354	6.63394	7.07655	6.57241
FGRAMPH1_01G03487	hypothetical protein	0.0829318	6.09498	0.575421	0.683738	63.1831	74.1766	73.1544	70.738	55.567	72.3757
FGRAMPH1_01G10813	fused signal recognition particle receptor	-0.08003	5.48404	0.583341	0.690233	45.8417	39.0942	45.157	49.1056	47.2843	41.0973
FGRAMPH1_01G05573	related to beta-mannosidase	-0.11197	3.46707	0.597597	0.70301	8.97231	11.6417	10.8377	13.1237	8.92611	11.8778
FGRAMPH1_01G06619	N-acetylated-alpha-linked acidic dipeptidase 2	0.0685072	6.46623	0.603386	0.708087	87.9889	94.1563	88.9183	80.9774	83.3908	94.1517
FGRAMPH1_01G04593	hypothetical protein	0.089299	4.93607	0.603771	0.708456	33.5519	30.8348	29.8036	36.8472	24.9288	26.6856
FGRAMPH1_01G11329	hypothetical protein	0.0703303	5.7837	0.607522	0.711444	54.1354	58.6019	56.0768	48.2403	56.1299	56.4594
FGRAMPH1_01G07529	endonuclease iii	0.114542	2.73425	0.629227	0.73087	7.61515	5.3489	7.30723	5.19178	6.91572	6.65159
FGRAMPH1_01G24247	pre-mRNA-splicing factor cwc22	0.0729286	4.77087	0.631611	0.732648	26.6907	30.2842	26.5195	26.6079	28.2258	24.5475
FGRAMPH1_01G10507	g1 s-specific cyclin pcl5	0.0713495	7.94005	0.637183	0.737323	227.474	241.487	285.557	228.511	225.485	264.084
FGRAMPH1_01G15395	hypothetical protein	0.0846708	4.05133	0.645241	0.744377	14.9287	16.1254	19.7049	16.8733	13.5098	17.4208
FGRAMPH1_01G18233	metal resistance protein YCF1	-0.0637457	7.34526	0.651542	0.749534	161.275	145.128	170.201	168.084	164.771	165.26
FGRAMPH1_01G02869	dna repair rad51	0.0684869	5.08504	0.652267	0.75011	36.1908	38.0716	29.4752	33.386	31.362	34.2082
FGRAMPH1_01G07945	neutral amino acid permease	-0.0659195	6.01029	0.656096	0.752877	64.2387	54.9049	69.3776	71.8918	58.3816	66.9911
FGRAMPH1_01G06073	Activator of stress s 1	0.0655783	7.7599	0.666463	0.761206	214.204	241.802	208.543	192.889	201.682	240.487
FGRAMPH1_01G23153	unnamed protein product	0.0603039	4.99701	0.667019	0.761668	33.4765	30.4415	33.4162	32.5207	30.3166	30.4865
FGRAMPH1_01G18349	hypothetical protein	0.0654023	4.97524	0.667269	0.761867	36.7186	30.2055	29.0647	30.4296	29.9145	31.4367
FGRAMPH1_01G14655	dihydrolipoamide acetyltransferase component pyruvate dehydrogenase complex	-0.0623874	9.0419	0.667854	0.762215	520.243	485.727	540.653	502.954	587.997	524.051
FGRAMPH1_01G02039	Growth hormone-inducible transmembrane	0.0669753	8.12687	0.668911	0.762701	263.062	259.579	334.983	252.523	274.619	291.562
FGRAMPH1_01G07955	hypothetical protein	0.0656504	4.63963	0.671004	0.764133	24.5042	25.2499	26.2732	27.329	22.6771	22.5679
FGRAMPH1_01G22501	anthranilate synthase component 1	0.055456	6.85647	0.677667	0.769405	117.243	112.877	123.73	110.614	120.543	109.355
FGRAMPH1_01G03783	hypothetical protein	0.0791023	3.64089	0.679635	0.771	11.5358	15.1028	11.3303	11.6094	12.7056	11.6403
FGRAMPH1_01G03477	er membrane complex subunit	-0.058933	6.08313	0.679646	0.771	60.2426	66.3106	72.2512	63.9599	64.3323	78.7897
FGRAMPH1_01G03061	Tether containing UBX domain for GLUT4	-0.0517978	6.38436	0.68252	0.773389	79.6198	83.6159	82.4321	88.9093	85.8836	79.8191
FGRAMPH1_01G10839	mfs-type transporter	0.126184	1.2858	0.688025	0.777959	2.78971	1.80919	2.54521	2.16324	1.76914	2.61313
FGRAMPH1_01G23237	hypothetical protein FOC4_g10010332	0.0557533	7.2325	0.688131	0.777992	143.632	163.141	152.631	148.687	138.154	155.125
FGRAMPH1_01G04705	transcription factor	-0.0555663	7.01088	0.69333	0.78246	125.085	122.631	131.284	120.493	128.745	144.672
FGRAMPH1_01G24195	malate dehydrogenase (oxaloacetate-decarboxylating)(NADP+)	-0.0666621	8.65321	0.697865	0.786341	348.94	464.253	366.265	333.067	444.536	457.693
FGRAMPH1_01G07891	ccr4-not transcription complex	0.0504745	6.55235	0.699679	0.78759	94.8501	98.876	92.2845	92.1541	87.8136	96.2106
FGRAMPH1_01G20635	nonspecific lipid-transfer protein	-0.0738686	4.18932	0.706428	0.792965	14.9287	17.5412	20.4438	14.6379	19.1389	21.9344
FGRAMPH1_01G26003	nutrient and stress factor 1	0.0523526	6.64607	0.713572	0.799286	95.9811	100.449	109.034	96.4085	89.1807	108.959
FGRAMPH1_01G17155	wd containing	0.0465805	6.48489	0.725922	0.809509	85.8024	92.1112	94.6655	84.0059	88.2157	91.697
FGRAMPH1_01G06061	glutathione s-transferase	-0.0618125	4.41202	0.726096	0.809613	23.2978	19.6651	19.0481	23.363	23.24	18.1335
FGRAMPH1_01G08257	pyridine nucleotide-disulfide oxidoreductase family	-0.14329	0.511635	0.729273	0.812336	1.20636	1.25856	1.14945	1.44216	0.643323	1.90046
FGRAMPH1_01G18737	rna polymerase sigma factor	0.0603116	4.57791	0.734321	0.8159	22.0161	25.8792	24.7953	24.8773	18.4955	26.2896
FGRAMPH1_01G10683	casein kinase I isoform epsilon	-0.0502215	9.95021	0.734415	0.8159	947.144	948.643	1019.89	922.983	996.588	1099.41
FGRAMPH1_01G05983	hypothetical protein	-0.0999624	1.90748	0.73925	0.8188	2.48812	3.77569	4.18729	2.59589	4.26202	4.35521
FGRAMPH1_01G22761	hypothetical protein	-0.0501298	5.04688	0.74154	0.819824	32.2701	31.2281	33.4983	35.6214	36.4282	28.3485
FGRAMPH1_01G02233	hypothetical protein	0.0463287	7.42599	0.741691	0.819842	168.89	173.053	181.778	157.628	162.359	187.195
FGRAMPH1_01G00847	related to dimeric dihydrodiol dehydrogenase	0.0434933	6.94292	0.742648	0.820341	125.688	126.171	122.334	122.512	113.707	126.855
FGRAMPH1_01G07875	transcription factor	0.0460676	5.67317	0.743589	0.82071	49.2346	54.6689	51.1506	47.6634	45.1935	57.3304
FGRAMPH1_01G20775	stomatin family	0.0729917	7.76193	0.749572	0.824349	220.312	196.808	250.088	134.842	207.23	292.274
FGRAMPH1_01G09933	fructosyl-amino acid oxidase	0.0470168	5.6457	0.756735	0.829321	48.179	47.2748	56.7336	43.2648	58.3816	45.6901
FGRAMPH1_01G24477	SNF2-family ATP-dependent chromatin remodeling factor snf22	-0.0421496	7.96618	0.763013	0.835015	250.923	263.04	224.8	247.763	246.714	266.222
FGRAMPH1_01G27609	ccr4-not transcription complex subunit 4	-0.0404125	6.98779	0.76659	0.837926	119.505	124.362	131.12	128.713	136.626	120.283
FGRAMPH1_01G10109	E3 ubiquitin- ligase RNF13	0.0413658	7.34361	0.767733	0.839084	161.954	154.095	177.754	161.811	149.653	168.349
FGRAMPH1_01G17255	inositolphosphorylceramide-B C-26 hydroxylase	0.0686123	8.00006	0.7687	0.839775	235.09	224.024	326.773	161.522	250.092	337.806
FGRAMPH1_01G23847	wd repeat-containing	-0.049145	3.8528	0.785007	0.854392	14.7779	14.9455	12.3977	12.9073	16.4852	14.2534
FGRAMPH1_01G02119	related to suppressor PSP1	0.0371309	6.38307	0.785967	0.855041	87.6119	84.8744	80.6258	75.0645	83.7928	87.8961
FGRAMPH1_01G17591	hypothetical protein	-0.0393296	9.32026	0.799394	0.866614	584.632	681.749	624.809	642.195	599.899	701.347
FGRAMPH1_01G10689	hypothetical protein	-0.0372365	8.79576	0.800738	0.867697	421.849	449.307	444.427	432.793	465.525	451.675
FGRAMPH1_01G16399	hypothetical protein	0.0446417	10.5799	0.801782	0.868453	1312.44	1842.62	1507.42	1536.98	1279.33	1704.07
FGRAMPH1_01G01249	hypothetical protein FPSE_01352	-0.0652583	2.05038	0.805318	0.871437	4.52385	3.85435	3.28415	4.39859	3.29703	4.51358
FGRAMPH1_01G20139	probable caspase	-0.0342254	7.13834	0.811363	0.874856	140.616	134.509	142.039	130.948	142.174	154.095
FGRAMPH1_01G20571	mitochondrial carrier	-0.0390364	5.10777	0.811607	0.874856	36.6432	34.3745	30.5426	38.001	29.432	36.9005
FGRAMPH1_01G10775	RING-10 protein	-0.0317326	5.22943	0.811833	0.874856	39.8099	33.8239	37.193	34.8282	39.4035	39.1177
FGRAMPH1_01G10183	hypothetical protein	0.0335653	8.52759	0.813253	0.874902	347.96	363.017	408.548	352.536	375.862	365.363
FGRAMPH1_01G24501	C-8 sterol isomerase	-0.0353147	6.14254	0.814956	0.875545	60.3934	75.1992	73.3186	70.738	83.0691	60.2603
FGRAMPH1_01G20477	ATP-dependent RNA helicase DHH1	-0.0300766	5.32482	0.816848	0.876774	38.5281	42.4765	37.5214	42.8322	36.4282	41.7308
FGRAMPH1_01G10147	hypothetical protein	0.0286653	6.72703	0.820051	0.878944	106.688	102.809	111.004	105.422	94.3273	114.423
FGRAMPH1_01G10511	hypothetical protein	0.0962071	0.653408	0.821037	0.879351	1.73414	0.943923	1.72418	0.793189	1.68872	1.6629
FGRAMPH1_01G03207	Acetate kinase	-0.0386596	3.40067	0.822869	0.880607	9.0477	11.0124	10.7556	10.023	10.6952	10.9276
FGRAMPH1_01G18271	unnamed protein product	0.050179	2.65903	0.822911	0.880607	6.0318	6.29282	6.48619	6.56184	6.83531	4.75114
FGRAMPH1_01G11091	anaphase-promoting complex subunit 5	0.0547915	2.21484	0.834789	0.888395	5.9564	3.53971	4.18729	5.19178	3.77952	4.19684
FGRAMPH1_01G20639	alcohol dehydrogenase 1	-0.0402363	11.1482	0.836906	0.890365	1584.25	2334.01	2794.97	1915.77	2166.95	2820.35
FGRAMPH1_01G01167	presilphiperfolan-8beta-ol + diphosphate synthase	0.0714993	0.0703918	0.852722	0.904435	0.980168	0.943923	0.821037	1.00951	0.804154	0.791856
FGRAMPH1_01G15769	hypothetical protein	0.0284508	4.78475	0.855694	0.90699	27.1431	28.239	27.6689	31.0786	25.9742	24.31
FGRAMPH1_01G19781	squalene monooxygenase	-0.0330572	6.28793	0.863487	0.913996	58.8101	82.2	90.3141	60.4987	89.1003	87.1042
FGRAMPH1_01G14983	atp synthase subunit mitochondrial	0.0257902	11.0699	0.865599	0.915943	2077.28	2140.74	2288.07	2047.29	2228.31	2115.21
FGRAMPH1_01G26669	glycogen phosphorylase	-0.0274433	10.3396	0.867374	0.917337	1326.85	1247.95	1274.99	1293.62	1140.77	1489.32
FGRAMPH1_01G26737	phosphatidylglycerol/phosphatidylinositol transfer protein precursor	-0.0251263	8.18798	0.869506	0.919108	285.153	282.548	299.104	288.144	300.191	293.7
FGRAMPH1_01G02725	exosome complex subunit Rrp46	-0.0301798	4.26667	0.872079	0.921344	20.1311	18.9571	17.5702	19.5413	21.6317	16.7082
FGRAMPH1_01G05507	malic acid transport	0.0633966	7.35883	0.884427	0.926348	105.33	140.881	256.738	54.73	131.64	294.967
FGRAMPH1_01G17113	structural maintenance-chromosome 2	-0.0153473	5.65285	0.8845	0.926348	49.6116	49.2413	50.8222	50.4035	50.7421	50.1245
FGRAMPH1_01G20573	translation machinery-associated 46	0.0153073	6.26071	0.885772	0.926348	76.6793	79.2895	74.7965	69.8006	75.9121	82.6698
FGRAMPH1_01G10771	sucrose cleavage	-0.0199992	6.11032	0.885867	0.926348	68.3856	75.0419	61.9062	67.6374	75.9925	64.6155
FGRAMPH1_01G03323	bub kinase	0.0169901	5.08047	0.885961	0.926348	34.0797	33.9812	33.5804	36.054	29.5125	34.8417
FGRAMPH1_01G03805	xanthine dehydrogenase	-0.0196998	6.82155	0.886138	0.926348	122.973	111.226	102.301	109.46	116.281	115.453
FGRAMPH1_01G23269	glycogen synthase	-0.0215548	7.98107	0.886414	0.926348	257.633	248.724	245.49	243.942	250.816	268.439
FGRAMPH1_01G26285	26S proteasome regulatory subunit rpn-1	0.0181749	8.23137	0.886685	0.926348	318.705	287.582	300.499	289.947	304.533	300.985
FGRAMPH1_01G02667	hypothetical protein	-0.0279068	7.31557	0.887013	0.926348	131.87	147.724	193.272	165.2	139.842	176.98
FGRAMPH1_01G10699	bleomycin hydrolase	0.020595	7.53543	0.887289	0.926348	189.851	191.38	178.822	182.578	164.771	204.774
FGRAMPH1_01G22431	phosphatase 1 regulatory subunit 3c	0.0181894	8.78209	0.887373	0.926348	463.393	406.91	458.221	424.861	413.657	473.372
FGRAMPH1_01G24217	replication factor C subunit 4	-0.0287309	3.86114	0.889056	0.926348	12.3652	15.4961	14.8608	15.359	14.9573	13.224
FGRAMPH1_01G14453	Alkaline ceramidase 3	0.0412474	4.75366	0.89108	0.92659	24.8812	22.6542	34.1551	14.0611	28.4671	36.9005
FGRAMPH1_01G06005	C-5 sterol desaturase	0.0221484	8.24127	0.891112	0.92659	270.074	300.246	344.014	238.534	325.843	336.064
FGRAMPH1_01G11787	feruloyl esterase B precursor	-0.0391705	1.57113	0.900137	0.930911	2.33732	3.77569	2.2168	2.74011	3.1362	2.69231
FGRAMPH1_01G05119	tgf beta induced ig-h3 precursor	0.0318939	4.19242	0.9007	0.931397	17.4168	19.901	17.6523	21.4161	10.2932	22.0136
FGRAMPH1_01G10289	Citron partial	0.0148706	7.17132	0.901888	0.931954	148.156	141.588	144.42	126.55	141.049	162.172
FGRAMPH1_01G19363	ATP synthase 9 precursor (Lipid-binding )	0.0182113	10.6087	0.919271	0.944862	1533.96	1582.8	1596.67	1426.08	2098.36	1129.9
FGRAMPH1_01G02743	GTP-binding nuclear protein GSP1/Ran	0.0134286	9.02162	0.921637	0.946906	519.414	496.897	549.684	513.914	517.232	520.329
FGRAMPH1_01G16617	endoplasmic oxidoreductin-1 precursor	0.0192599	7.95581	0.950272	0.968656	206.815	210.574	332.027	175.223	205.944	358.315
FGRAMPH1_01G22839	gall11 coactivator	0.0118373	6.58039	0.953065	0.968656	99.2985	90.302	98.196	95.1827	91.754	98.5069
FGRAMPH1_01G06877	mediator of replication checkpoint 1	-0.0136208	5.17103	0.956385	0.968656	38.1512	40.5887	28.3258	38.4336	35.4632	34.2082
FGRAMPH1_01G05935	hypothetical protein	-0.0116045	5.50195	0.960381	0.968656	42.9766	44.7577	47.2096	40.9574	46.8822	48.2241
FGRAMPH1_01G07083	related to budding BOI2	0.0016309	6.36693	0.961271	0.968656	81.7309	81.728	83.8279	84.6549	82.667	79.6608
FGRAMPH1_01G06731	dna rna helicase	0.00213136	6.20274	0.961683	0.968656	79.6198	66.1533	74.8786	72.5407	70.1222	77.6811
FGRAMPH1_01G07085	Forkhead box J2	-0.00899528	5.09109	0.961962	0.968656	32.7225	36.813	31.9383	36.1261	30.397	35.5544
FGRAMPH1_01G06587	zinc finger adr1	-0.00858347	7.27737	0.962021	0.968656	149.287	150.084	164.207	165.56	148.688	152.036
FGRAMPH1_01G24341	import inner membrane translocase subunit TIM13	-0.00201289	4.40056	0.962075	0.968656	20.4327	21.1596	21.2649	21.344	21.7926	19.7964
FGRAMPH1_01G20577	mrna export mlo3	0.00301463	8.414	0.96221	0.968656	327.225	358.376	338.267	321.674	336.297	363.779
FGRAMPH1_01G02951	related to cyclin CLG1	0.00702354	7.40921	0.962477	0.968656	161.275	174.075	175.373	165.921	149.251	193.055
FGRAMPH1_01G07089	hypothetical protein	-0.000867439	10.1926	0.962558	0.968656	1081.2	1177.7	1250.36	1077.73	1297.34	1136.31
FGRAMPH1_01G19883	glyceraldehyde 3-phosphate dehydrogenase	-0.00432109	12.5155	0.962577	0.968656	5467.38	5615.24	6456.31	5906.95	5363.47	6321.07
FGRAMPH1_01G26331	molecular chaperone ( superfamily)	-0.00657187	4.70705	0.962623	0.968656	22.6947	27.2951	27.751	23.8678	24.5267	29.6946
FGRAMPH1_01G04837	hypothetical protein	-0.00948993	7.00138	0.963112	0.968656	103.672	124.677	154.355	125.829	124.403	134.932
FGRAMPH1_01G17593	cut9 interacting scn1	-0.00416563	3.04505	0.963326	0.968656	7.61515	7.55139	9.11351	8.43665	8.12195	7.76019
FGRAMPH1_01G14897	elongator complex 4	0.00790916	3.82136	0.964304	0.968656	11.008	13.3722	17.7344	13.989	13.2685	14.5702
FGRAMPH1_01G22487	oxidoreductase ucpA	-0.0117827	0.913482	0.97109	0.971767	2.26193	1.41588	1.47787	0.937405	1.68872	2.61313
FGRAMPH1_01G18033	hypothetical protein	-0.010168	1.50614	0.971334	0.971875	3.0159	2.59579	2.38101	4.03805	1.20623	2.7715
FGRAMPH1_01G17499	xeroderma pigmentosum group c-complementing	-0.787298	2.44408	0.000512238	0.00178811	4.29766	3.85435	3.44835	6.12919	6.75489	7.20589
FGRAMPH1_01G06809	not detected in RNA-Seq
FGRAMPH1_01G19383	not detected in RNA-Seq
FGRAMPH1_01G01259	not detected in RNA-Seq
FGRAMPH1_01G03791	not detected in RNA-Seq
FGRAMPH1_01G17907	not detected in RNA-Seq
FGRAMPH1_01G03309	not detected in RNA-Seq
FGRAMPH1_01G23619	not detected in RNA-Seq
FGRAMPH1_01G07369	not detected in RNA-Seq
FGRAMPH1_01G15341	not detected in RNA-Seq
FGRAMPH1_01G18129	not detected in RNA-Seq
FGRAMPH1_01G07663	not detected in RNA-Seq
FGRAMPH1_01G03071	not detected in RNA-Seq
FGRAMPH1_01G19151	not detected in RNA-Seq
FGRAMPH1_01G19417	not detected in RNA-Seq
FGRAMPH1_01G12537	not detected in RNA-Seq
FGRAMPH1_01G05987	not detected in RNA-Seq
FGRAMPH1_01G09827	not detected in RNA-Seq
FGRAMPH1_01G09845	not detected in RNA-Seq
FGRAMPH1_01G15271	not detected in RNA-Seq
FGRAMPH1_01G00777	not detected in RNA-Seq
FGRAMPH1_01G02693	not detected in RNA-Seq
FGRAMPH1_01G14899	not detected in RNA-Seq
FGRAMPH1_01G24639	not detected in RNA-Seq
FGRAMPH1_01G25019	not detected in RNA-Seq
FGRAMPH1_01G06905	not detected in RNA-Seq
FGRAMPH1_01G07375	not detected in RNA-Seq
FGRAMPH1_01G28193	not detected in RNA-Seq
FGRAMPH1_01G19249	not detected in RNA-Seq
FGRAMPH1_01G06873	not detected in RNA-Seq
FGRAMPH1_01G02447	not detected in RNA-Seq
FGRAMPH1_01G11759	not detected in RNA-Seq
FGRAMPH1_01G06175	not detected in RNA-Seq
FGRAMPH1_01G04989	not detected in RNA-Seq
FGRAMPH1_01G22567	not detected in RNA-Seq
FGRAMPH1_01G20727	not detected in RNA-Seq
FGRAMPH1_01G23951	not detected in RNA-Seq
FGRAMPH1_01G10519	not detected in RNA-Seq
FGRAMPH1_01G10653	not detected in RNA-Seq
FGRAMPH1_01G16565	not detected in RNA-Seq
FGRAMPH1_01T20229	not detected in RNA-Seq
FGRAMPH1_01G01175	not detected in RNA-Seq
FGRAMPH1_01G20517	not detected in RNA-Seq
FGRAMPH1_01G21221	not detected in RNA-Seq
FGRAMPH1_01T22251	not detected in RNA-Seq
FGRAMPH1_01G01283	not detected in RNA-Seq
FGRAMPH1_01G19605	not detected in RNA-Seq
FGRAMPH1_01G14477	not detected in RNA-Seq
FGRAMPH1_01G21195	not detected in RNA-Seq
FGRAMPH1_01G16851	not detected in RNA-Seq
FGRAMPH1_01G24227	not detected in RNA-Seq
FGRAMPH1_01G12659	not detected in RNA-Seq
FGRAMPH1_01G10793	not detected in RNA-Seq
FGRAMPH1_01G00021	not detected in RNA-Seq
FGRAMPH1_01G23441	not detected in RNA-Seq
FGRAMPH1_01G22621	not detected in RNA-Seq
FGRAMPH1_01G24387	not detected in RNA-Seq
FGRAMPH1_01G11121	not detected in RNA-Seq
FGRAMPH1_01G18449	not detected in RNA-Seq
FGRAMPH1_01G10013	not detected in RNA-Seq
FGRAMPH1_01G06505	not detected in RNA-Seq
FGRAMPH1_01G24099	not detected in RNA-Seq
FGRAMPH1_01G02235	not detected in RNA-Seq
FGRAMPH1_01G19435	not detected in RNA-Seq
FGRAMPH1_01G07421	not detected in RNA-Seq
FGRAMPH1_01G01303	not detected in RNA-Seq
FGRAMPH1_01G19513	not detected in RNA-Seq
FGRAMPH1_01G16143	not detected in RNA-Seq
FGRAMPH1_01G09521	not detected in RNA-Seq
FGRAMPH1_01G10991	not detected in RNA-Seq
FGRAMPH1_01G08263	not detected in RNA-Seq
FGRAMPH1_01G00905	not detected in RNA-Seq
