# Supplementary material for: Fungal chromatin remodeler Isw1 modulates translation via regulating tRNA transcription
Source: Nucleic Acids Res. 2025 Apr 1;53(6):gkaf225. doi: 10.1093/nar/gkaf225 (PMC11959538; doi:10.1093/nar/gkaf225)
Supplement: gkaf225_Supplemental_Files [file gkaf225_supplemental_files.zip › Supplementary Table S4.xlsx]

## Sheet: Sheet1
Supplementary Table S4. The expression of Tri genes in ΔFgIsw1 and PH-1 grown in TBI
Gene_Name	Gene_ID	Description	logFC	logCPM	PValue	FDR	NPP1-1	NPP1-2	NPP1-3	TP1-1	TP1-2	TP1-3
TRI1	FGRAMPH1_01G00223	Calonectrin oxygenase	12.3676	12.4637	0	0	2.91528	1.00397	2.50925	10208.1	12753.6	10922.6
TRI8	FGRAMPH1_01G13101	trichothecene C-15 esterase	7.25842	8.48287	0	0	6.80233	3.0119	4.06672	677.344	807.231	647.408
TRI7	FGRAMPH1_01G13103	3-acetyltrichothecene 4-O-acetyltransferase	9.5402	4.95029	0	0	0.208234	0	0	67.7197	68.9829	47.8332
TRI3	FGRAMPH1_01G13105	15-O-acetyltransferase	14.3892	9.79207	0	0	0.138823	0.0669312	0	1563.91	2037.54	1716.98
TRI4	FGRAMPH1_01G13107	trichodiene oxygenase	18.9599	13.0773	0	0	0	0.0669312	0	15658.4	19362	16834.9
TRI6	FGRAMPH1_01G13109	regulatory	13.229	7.34766	0	0	0	0.0669312	0	342.664	320.336	313.465
TRI5	FGRAMPH1_01G13111	trichodiene synthase	16.0311	10.9293	0	0	0	0.133862	0	3399.88	4341.91	3957.45
TRI10	FGRAMPH1_01G13113	regulatory	10.9244	5.83159	0	0	0	0.0669312	0.0865259	117.918	118.877	104.003
TRI9	FGRAMPH1_01G13115	AF359360_10 TRI9	14.5707	10.3442	0	0	0.0694115	0.200793	0	2508.58	2850.09	2439.9
TRI11	FGRAMPH1_01G13117	isotrichodermin C-15 hydroxylase	15.5996	9.71713	0	0	0	0.0669312	0	1545.65	1919.56	1584.08
TRI12	FGRAMPH1_01G13119	trichothecene efflux pump	8.0364	8.40944	0	0	1.45764	4.95291	1.21136	647.033	758.812	625.879
TRI13	FGRAMPH1_01G13121	cytochrome P450	11.1955	6.60407	0	0	0	0.133862	0.0865259	210.774	250.944	120.999
TRI14	FGRAMPH1_01G13123	trichothecene biosynthesis gene	12.1954	11.2738	2.75033e-59	9.90924e-58	0.347057	2.54338	0.173052	4576.7	5824.55	4450.84
Gene_Name	Gene_ID	Description	logFC	logCPM	PValue	FDR	NΔFgIsw1-1	NΔFgIsw1-2	NΔFgIsw1-3	ΔFgIsw1-1	ΔFgIsw1-2	ΔFgIsw1-3
TRI1	FGRAMPH1_01G00223	Calonectrin oxygenase	12.6007	11.7591	0	0	0.595234	2.53769	0.247221	7297.81	6212.83	7281.71
TRI8	FGRAMPH1_01G13101	trichothecene C-15 esterase	7.93806	8.69129	0	0	2.67855	4.0253	3.37868	803.805	844.184	820.991
TRI7	FGRAMPH1_01G13103	3-acetyltrichothecene 4-O-acetyltransferase	9.08024	4.12769	0	0	0.0744042	0	0.0824069	33.7037	35.1266	34.7484
TRI3	FGRAMPH1_01G13105	15-O-acetyltransferase	17.2126	9.5433	0	0	0	0	0	1546.45	1350.01	1579.21
TRI4	FGRAMPH1_01G13107	trichodiene oxygenase	19.9082	12.2386	0	0	0	0	0	10729.8	8170.07	10094.9
TRI6	FGRAMPH1_01G13109	regulatory	14.1115	6.445	0	0	0	0	0	178.688	157.383	185.512
TRI5	FGRAMPH1_01G13111	trichodiene synthase	16.2502	10.4885	0	0	0	0	0.0824069	3040.82	2556.53	3021.43
TRI10	FGRAMPH1_01G13113	regulatory	8.10576	4.57331	0	0	0.372021	0	0.0824069	47.9407	40.7774	52.5229
TRI9	FGRAMPH1_01G13115	AF359360_10 TRI9	13.4785	9.39558	0	0	0.0744042	0.0875064	0.164814	1378.66	1047.84	1613.16
TRI11	FGRAMPH1_01G13117	isotrichodermin C-15 hydroxylase	14.6376	8.8763	0	0	0	0	0.0824069	1006.03	830.057	982.243
TRI12	FGRAMPH1_01G13119	trichothecene efflux pump	7.14974	7.77811	0	0	4.38985	1.57512	3.13146	468.874	364.706	473.187
TRI13	FGRAMPH1_01G13121	cytochrome P450	6.38418	4.62215	1.02897e-99	4.71766e-98	0.223213	0	1.48333	50.3377	35.8139	58.768
TRI14	FGRAMPH1_01G13123	trichothecene biosynthesis gene	10.9338	10.5757	8.21224e-62	2.81132e-60	2.45534	0	2.14258	3318.15	2682.68	3150.49
