# Supplementary material for: Fungal chromatin remodeler Isw1 modulates translation via regulating tRNA transcription
Source: Nucleic Acids Res. 2025 Apr 1;53(6):gkaf225. doi: 10.1093/nar/gkaf225 (PMC11959538; doi:10.1093/nar/gkaf225)
Supplement: gkaf225_Supplemental_Files [file gkaf225_supplemental_files.zip › Supplementary Table S5.xlsx]

## Sheet: Sheet1
Supplementary Table S5. Primers used in this study
Primer Name	5'-3' Sequence	Discription
Isw1-UP-F	TTCGCATTTGGCTTGGCTGTT	Primer pair to amplify upstream segment for the deletion of the coding gene of FgIsw1
Isw1-UP-R	CAAAATAGGCATTGATGTGTTGACCTCCTGCAAGTCGAATTTAGGAT
Isw1-DOWN-F	CTCGTCCGAGGGCAAAGGAATAGAGTAGAAAAAAGAGGGCTCCAGTAT	Primer pair to amplify downstream segment for the deletion of the coding gene of FgIsw1
Isw1-DOWN-R	AAACACTCAATACTGACAATA
Isw1-ID-F	TTTCGCATCATAACCTCTTT	Primer pair to identify the deletion mutant ΔFgIsw1
Isw1-ID-R	CTGCACGATGACTTCTCTTA
Hph-F	GGAGGTCAACACATCAATGCCTATT	Primer pair to amplify the hygromycin B resistance gene
Hph-R	CTACTCTATTCCTTTGCCCT
Isw1-GFP-R1	CAGCTCCTCGCCCTTGCTCACCTTCTTTCTACCCTTCTTGCT	Reverse primer to amplify the promoter-gene segment for the completion of the wild type FgIsw1 in ΔFgIsw1 mutant, paired with the primer "Isw1-UP-F"
G418-F	GGAGGTCAACACATCAATGCT	Primer pair to amplify the G418 resistance gene
G418-R	TCAGAAGAACTCGTCAAGAAG
Isw1-GFP-F3	AGCAAGAAGGGTAGAAAGAAGgtgagcaagggcgaggagctg	Primer pair to amplify the GFP coding gene for the completion of the wild type FgIsw1 in ΔFgIsw1 mutant, with adaptors to CDS of FgIsw1 and the G418 resistance gene
Isw1-GFP-R3	CCAAAATAGCATTGATGTGTTGACCTCCTTACTTGTACAGCTCGTCCATGCCGAGAG
Isw1-GFP-F4	CTATCGCCTTCTTGACGAGTTCTTCTGAGCGGAGAAAAAAGAGGGCTC	Forward primer to amplify the downstream segment for the completion of the wild type FgIsw1 in ΔFgIsw1 mutant, has G418 adaptor and paired with the primer "Isw1-DOWN-R"
DEXD-R1	ATCACGGTCTTGACCAGAAAAGAACGAAGGGGATTCGCGGAA	Reverse primer to amplify the promoter-gene segment for the completion of the DEXDc domain depleted FgIsw1 in ΔFgIsw1 mutant, paired with the primer "Isw1-UP-F"
DEXD-F2	TTCCGCGAATCCCCTTCGTTCTTTTCTGGTCAAGACCGTGATG	Forward primer to amplify the promoter-gene segment for the completion of the DEXDc domain depleted FgIsw1 in ΔFgIsw1 mutant, paired with the primer "Isw1-GFP-R1"
HELIC-R1	ACACAACAACTTGTTTGGTCTGCAGCAATCGACTCATCTGGGA	Reverse primer to amplify the promoter-gene segment for the completion of the HELICc domain depleted FgIsw1 in ΔFgIsw1 mutant, paired with the primer "Isw1-UP-F"
HELIC-F2	TCCCAGATGAGTCGATTGCTGCAGACCAAACAAGTTGTTGTGT	Forward primer to amplify the promoter-gene segment for the completion of the HELICc domain depleted FgIsw1 in ΔFgIsw1 mutant, paired with the primer "Isw1-GFP-R1"
SANT1-R1	ATAGTCGGCAATTTCAGTGTAACCTTGTAGCGAAAGCGTCTC	Reverse primer to amplify the promoter-gene segment for the completion of the first SANT domain depleted FgIsw1 in ΔFgIsw1 mutant, paired with the primer "Isw1-UP-F"
SANT1-F2	GAGACGCTTTCGCTACAAGGTTACACTGAAATTGCCGACTAT	Forward primer to amplify the promoter-gene segment for the completion of the first SANT domain depleted FgIsw1 in ΔFgIsw1 mutant, paired with the primer "Isw1-GFP-R1"
SANT2-R1	TCCTCAAACTCTTTAACAATGTTGGTAGTGGAAACAGAGTA	Reverse primer to amplify the promoter-gene segment for the completion of the second SANT domain depleted FgIsw1 in ΔFgIsw1 mutant, paired with the primer "Isw1-UP-F"
SANT2-F2	TACTCTGTTTCCACTACCAACATTGTTAAAGAGTTTGAGGA	Forward primer to amplify the promoter-gene segment for the completion of the second SANT domain depleted FgIsw1 in ΔFgIsw1 mutant, paired with the primer "Isw1-GFP-R1"
SANT1-2-R1	TCCTCAAACTCTTTAACAATACCTTGTAGCGAAAGCGTCTC	Reverse primer to amplify the promoter-gene segment for the completion of two SANT domains depleted FgIsw1 in ΔFgIsw1 mutant, paired with the primer "Isw1-UP-F"
SANT1-2-F2	GAGACGCTTTCGCTACAAGGTATTGTTAAAGAGTTTGAGGA	Forward primer to amplify the promoter-gene segment for the completion of two SANT domains depleted FgIsw1 in ΔFgIsw1 mutant, paired with the primer "Isw1-GFP-R1"
RT-20508-F	GCCAAGATGGCCGAGTGGTT	Primer pair for the expression detection of FGSG_20508
RT-20508-R	TGCCAAGACTGGGGTTCGAA
RT-20560-F	GGTCTGGTGGTCTAGTGGTA	Primer pair for the expression detection of FGSG_20560
RT-20560-R	GGGTCTGGCCGGGGATTGAA
RT-20675-F	ATCAGGCCGCGTGGCCTAAT	Primer pair for the expression detection of FGSG_20675
RT-20675-R	AATCGACCACGCCAGGAGTC
RT-20634-F	CGCGTAATTGGTTTAGTGGT	Primer pair for the expression detection of FGSG_20634
RT-20634-R	GTTTATGGATGCGTAATCTG
RT-20660-F	AGGTCGAATGGTGTAGTGGT	Primer pair for the expression detection of FGSG_20660
RT-20660-R	AGGTCGAACCGAGGCTTGA
Tri1-UP-F	AGTCGGTCTATGAGTCTGTG	Primer pair to amplify the promoter-gene segment for the labelling of FgTri1-GFP-Nat
Tri1-GFP-R1	GTCATCCTGTACCAATTCCACAGCTCCTCGCCCTTGCTCAC
Tri1-GFP-F2	actagtGATATTGAAGGAGC	Primer pair to amplify the GFP encoding gene segment for the labelling of FgTri1-GFP-Nat, with the adaptor to Normycin resistace gene
Tri1-GFP-R2	CAAAAAATGCTCCTTCAATATCACTAGTTTACTTGTACAGCTCGTCCATGCCGAGAG
Tri1-GFP-F3	CCTAACCCTAAACCAAAGCATCaggcctGTAGGAGGACGTCACAGTCT	Primer pair to amplify the downstream segment for the labelling of FgTri1-GFP-Nat, with the adaptor to Normycin resistace gene
Tri1-DOWN-R	CGTGGTTTCAGTGGGTTCGG
Nat-F	actagtGATATTGAAGGAGC	Primer pair to amplify Normycin resistace gene
Nat-R	AGGCCTGATGCTTTGGTTTAG
pET22-Isw1-F	AAGAAGGAGATATACATATGATGGCTCCTCGCTCTCGAGCCAA	Primer pair to amplify the CDS region of FgIsw1, to construct the prokaryotic expression vector of FgIsw1-6×His, with adaptor to plasmid pET22b(+)
pET22-Isw1-R	TCAGTGGTGGTGGTGGTGGTGCTCGAGCTTCTTTCTACCCTTCTTGCTCTT
pET22-StuA-F	AAGAAGGAGATATACATATG	Primer pair to amplify the CDS region of FgStuA, to construct the prokaryotic expression vector of FgStuA-6×His, with adaptor to plasmid pET22b(+)
pET22-StuA-R	TCAGTGGTGGTGGTGGTGGTGCTCGAG
ID-pET22-F	ACTCACTATAGGGGAATTGTGAGCGG	Primer pair to identify the reconstruct prokaryotic expression vector in plasmid pET22b(+)
ID-pET22-R	ATGCTAGTTATTGCTCAGCGGTGG
20508-F1	GAACTGTATAGACTGGGTCA	Primer pair 1 for Nucleosome detection of FGSG_20508
20508-R1	TCTCCAGTAGTCATCTACAG
20508-F2	AGACGCTGCCTATAGATACC	Primer pair 2 for Nucleosome detection of FGSG_20508
20508-R2	TATTGTGAGCTACCAGACGT
20508-F3	ATAGTCAAGTAGATGAGAGA	Primer pair 3 for Nucleosome detection of FGSG_20508
20508-R3	TGAGGCATCGGTAAATGCCT
20508-F4	GCCAAGATGGCCGAGTGGTT	Primer pair 4 for Nucleosome detection of FGSG_20508
20508-R4	TGCCAAGACTGGGGTTCGAA
20508-F5	AGTCTTGGCAAACTTTTTGG	Primer pair 5 for Nucleosome detection of FGSG_20508
20508-R5	GCACTTGTCAACCTCTCGAC
20508-F6	TGCGTCGGGAGGAAAGTGAT	Primer pair 6 for Nucleosome detection of FGSG_20508
20508-R6	AGTGCACACCGGTACTATCG
20508-F7	CACTATGACTGGGGTACATA	Primer pair 7 for Nucleosome detection of FGSG_20508
20508-R7	ATGCAAGAATCTCCTACATC
20508-F8	GCATTTTAAAGGGGATCTTC	Primer pair 8 for Nucleosome detection of FGSG_20508
20508-R8	TGCCTTCTAGTAGAGATCCC
20660-F1	ACCCGATACCGACTTCATCC	Primer pair 1 for Nucleosome detection of FGSG_20660
20660-R1	CAGCTAGCTGCGAATCAGTG
20660-F2	TAAATTTCACAGCGCAACCT	Primer pair 2 for Nucleosome detection of FGSG_20660
20660-R2	AATAAATAAACCGTGCTTCA
20660-F3	TTCAACAGTACGTGTGATAT	Primer pair 3 for Nucleosome detection of FGSG_20660
20660-R3	CATTCGCCAGATCGAACTCA
20660-F4	GTACCTTCTGTTTAACAAAT	Primer pair 4 for Nucleosome detection of FGSG_20660
20660-R4	GTCGGCCCGACTAATAGGTC
20660-F5	GACCTATTAGTCGGGCCGAC	Primer pair 5 for Nucleosome detection of FGSG_20660
20660-R5	CTCTGTTGTTGATGAGCAGA
20660-F6	CCGCCAAATGTCTCCAAAGG	Primer pair 6 for Nucleosome detection of FGSG_20660
20660-R6	ACCACTACACCATTCGACCT
20660-F7	CGTCAATCCAACGAACACTG	Primer pair 7 for Nucleosome detection of FGSG_20660
20660-R7	AGGCTTGAACTCGGGACCTT
20660-F8	TAATATCATTAAGCGCCGAG	Primer pair 8 for Nucleosome detection of FGSG_20660
20660-R8	AACATTGAGCAGGCGTCAAG
20660-F9	GCCCTTCTCTTTTGCGGCTT	Primer pair 9 for Nucleosome detection of FGSG_20660
20660-R9	AGAAGGTACGGCAAGCTTAA
20660-F10	CTACTAATCTAATTGTTAAG	Primer pair 10 for Nucleosome detection of FGSG_20660
20660-R10	AAGCGGGGATGCCATAGCAC
20660-F11	TTCTACCTAAGTCTAGGTGC	Primer pair 11 for Nucleosome detection of FGSG_20660
20660-R11	CCTCCTAGCTATGGTACCTC
20660-F12	AACCAATTGGCTCTCGCAAG	Primer pair 12 for Nucleosome detection of FGSG_20660
20660-R12	TGTACGCCAAACACTCGTCG
