# Supplementary material for: Fungal chromatin remodeler Isw1 modulates translation via regulating tRNA transcription
Source: Nucleic Acids Res. 2025 Apr 1;53(6):gkaf225. doi: 10.1093/nar/gkaf225 (PMC11959538; doi:10.1093/nar/gkaf225)
Supplement: gkaf225_Supplemental_Files [file gkaf225_supplemental_files.zip › Supplementary Table S6.xlsx]

## Sheet: Proteins
Supplementary Table S6. Identified peptides and proposal proteins in the ∼15 kDa band in the coomassie blue stained SDS-PAGE gel.
Protein FDR Confidence	Gene_ID	Gene_symbol	Description	Accession number	Coverage (%)	Peptides	Unique Peptides	PSMs	AAs	MW (kDa)	calc. pI	Abundance
High	FGRAMPH1_01G03063	FGRAMPH1_01G03063	60s ribosomal l36	FGRAMPH1_01T03063-p1	50	10	10	17	106	11.8	11.6	3.99186e+08
High	FGRAMPH1_01G24551	FGRAMPH1_01G24551	actin	FGRAMPH1_01T24551-p1	24	9	9	26	375	41.6	5.69	5.92161e+08
High	FGRAMPH1_01G15393	FGRAMPH1_01G15393	40S ribosomal S24	FGRAMPH1_01T15393-p1	51	9	9	14	136	15.5	10.95	70620755
High	FGRAMPH1_01G06101	FGRAMPH1_01G06101	40S ribosomal protein S14	FGRAMPH1_01T06101-p1	36	7	7	9	151	16	10.87	9.72518e+07
High	FGRAMPH1_01G06213	FGRAMPH1_01G06213	40S ribosomal protein S19	FGRAMPH1_01T06213-p1	47	7	7	9	150	16.6	9.2	3.15587e+07
High	FGRAMPH1_01G07467	FGRAMPH1_01G07467	multiprotein-bridging factor 1	FGRAMPH1_01T07467-p1	50	7	7	8	152	16.3	10.04	2.03469e+07
High	FGRAMPH1_01G05905	FGRAMPH1_01G05905	malate dehydrogenase	FGRAMPH1_01T05905-p1	27	7	7	9	336	35.2	9.03	8.3082e+06
High	FGRAMPH1_01G23825	FGRAMPH1_01G23825	40S ribosomal protein S13-1	FGRAMPH1_01T23825-p1	36	6	6	9	151	16.8	10.55	1.35261e+08
High	FGRAMPH1_01G10877	FGRAMPH1_01G10877	elongation factor 1-alpha	FGRAMPH1_01T10877-p1	11	6	6	7	460	49.8	9.16	91335578
High	FGRAMPH1_01G06009	FGRAMPH1_01G06009	ribosomal l28e	FGRAMPH1_01T06009-p1	36	6	6	11	159	17.1	10.14	2.84667e+07
High	FGRAMPH1_01G05985	FGRAMPH1_01G05985	60S ribosomal L25	FGRAMPH1_01T05985-p1	34	5	5	9	151	16.7	10.18	3.40898e+07
High	FGRAMPH1_01G20613	FGRAMPH1_01G20613	60s ribosomal l26	FGRAMPH1_01T20613-p1	22	5	5	5	173	19.7	11.09	2.04142e+07
High	FGRAMPH1_01G01033	FGRAMPH1_01G01033	40S ribosomal protein S15	FGRAMPH1_01T01033-p1	41	5	5	10	152	17.5	10.07	1.78915e+07
High	FGRAMPH1_01G24179	FGRAMPH1_01G24179	60S ribosomal protein L4-A	FGRAMPH1_01T24179-p1	19	5	5	6	352	37.6	10.84	7.40975e+06
High	FGRAMPH1_01G02695	FGRAMPH1_01G02695	atp synthase subunit mitochondrial	FGRAMPH1_01T02695-p1	11	5	5	5	552	59.7	9.13	4.04328e+06
High	FGRAMPH1_01G14983	FGRAMPH1_01G14983	atp synthase subunit mitochondrial	FGRAMPH1_01T14983-p1	15	5	5	6	513	54.9	5.58	2.61918e+06
High	FGRAMPH1_01G02561	FGRAMPH1_01G02561	60S ribosomal L35	FGRAMPH1_01T02561-p1	32	4	4	6	124	14.4	11.25	4.26409e+07
High	FGRAMPH1_01G23439	FGRAMPH1_01G23439	40S ribosomal S18	FGRAMPH1_01T23439-p1	26	4	4	4	156	17.9	10.55	3.55224e+07
High	FGRAMPH1_01G26507	FGRAMPH1_01G26507	FKBP_GIBZE ame: Full	FGRAMPH1_01T26507-p1	37	4	4	5	146	15.9	9.31	2.0542e+07
High	FGRAMPH1_01G19301	FGRAMPH1_01G19301	40S ribosomal protein S5-B	FGRAMPH1_01T19301-p1	21	4	4	4	213	23.8	9.17	1.89853e+07
High	FGRAMPH1_01G21141	FGRAMPH1_01G21141	glycine-rich RNA-binding 2	FGRAMPH1_01T21141-p1	51	4	4	8	150	16	9.85	1.12358e+07
High	FGRAMPH1_01G24775	FGRAMPH1_01G24775	yop-1 protein	FGRAMPH1_01T24775-p1	27	4	4	4	169	19.1	8.29	1.07074e+07
High	FGRAMPH1_01G03321	FGRAMPH1_01G03321	enolase	FGRAMPH1_01T03321-p1	15	4	4	7	438	47.4	5.12	5.79365e+06
High	FGRAMPH1_01G20703	FGRAMPH1_01G20703	cytochrome c	FGRAMPH1_01T20703-p1	25	4	4	4	106	11.7	9.28	2.56803e+06
High	FGRAMPH1_01G18051	FGRAMPH1_01G18051	histone partial	FGRAMPH1_01T18051-p1	19	3	3	7	165	18.4	11.4	4.88027e+07
High	FGRAMPH1_01G03683	FGRAMPH1_01G03683	60S ribosomal protein L31	FGRAMPH1_01T03683-p1	19	3	3	3	123	14	10.2	4.83961e+07
High	FGRAMPH1_01G14607	FGRAMPH1_01G14607	60s ribosomal l34	FGRAMPH1_01T14607-p1	22	3	3	4	116	13.3	10.77	4.41019e+07
High	FGRAMPH1_01G01953	FGRAMPH1_01G01953	Peptidyl-prolyl cis-trans mitochondrial	FGRAMPH1_01T01953-p1	17	3	3	7	224	24.4	9.16	2.94312e+07
High	FGRAMPH1_01G14563	FGRAMPH1_01G14563	atp-dependent rna helicase dbp2	FGRAMPH1_01T14563-p1	6	3	2	5	554	60.1	9.17	2.04347e+07
High	FGRAMPH1_01G20853	FGRAMPH1_01G20853	probable ubiquitin ribosomal S27a fusion	FGRAMPH1_01T20853-p1	20	3	3	5	154	17.7	9.79	1.80648e+07
High	FGRAMPH1_01G19259	FGRAMPH1_01G19259	60S ribosomal L27-A	FGRAMPH1_01T19259-p1	25	3	3	6	135	15.7	10.54	1.77137e+07
High	FGRAMPH1_01G14579	FGRAMPH1_01G14579	60S ribosomal protein L32	FGRAMPH1_01T14579-p1	21	3	3	9	131	15	11.62	1.73223e+07
High	FGRAMPH1_01G17903	FGRAMPH1_01G17903	40S ribosomal protein S3	FGRAMPH1_01T17903-p1	12	3	3	3	260	28.6	8.95	1.27155e+07
High	FGRAMPH1_01G02011	FGRAMPH1_01G02011	60S ribosomal L23	FGRAMPH1_01T02011-p1	19	3	3	3	139	14.6	10.33	1.18141e+07
High	FGRAMPH1_01G22651	FGRAMPH1_01G22651	40S ribosomal protein S7	FGRAMPH1_01T22651-p1	15	3	3	4	203	23.1	10.26	1.10608e+07
High	FGRAMPH1_01G10265	FGRAMPH1_01G10265	60S ribosomal protein L14-B	FGRAMPH1_01T10265-p1	22	3	3	4	147	16.7	10.3	1.09184e+07
High	FGRAMPH1_01G20387	FGRAMPH1_01G20387	pre-mRNA-splicing factor ATP-dependent RNA helicase PRP43	FGRAMPH1_01T20387-p1	2	3	3	3	768	86.7	6.79	9.95012e+06
High	FGRAMPH1_01G01603	FGRAMPH1_01G01603	40S ribosomal protein S6-B	FGRAMPH1_01T01603-p1	18	3	3	5	239	27.3	10.58	9121435
High	FGRAMPH1_01G14577	FGRAMPH1_01G14577	40S ribosomal protein S16	FGRAMPH1_01T14577-p1	17	3	3	3	143	15.9	10.26	7.53905e+06
High	FGRAMPH1_01G18395	FGRAMPH1_01G18395	40S ribosomal protein S17	FGRAMPH1_01T18395-p1	42	3	3	4	146	17	9.88	5.50934e+06
High	FGRAMPH1_01G10545	FGRAMPH1_01G10545	60s ribosomal protein L24	FGRAMPH1_01T10545-p1	14	3	3	4	160	18	11.3	5.36625e+06
High	FGRAMPH1_01G26761	FGRAMPH1_01G26761	elongation factor 2	FGRAMPH1_01T26761-p1	4	3	3	4	844	93	6.79	4.78515e+06
High	FGRAMPH1_01G02095	FGRAMPH1_01G02095	heat shock protein 70	FGRAMPH1_01T02095-p1	7	3	3	5	653	71.1	5.1	4.76332e+06
High	FGRAMPH1_01G19883	FGRAMPH1_01G19883	glyceraldehyde 3-phosphate dehydrogenase	FGRAMPH1_01T19883-p1	9	3	3	3	436	47.2	8.13	4.41811e+06
High	FGRAMPH1_01G20639	FGRAMPH1_01G20639	alcohol dehydrogenase 1	FGRAMPH1_01T20639-p1	11	3	3	5	353	37.4	7.33	4.35052e+06
High	FGRAMPH1_01G23525	FGRAMPH1_01G23525	60S ribosomal L2	FGRAMPH1_01T23525-p1	23	3	3	5	244	26.5	11.15	3.79267e+06
High	FGRAMPH1_01G09687	FGRAMPH1_01G09687	60s ribosomal l13	FGRAMPH1_01T09687-p1	21	3	3	3	212	23.8	11.15	2.67661e+06
High	FGRAMPH1_01G25041	FGRAMPH1_01G25041	peroxiredoxin PRX1	FGRAMPH1_01T25041-p1	17	3	3	3	264	29.6	6.8	1.82057e+06
High	FGRAMPH1_01G10643	FGRAMPH1_01G10643	40S ribosomal protein S4	FGRAMPH1_01T10643-p1	7	2	2	5	261	29.6	10.18	100908622
High	FGRAMPH1_01G26111	FGRAMPH1_01G26111	histone H2B	FGRAMPH1_01T26111-p1	15	2	2	5	137	14.8	10.13	40950013
High	FGRAMPH1_01G23225	FGRAMPH1_01G23225	ATP-dependent RNA helicase DED1	FGRAMPH1_01T23225-p1	3	2	1	4	675	71.5	8.29	40901248
High	FGRAMPH1_01G14931	FGRAMPH1_01G14931	histone H3	FGRAMPH1_01T14931-p1	13	2	2	2	136	15.4	11.15	3.25227e+07
High	FGRAMPH1_01G04629	FGRAMPH1_01G04629	60S ribosomal protein L12	FGRAMPH1_01T04629-p1	16	2	2	3	165	17.7	9.25	20758750
High	FGRAMPH1_01G01653	FGRAMPH1_01G01653	f-type h+-transporting atpase subunit g	FGRAMPH1_01T01653-p1	15	2	2	4	186	19.9	10.84	1.25102e+07
High	FGRAMPH1_01G25827	FGRAMPH1_01G25827	60S ribosomal protein L28	FGRAMPH1_01T25827-p1	11	2	2	7	149	16.9	10.59	1.23602e+07
High	FGRAMPH1_01G07625	FGRAMPH1_01G07625	calcofluor white hypersensitive	FGRAMPH1_01T07625-p1	14	2	2	2	132	13.5	9.41	6787345
High	FGRAMPH1_01G18047	FGRAMPH1_01G18047	ribosomal subunit l31	FGRAMPH1_01T18047-p1	23	2	2	2	110	13	11.02	5.49292e+06
High	FGRAMPH1_01G23325	FGRAMPH1_01G23325	ribosomal mrpl25	FGRAMPH1_01T23325-p1	15	2	2	2	158	18.3	10.51	5.1967e+06
High	FGRAMPH1_01G19763	FGRAMPH1_01G19763	chaperonin%2C10 Kd subunit	FGRAMPH1_01T19763-p1	21	2	2	2	113	12	9.13	5.13328e+06
High	FGRAMPH1_01G10701	FGRAMPH1_01G10701	probable woronin body major precursor	FGRAMPH1_01T10701-p1	5	2	2	2	519	59.3	6.79	4.91256e+06
High	FGRAMPH1_01G24913	FGRAMPH1_01G24913	40S ribosomal protein S3aE	FGRAMPH1_01T24913-p1	9	2	2	2	256	29.1	10.07	4.58255e+06
High	FGRAMPH1_01G06473	FGRAMPH1_01G06473	thioredoxin 1	FGRAMPH1_01T06473-p1	9	2	2	3	133	14.4	5.05	4.04988e+06
High	FGRAMPH1_01G26107	FGRAMPH1_01G26107	NADH dehydrogenase (ubiquinone) 1 beta subcomplex 9	FGRAMPH1_01T26107-p1	27	2	2	2	119	13.6	9.89	3.10338e+06
High	FGRAMPH1_01G01597	FGRAMPH1_01G01597	40S ribosomal protein S8-B	FGRAMPH1_01T01597-p1	13	2	2	2	206	23.1	10.65	2.95149e+06
High	FGRAMPH1_01G06729	FGRAMPH1_01G06729	hypothetical protein	FGRAMPH1_01T06729-p1	1	2	2	2	2858	311.9	6.62	2.80263e+06
High	FGRAMPH1_01G10541	FGRAMPH1_01G10541	nascent polypeptide-associated complex subunit beta	FGRAMPH1_01T10541-p1	17	2	2	3	162	17.8	6.06	2.79104e+06
High	FGRAMPH1_01G11247	FGRAMPH1_01G11247	glucosamine 6-phosphate N-acetyltransferase	FGRAMPH1_01T11247-p1	15	2	2	2	176	19.3	5.95	2.49362e+06
High	FGRAMPH1_01G10183	FGRAMPH1_01G10183	hypothetical protein	FGRAMPH1_01T10183-p1	38	2	2	2	128	13.9	9.44	2.15274e+06
High	FGRAMPH1_01G23507	FGRAMPH1_01G23507	60S ribosomal protein L10a	FGRAMPH1_01T23507-p1	10	2	2	2	217	24.1	9.89	2144989
High	FGRAMPH1_01G19853	FGRAMPH1_01G19853	probable heat-shock hsp60	FGRAMPH1_01T19853-p1	30	2	2	4	135	15.1	6.83	1.95669e+06
High	FGRAMPH1_01G01009	FGRAMPH1_01G01009	nucleosome binding	FGRAMPH1_01T01009-p1	30	2	2	2	101	11.5	9.5	1.83401e+06
High	FGRAMPH1_01G10527	FGRAMPH1_01G10527	60s ribosomal l37	FGRAMPH1_01T10527-p1	13	2	2	2	94	10.7	11.24	1.19223e+06
High	FGRAMPH1_01G04769	FGRAMPH1_01G04769	glycolipid transfer	FGRAMPH1_01T04769-p1	16	2	2	2	206	22.3	5.95	945513
High	FGRAMPH1_01G24385	FGRAMPH1_01G24385	Single-stranded DNA-binding mitochondrial	FGRAMPH1_01T24385-p1	19	2	2	2	138	15.1	10.32	901009
High	FGRAMPH1_01G02275	FGRAMPH1_01G02275	deoxyuridine 5'-triphosphate nucleotidohydrolase	FGRAMPH1_01T02275-p1	23	2	2	4	168	18	5.92	811444
High	FGRAMPH1_01G23279	FGRAMPH1_01G23279	60s acidic ribosomal p0	FGRAMPH1_01T23279-p1	11	2	2	2	311	33.4	5.15	721746
High	FGRAMPH1_01G06011	FGRAMPH1_01G06011	malate dehydrogenase	FGRAMPH1_01T06011-p1	8	2	2	2	330	34.4	6.95	721383
High	FGRAMPH1_01G20195	FGRAMPH1_01G20195	probable profilin	FGRAMPH1_01T20195-p1	23	2	2	2	131	13.6	6.3	594951
High	FGRAMPH1_01G22873	FGRAMPH1_01G22873	Suppressor STM1	FGRAMPH1_01T22873-p1	10	2	2	2	321	34	9.14	591892
High	FGRAMPH1_01G02001	FGRAMPH1_01G02001	40s ribosomal s21	FGRAMPH1_01T02001-p1	30	2	2	2	87	9.7	8	431265
High	FGRAMPH1_01G10065	FGRAMPH1_01G10065	60S ribosomal protein L8	FGRAMPH1_01T10065-p1	9	2	2	2	262	29.3	10.24	215331
High	FGRAMPH1_01G03139	FGRAMPH1_01G03139	shwachman-bodian-diamond syndrome	FGRAMPH1_01T03139-p1	25	2	2	2	113	12.5	5.49	128568
High	FGRAMPH1_01G24923	FGRAMPH1_01G24923	Regulatory alcR	FGRAMPH1_01T24923-p1	1	1	1	3	845	93.8	7.64	117059160
High	FGRAMPH1_01G23833	FGRAMPH1_01G23833	U2 snRNP component prp10	FGRAMPH1_01T23833-p1	1	1	1	1	1217	135.1	5.67	55988128
High	FGRAMPH1_01G26109	FGRAMPH1_01G26109	histone H2A	FGRAMPH1_01T26109-p1	7	1	1	1	134	14.2	10.55	52624708
High	FGRAMPH1_01G19911	FGRAMPH1_01G19911	40s ribosomal s10-b	FGRAMPH1_01T19911-p1	12	1	1	4	165	18.7	9.89	4.82729e+07
High	FGRAMPH1_01G01433	FGRAMPH1_01G01433	proteasome component C1	FGRAMPH1_01T01433-p1	4	1	1	1	296	32	4.86	21219668
High	FGRAMPH1_01G05937	FGRAMPH1_01G05937	mitochondrial F1F0 ATP synthase subunit F	FGRAMPH1_01T05937-p1	10	1	1	1	101	11.3	10.7	19280216
High	FGRAMPH1_01G11113	FGRAMPH1_01G11113	40S ribosomal protein S9	FGRAMPH1_01T11113-p1	5	1	1	1	191	21.9	10.54	15098459
High	FGRAMPH1_01G03733	FGRAMPH1_01G03733	transport Sec61 subunit beta	FGRAMPH1_01T03733-p1	12	1	1	1	113	11.5	11.66	12460638
High	FGRAMPH1_01G11343	FGRAMPH1_01G11343	unnamed protein product	FGRAMPH1_01T11343-p1	1	1	1	1	1267	142.8	6.96	9678177
High	FGRAMPH1_01G02115	FGRAMPH1_01G02115	60S ribosomal protein L15	FGRAMPH1_01T02115-p1	3	1	1	1	203	24	11.27	9572600
High	FGRAMPH1_01G19191	FGRAMPH1_01G19191	nucleoside diphosphate kinase	FGRAMPH1_01T19191-p1	7	1	1	2	238	26	8.98	8834449
High	FGRAMPH1_01G25817	FGRAMPH1_01G25817	nadh dehydrogenase	FGRAMPH1_01T25817-p1	13	1	1	3	119	13.6	9.79	7.6192e+06
High	FGRAMPH1_01G01547	FGRAMPH1_01G01547	hypothetical protein	FGRAMPH1_01T01547-p1	8	1	1	1	125	13.7	5.9	5158001
High	FGRAMPH1_01G19959	FGRAMPH1_01G19959	serine hydroxymethyltransferase	FGRAMPH1_01T19959-p1	2	1	1	1	484	53.4	7.39	4.96475e+06
High	FGRAMPH1_01G02223	FGRAMPH1_01G02223	dynein light chain type 1	FGRAMPH1_01T02223-p1	12	1	1	1	121	13.8	7.11	4449426
High	FGRAMPH1_01G11111	FGRAMPH1_01G11111	50S ribosomal L21e	FGRAMPH1_01T11111-p1	15	1	1	2	160	18.1	10.46	4229269
High	FGRAMPH1_01G28141	FGRAMPH1_01G28141	NADH-ubiquinone oxidoreductase subunit	FGRAMPH1_01T28141-p1	7	1	1	1	136	15.4	9.33	4055340
High	FGRAMPH1_01G06647	FGRAMPH1_01G06647	fructose-bisphosphate aldolase	FGRAMPH1_01T06647-p1	4	1	1	1	360	39.5	5.58	3.88628e+06
High	FGRAMPH1_01G14989	FGRAMPH1_01G14989	cytochrome c oxidase polypeptide V	FGRAMPH1_01T14989-p1	9	1	1	1	169	18.6	9.64	3688196
High	FGRAMPH1_01G27493	FGRAMPH1_01G27493	hypothetical protein	FGRAMPH1_01T27493-p1	3	1	1	2	276	30.7	6.74	3.53392e+06
High	FGRAMPH1_01G19345	FGRAMPH1_01G19345	atp-citrate synthase subunit 1	FGRAMPH1_01T19345-p1	2	1	1	1	763	83.5	8.91	3.40011e+06
High	FGRAMPH1_01G18215	FGRAMPH1_01G18215	related to NADH-ubiquinone oxidoreductase B12 subunit	FGRAMPH1_01T18215-p1	7	1	1	1	137	15.5	9.2	3.3906e+06
High	FGRAMPH1_01G06911	FGRAMPH1_01G06911	vacuolar transporter chaperone 1	FGRAMPH1_01T06911-p1	10	1	1	1	129	14.4	10.35	2962224
High	FGRAMPH1_01G01613	FGRAMPH1_01G01613	tubulin alpha chain	FGRAMPH1_01T01613-p1	2	1	1	1	449	49.9	5.1	2.90417e+06
High	FGRAMPH1_01G01115	FGRAMPH1_01G01115	atp synthase subunit mitochondrial	FGRAMPH1_01T01115-p1	10	1	1	1	90	10.1	8.97	2.85067e+06
High	FGRAMPH1_01G24443	FGRAMPH1_01G24443	40S ribosomal protein S12	FGRAMPH1_01T24443-p1	7	1	1	3	146	16.2	4.89	2.84621e+06
High	FGRAMPH1_01G26169	FGRAMPH1_01G26169	pyruvate decarboxylase	FGRAMPH1_01T26169-p1	2	1	1	1	570	63	5.92	2.22039e+06
High	FGRAMPH1_01G05055	FGRAMPH1_01G05055	glutaredoxin 3	FGRAMPH1_01T05055-p1	15	1	1	1	122	13.5	7.94	1933674
High	FGRAMPH1_01G10657	FGRAMPH1_01G10657	superoxide dismutase [Cu-Zn]	FGRAMPH1_01T10657-p1	4	1	1	1	228	24.3	8.59	1.79882e+06
High	FGRAMPH1_01G06773	FGRAMPH1_01G06773	hydroxyisourate hydrolase	FGRAMPH1_01T06773-p1	13	1	1	2	144	16.1	5.54	1.45939e+06
High	FGRAMPH1_01G03709	FGRAMPH1_01G03709	60S ribosomal protein L20	FGRAMPH1_01T03709-p1	8	1	1	1	148	17.5	10.33	1.42896e+06
High	FGRAMPH1_01G18119	FGRAMPH1_01G18119	hypothetical protein	FGRAMPH1_01T18119-p1	2	1	1	1	621	70.5	10.21	1.42266e+06
High	FGRAMPH1_01G08835	FGRAMPH1_01G08835	unnamed protein product	FGRAMPH1_01T08835-p1	2	1	1	1	273	30.3	9.36	1.31962e+06
High	FGRAMPH1_01G04615	FGRAMPH1_01G04615	NADH:ubiquinone oxidoreductase subunit	FGRAMPH1_01T04615-p1	10	1	1	1	104	11.4	7.8	1.27769e+06
High	FGRAMPH1_01G27955	FGRAMPH1_01G27955	3-oxoacyl-[acyl-carrier- ] reductase	FGRAMPH1_01T27955-p1	4	1	1	1	289	30.7	5.31	1.2552e+06
High	FGRAMPH1_01G23349	FGRAMPH1_01G23349	prenylated Rab acceptor 1	FGRAMPH1_01T23349-p1	6	1	1	2	176	19.6	7.39	1.21415e+06
High	FGRAMPH1_01G02697	FGRAMPH1_01G02697	60S ribosomal protein L11	FGRAMPH1_01T02697-p1	8	1	1	1	173	19.9	10.21	1202503
High	FGRAMPH1_01G20855	FGRAMPH1_01G20855	Ribosomal S26e	FGRAMPH1_01T20855-p1	10	1	1	1	150	16.9	10.81	1188934
High	FGRAMPH1_01G23899	FGRAMPH1_01G23899	pyruvate carboxylase	FGRAMPH1_01T23899-p1	1	1	1	1	770	85.3	6.86	1.1696e+06
High	FGRAMPH1_01G01267	FGRAMPH1_01G01267	inorganic pyrophosphatase	FGRAMPH1_01T01267-p1	5	1	1	1	397	43.8	8.02	1132684
High	FGRAMPH1_01G19343	FGRAMPH1_01G19343	ATP-citrate synthase subunit 2	FGRAMPH1_01T19343-p1	3	1	1	1	489	53.2	5.74	1065799
High	FGRAMPH1_01G20381	FGRAMPH1_01G20381	ribosomal ymr-31	FGRAMPH1_01T20381-p1	9	1	1	1	135	14.2	9.52	1.00021e+06
High	FGRAMPH1_01G20565	FGRAMPH1_01G20565	5-methyltetrahydropteroyltriglutamate- homocysteine methyltransferase	FGRAMPH1_01T20565-p1	1	1	1	1	766	86.5	6.25	982485
High	FGRAMPH1_01G07717	FGRAMPH1_01G07717	hypothetical protein	FGRAMPH1_01T07717-p1	6	1	1	1	205	22.5	8.94	970734
High	FGRAMPH1_01G03069	FGRAMPH1_01G03069	tyrosine 3-monooxygenase tryptophan 5-monooxygenase activation	FGRAMPH1_01T03069-p1	4	1	1	1	273	30.3	5	938244
High	FGRAMPH1_01G24825	FGRAMPH1_01G24825	peptidyl-prolyl cis-trans isomerase B precursor	FGRAMPH1_01T24825-p1	5	1	1	2	248	26.9	8.98	853976
High	FGRAMPH1_01G19651	FGRAMPH1_01G19651	nucleolar GTP-binding protein 1	FGRAMPH1_01T19651-p1	2	1	1	1	658	75.3	8.79	810666
High	FGRAMPH1_01G04113	FGRAMPH1_01G04113	kinesin kif21b	FGRAMPH1_01T04113-p1	0	1	1	1	1724	191.4	5.34	778462
High	FGRAMPH1_01G10201	FGRAMPH1_01G10201	vesicle-associated membrane 4	FGRAMPH1_01T10201-p1	14	1	1	2	118	13.1	9.61	736040
High	FGRAMPH1_01G02865	FGRAMPH1_01G02865	60S ribosomal L9-B	FGRAMPH1_01T02865-p1	4	1	1	1	250	28.2	9.54	728266
High	FGRAMPH1_01G19069	FGRAMPH1_01G19069	60S ribosomal L38	FGRAMPH1_01T19069-p1	19	1	1	1	78	8.9	10.05	684336
High	FGRAMPH1_01G24441	FGRAMPH1_01G24441	40S ribosomal protein S22	FGRAMPH1_01T24441-p1	12	1	1	1	130	14.8	10.11	669341
High	FGRAMPH1_01G01387	FGRAMPH1_01G01387	transcription factor	FGRAMPH1_01T01387-p1	11	1	1	1	123	13.4	8.5	659816
High	FGRAMPH1_01G22713	FGRAMPH1_01G22713	tubulin beta chain	FGRAMPH1_01T22713-p1	3	1	1	1	447	50	4.79	644970
High	FGRAMPH1_01G17615	FGRAMPH1_01G17615	fatty acid synthase subunit alpha reductase	FGRAMPH1_01T17615-p1	1	1	1	1	1856	204	6.07	644244
High	FGRAMPH1_01G05991	FGRAMPH1_01G05991	RING-box protein 1	FGRAMPH1_01T05991-p1	10	1	1	1	115	13.1	7.25	632245
High	FGRAMPH1_01G11885	FGRAMPH1_01G11885	hypothetical protein	FGRAMPH1_01T11885-p1	10	1	1	1	106	11.9	5.01	555411
High	FGRAMPH1_01G18315	FGRAMPH1_01G18315	60S acidic ribosomal protein P2	FGRAMPH1_01T18315-p1	10	1	1	1	124	12.7	4.37	549567
High	FGRAMPH1_01G19523	FGRAMPH1_01G19523	integral membrane	FGRAMPH1_01T19523-p1	5	1	1	1	170	18.8	8.31	543223
High	FGRAMPH1_01G09947	FGRAMPH1_01G09947	nicotinamide N-methyltransferase	FGRAMPH1_01T09947-p1	2	1	1	1	291	33.4	6.02	540296
High	FGRAMPH1_01G20299	FGRAMPH1_01G20299	isoleucyl-tRNA synthetase	FGRAMPH1_01T20299-p1	1	1	1	1	1099	126.5	6.23	538435
High	FGRAMPH1_01G02873	FGRAMPH1_01G02873	30 kDa heat shock protein	FGRAMPH1_01T02873-p1	5	1	1	1	214	24.2	5.6	533576
High	FGRAMPH1_01G06963	FGRAMPH1_01G06963	60S ribosomal L22	FGRAMPH1_01T06963-p1	17	1	1	1	124	14.2	9.23	511602
High	FGRAMPH1_01G23109	FGRAMPH1_01G23109	60S ribosomal L43	FGRAMPH1_01T23109-p1	20	1	1	1	92	10.2	10.45	501535
High	FGRAMPH1_01G04861	FGRAMPH1_01G04861	heat shock protein 90	FGRAMPH1_01T04861-p1	2	1	1	1	700	79.3	4.92	501007
High	FGRAMPH1_01G04709	FGRAMPH1_01G04709	heat shock 70kDa 4	FGRAMPH1_01T04709-p1	1	1	1	1	778	85.9	5.12	496658
High	FGRAMPH1_01G07931	FGRAMPH1_01G07931	60s acidic ribosomal p1	FGRAMPH1_01T07931-p1	16	1	1	1	108	11	4.12	492607
High	FGRAMPH1_01G18335	FGRAMPH1_01G18335	hypothetical protein	FGRAMPH1_01T18335-p1	2	1	1	1	449	49	6.01	485915
High	FGRAMPH1_01G06721	FGRAMPH1_01G06721	guanine nucleotide-binding subunit beta	FGRAMPH1_01T06721-p1	2	1	1	1	316	35	7.03	458289
High	FGRAMPH1_01G06085	FGRAMPH1_01G06085	pre-mRNA-processing-splicing factor 8	FGRAMPH1_01T06085-p1	0	1	1	1	2370	274.3	8.78	421430
High	FGRAMPH1_01G20425	FGRAMPH1_01G20425	26S protease regulatory subunit 6B	FGRAMPH1_01T20425-p1	4	1	1	1	421	46.9	5.62	393798
High	FGRAMPH1_01G14289	FGRAMPH1_01G14289	ATP-dependent rRNA helicase RRP3	FGRAMPH1_01T14289-p1	2	1	1	1	486	53.5	9.11	371105
High	FGRAMPH1_01G23309	FGRAMPH1_01G23309	ATP-dependent RNA helicase eIF4A	FGRAMPH1_01T23309-p1	3	1	1	1	396	44.6	5.12	365745
High	FGRAMPH1_01G26243	FGRAMPH1_01G26243	DNA topoisomerase 2	FGRAMPH1_01T26243-p1	1	1	1	1	1723	193	8.4	333980
High	FGRAMPH1_01G02503	FGRAMPH1_01G02503	Nuclear localization sequence-binding	FGRAMPH1_01T02503-p1	2	1	1	1	499	51.3	5.15	332171
High	FGRAMPH1_01G26127	FGRAMPH1_01G26127	ribosomal s17	FGRAMPH1_01T26127-p1	13	1	1	1	168	19.2	9.74	327345
High	FGRAMPH1_01G11053	FGRAMPH1_01G11053	translocation complex subunit sss1	FGRAMPH1_01T11053-p1	23	1	1	1	70	7.8	7.28	303082
High	FGRAMPH1_01G10547	FGRAMPH1_01G10547	probable peroxisomal membrane	FGRAMPH1_01T10547-p1	6	1	1	1	166	17.8	5.76	301749
High	FGRAMPH1_01G19545	FGRAMPH1_01G19545	formate dehydrogenase	FGRAMPH1_01T19545-p1	4	1	1	1	365	40.1	6.58	247758
High	FGRAMPH1_01G10277	FGRAMPH1_01G10277	NADH:ubiquinone oxidoreductase subunit	FGRAMPH1_01T10277-p1	26	1	1	1	94	10.7	9.48	234852
High	FGRAMPH1_01G05597	FGRAMPH1_01G05597	sterigmatocystin 8-o-methyltransferase	FGRAMPH1_01T05597-p1	2	1	1	1	439	48.1	6.18	214856
High	FGRAMPH1_01G05595	FGRAMPH1_01G05595	conidial pigment polyketide synthase partial	FGRAMPH1_01T05595-p1	9	1	1	1	152	17.7	6.64	176019
High	FGRAMPH1_01G22365	FGRAMPH1_01G22365	adf-like domain-containing	FGRAMPH1_01T22365-p1	11	1	1	1	146	15.8	7.4	134117
High	FGRAMPH1_01G04531	FGRAMPH1_01G04531	60S ribosomal protein L17	FGRAMPH1_01T04531-p1	5	1	1	1	185	20.7	10.61	124276
High	FGRAMPH1_01G13747	FGRAMPH1_01G13747	bet v1	FGRAMPH1_01T13747-p1	23	1	1	1	151	16.5	5.29	94714.3
High	FGRAMPH1_01G20901	FGRAMPH1_01G20901	prefoldin beta subunit	FGRAMPH1_01T20901-p1	13	1	1	1	127	14.3	5.21	80553.3
High	FGRAMPH1_01G19945	FGRAMPH1_01G19945	hypothetical protein	FGRAMPH1_01T19945-p1	3	1	1	1	652	71.5	9.58	62714.5
High	FGRAMPH1_01G16359	FGRAMPH1_01G16359	HET domain-containing	FGRAMPH1_01T16359-p1	3	1	1	1	691	78	6.38	37352.7
High	FGRAMPH1_01G11035	FGRAMPH1_01G11035	programmed cell death 5	FGRAMPH1_01T11035-p1	18	1	1	1	130	14.6	5.25
High	FGRAMPH1_01G03165	FGRAMPH1_01G03165	60S ribosomal L33	FGRAMPH1_01T03165-p1	15	1	1	1	109	12.2	11.06
High	FGRAMPH1_01G00707	FGRAMPH1_01G00707	LYR motif-containing 4	FGRAMPH1_01T00707-p1	11	1	1	1	111	12.9	10.05
High	FGRAMPH1_01G18055	FGRAMPH1_01G18055	40S ribosomal protein S20	FGRAMPH1_01T18055-p1	10	1	1	1	116	12.9	9.88
High	FGRAMPH1_01G12245	FGRAMPH1_01G12245	peroxiredoxin 1	FGRAMPH1_01T12245-p1	8	1	1	1	212	23.8	5.11
High	FGRAMPH1_01G10539	FGRAMPH1_01G10539	assembly factor cbp-4	FGRAMPH1_01T10539-p1	8	1	1	1	123	14.4	9.39
High	FGRAMPH1_01G20335	FGRAMPH1_01G20335	adenylate kinase cytosolic	FGRAMPH1_01T20335-p1	5	1	1	1	258	28.6	8.69
High	FGRAMPH1_01G19307	FGRAMPH1_01G19307	ADP%2CATP carrier protein	FGRAMPH1_01T19307-p1	4	1	1	1	311	33.7	9.86
High	FGRAMPH1_01G19623	FGRAMPH1_01G19623	heat shock protein SSC1	FGRAMPH1_01T19623-p1	2	1	1	1	676	73	5.82
Medium	FGRAMPH1_01G23779	FGRAMPH1_01G23779	aga1 a-agglutinin anchor subunit	FGRAMPH1_01T23779-p1	2	1	1	1	472	51.3	9.33

## Sheet: Peptides
Sequence	Modifications	Quality PEP	Quality qValue	Protein Groups	Proteins	PSMs	Master Protein Accessions	Missed Cleavages	Theo. MH+ [Da]	Abundance	Quan Info	Confidence (Mascot)	Delta Mass (ppm)	RT (min)	Percolator qValue (Mascot)	Ions Score (Mascot)
AGFAGDDAPR		0.00926834	0.00232566	1	1	1	FGRAMPH1_01G24551	0	976.448	222046576		High		0.71	0.002045	56
LGTFGR		0.140737	0.00232566	1	1	1	FGRAMPH1_01G03063	0	650.362	144566288		High		-0.63	0.002045	45
VAPEEHPVLLTEAPINPK		1.4e-06	0.00232566	1	1	7	FGRAMPH1_01G24551	0	1954.06	113226289		High		0.35	0.00204499	87
SADTLAAAMRK		0.108003	0.00232566	1	1	2	FGRAMPH1_01G24923	1	1134.59	97650192		High		6.32	0.002045	9
SGLAVGLNK		0.00934608	0.00232566	1	1	1	FGRAMPH1_01G03063	0	858.504	96586216		High		-0.01	0.002045	47
LTIAEER		0.139067	0.00232566	1	1	2	FGRAMPH1_01G10643	0	831.457	84760576		High		0.41	0.002045	39
IIAPPERK		0.0948633	0.00232566	1	1	1	FGRAMPH1_01G24551	1	923.567	79878136		High		-0.27	0.002045	19
TPGPGAQSALR		0.00366527	0.00232566	1	1	1	FGRAMPH1_01G06101	0	1054.56	68457472		High		0.7	0.002045	77
EVAGLAPYER		0.0799314	0.00232566	1	1	3	FGRAMPH1_01G03063	0	1104.57	66291384		High		2.08	0.002045	30
GISASALPYSR		0.0177727	0.00232566	1	1	3	FGRAMPH1_01G23825	0	1121.59	66061200		High		0.5	0.002045	36
QQAADLISR		0.0839487	0.00232566	1	1	1	FGRAMPH1_01G23833	0	1001.54	55988128		High		-0.83	0.002045	60
AGLAFPVGR		0.0742528	0.00232566	1	1	1	FGRAMPH1_01G26109	0	887.51	52624708		High		0.52	0.002045	28
QEYDESGPSIVHR		0.00170537	0.00232566	1	1	2	FGRAMPH1_01G24551	0	1516.7	52421654		High		-0.89	0.002045	77
QTVAVGVIK		0.0559088	0.00232566	1	1	1	FGRAMPH1_01G10877	0	914.567	51056944		High		-0.37	0.002045	46
DAGEGKEGGAPGEFAPQFR		5.57e-05	0.00232566	1	1	4	FGRAMPH1_01G19911	1	1919.89	4.82729e+07		High		0.87	0.002045	57
SYELPDGQVITIGNER		0.000312244	0.00232566	1	1	6	FGRAMPH1_01G24551	0	1790.89	4.72291e+07		High		1.71	0.002045	86
SAIADVVAR		0.104141	0.00232566	1	1	1	FGRAMPH1_01G03683	0	901.51	47019596		High		0.82	0.002045	38
EVVKEVAGLAPYER		0.010817	0.00232566	1	1	1	FGRAMPH1_01G03063	1	1559.84	46889944		High		-0.02	0.002045	29
VGSTSENITQK		0.00128331	0.00232566	1	1	1	FGRAMPH1_01G23225	0	1163.59	40901248		High		0.75	0.002045	78
VLTVINAK		0.0910814	0.00232566	1	1	2	FGRAMPH1_01G02561	0	857.545	39135668		High		0.85	0.002045	35
LILPGELAK		0.0475909	0.00232566	1	1	2	FGRAMPH1_01G26111	0	953.603	37512784		High		-1.2	0.002045	47
DNIQGITKPAIR		0.00287607	0.00232566	1	2	4	FGRAMPH1_01G18051	0	1325.75	37230317		High		0.13	0.002045	88
DSYVGDEAQSKR		0.00097381	0.00232566	1	1	3	FGRAMPH1_01G24551	1	1354.62	37217416		High		0.23	0.002045	52
LILIESR		0.14528	0.00481207	1	1	1	FGRAMPH1_01G23825	0	843.53	36341136		High		-1	0.004073	38
AVFPSIVGRPR		0.0144876	0.00232566	1	1	4	FGRAMPH1_01G24551	0	1198.71	35664504		High		0.31	0.002045	17
ADNDSPVTLR	1xAcetyl [N-Term]	0.00615448	0.00232566	1	1	1	FGRAMPH1_01G15393	0	1129.55	32780602		High		-0.56	0.002045	55
AFLIEEQK		0.136326	0.00232566	1	1	2	FGRAMPH1_01G14607	0	977.53	32087604		High		-0.48	0.002045	46
STELLIR		0.0500113	0.00232566	1	1	1	FGRAMPH1_01G14931	0	831.493	31760952		High		0.88	0.002045	43
SGLAVGLNKGHK		0.00390246	0.00232566	1	1	2	FGRAMPH1_01G03063	1	1180.68	2.96377e+07		High		0.06	0.002045	43
TTPEQVVEQISK		0.0262909	0.00232566	1	1	2	FGRAMPH1_01G23825	0	1358.72	28710984		High		-0.25	0.002045	61
LTPDVDALDIAANK		0.000208127	0.00232566	1	1	3	FGRAMPH1_01G05985	0	1455.77	2.75527e+07		High		-0.32	0.002045	91
FAEIQEK		0.144705	0.00232566	1	1	1	FGRAMPH1_01G10877	0	864.446	27107922		High		-0.51	0.002045	39
AGELTSEELER		0.00647097	0.00232566	1	1	1	FGRAMPH1_01G23439	0	1233.6	22718360		High		1.45	0.002045	57
TPIPTSDLASR		0.0819162	0.00232566	1	1	1	FGRAMPH1_01G01433	0	1157.62	21219668		High		1.02	0.002045	30
TYQAVANQVAK		0.0164876	0.00232566	1	1	1	FGRAMPH1_01G06009	0	1192.63	19821574		High		0.05	0.002045	37
SADTLAAAMRK	1xOxidation [M9]	0.0952497	0.00232566	1	1	1	FGRAMPH1_01G24923	1	1150.59	19408968		High		-15.81	0.002045	24
AIGAAPDAIR		0.0667377	0.00232566	1	1	1	FGRAMPH1_01G05937	0	954.537	19280216		High		0.58	0.002045	44
ALEATGSGSGAIK		0.00628443	0.00232566	1	1	1	FGRAMPH1_01G01953	0	1161.61	19014050		High		0.68	0.002045	73
ATGGEVGASSALAPK		0.000237928	0.00232566	1	1	1	FGRAMPH1_01G04629	0	1315.69	17533714		High		-0.52	0.002045	79
ANISKEELR		0.0307916	0.00232566	1	1	2	FGRAMPH1_01G15393	1	1059.58	16275185		High		0.35	0.002045	23
TIRYPDPLIK		0.028453	0.00232566	1	1	3	FGRAMPH1_01G10643	1	1215.71	16148046		High		-0.15	0.002045	21
IGRIEDVTPTPSDSTRR		0.000100116	0.00232566	1	1	2	FGRAMPH1_01G06101	2	1899.99	1.59732e+07		High		0.23	0.002045	34
LFEGNALIR		0.00787504	0.00232566	1	1	1	FGRAMPH1_01G11113	0	1032.58	15098459		High		-0.06	0.002045	57
QAVDVSPLR		0.0532078	0.00232566	1	1	1	FGRAMPH1_01G19301	0	984.547	14581232		High		-1.21	0.002045	50
TLSDYNIQK		0.10844	0.00232566	1	3	1	FGRAMPH1_01G20853	0	1081.55	12894642		High		-0.6	0.002045	26
IGVLEQDEEKGGR		0.000328312	0.00232566	1	1	2	FGRAMPH1_01G06213	1	1429.73	1.27878e+07		High		0.19	0.002045	50
AAGAGGSSSTMLR		0.00649806	0.00232566	1	1	1	FGRAMPH1_01G03733	0	1165.56	12460638		High		1.43	0.002045	87
TVGDVIAK		0.124348	0.00232566	1	1	1	FGRAMPH1_01G07467	0	802.467	11978207		High		-0.99	0.002045	42
FIMESGAK		0.0582621	0.00232566	1	1	1	FGRAMPH1_01G17903	0	882.439	11664310		High		-0.38	0.002045	47
IGGIGTVPVGR		0.00999192	0.00232566	1	1	1	FGRAMPH1_01G10877	0	1025.61	11548662		High		-0.04	0.002045	65
VTSTAGPAIAGYAK		0.00144272	0.00232566	1	1	3	FGRAMPH1_01G01653	0	1306.7	11513723		High		-0.2	0.002045	90
VIKTPGGDIR		0.059475	0.00232566	1	1	1	FGRAMPH1_01G14607	1	1055.62	10939952		High		0.02	0.002045	31
DAVTYTEHAK		0.0372722	0.00232566	1	2	2	FGRAMPH1_01G18051	0	1134.54	1.09353e+07		High		0.67	0.002045	25
MLDMGFEPQIR		0.105841	0.00232566	2	2	1	FGRAMPH1_01G23225;FGRAMPH1_01G14563	0	1336.64	9997330	Shared	High		-1.46	0.002045	57
VLGEEAKR		0.138515	0.00232566	1	1	1	FGRAMPH1_01G11343	1	901.51	9678177		High		0.79	0.002045	18
EAAELWPR		0.0648446	0.00232566	1	1	1	FGRAMPH1_01G02011	0	971.495	9578385		High		0.19	0.002045	48
QGYVIYR		0.117548	0.00232566	1	1	1	FGRAMPH1_01G02115	0	898.478	9572600		High		1.31	0.002045	52
INPSVASSR		0.120419	0.00232566	1	1	1	FGRAMPH1_01G20613	0	930.5	9543997		High		0.05	0.002045	45
ATLHISPDYGYGPR		0.000242955	0.00232566	1	1	2	FGRAMPH1_01G26507	0	1546.76	9.07275e+06		High		1.95	0.002045	71
MLDMGFEPQIR	1xOxidation [M]	0.0143074	0.00232566	2	2	2	FGRAMPH1_01G23225;FGRAMPH1_01G14563	0	1352.63	8.92345e+06	Shared	High		-0.21	0.002045	49
SILGATNPLASSPGTIR		4.34e-05	0.00232566	1	1	2	FGRAMPH1_01G19191	0	1654.91	8834449		High		0.11	0.002045	100
DTVPVLDLLPLGYSK		0.00444237	0.00232566	1	1	2	FGRAMPH1_01G25827	0	1629.91	8493471		High		-0.1	0.002045	59
QGDADIPGLTDVVHPK		0.000233004	0.00232566	1	1	2	FGRAMPH1_01G01603	0	1661.85	8.29444e+06		High		3.9	0.002045	62
TIITQGSGPSPQVGQK		1.7215e-05	0.00232566	1	1	1	FGRAMPH1_01G26507	0	1597.85	7.99798e+06		High		-0.44	0.002045	107
VAAMSVAQR		0.116606	0.00232566	1	1	1	FGRAMPH1_01G20387	0	932.498	7813770		High		-0.71	0.002045	57
GDAVIEGSNWR	1xAcetyl [N-Term]	0.0354617	0.00232566	1	1	1	FGRAMPH1_01G10265	0	1245.59	7715021		High		-0.28	0.002045	28
DQISVFGLR		0.0221655	0.00232566	1	1	1	FGRAMPH1_01G15393	0	1034.56	7.70015e+06		High		0.12	0.002045	45
FVRPTFAVTPPPTTN		0.010727	0.00232566	1	1	3	FGRAMPH1_01G25817	0	1644.87	7.6192e+06		High		0.01	0.002045	37
ELAANNKVTA		0.10932	0.00232566	1	1	1	FGRAMPH1_01G20613	1	1030.55	7.48027e+06		High		0.29	0.002045	33
QEAQPNEKPDLVK		0.0288102	0.00232566	1	1	2	FGRAMPH1_01G01033	0	1495.78	6.99046e+06		High		0.53	0.002045	55
YTLELEGLK		0.0477881	0.00232566	1	1	1	FGRAMPH1_01G19259	0	1065.58	6963010		High		0.39	0.002045	50
EVAGLAPYERR		0.0645785	0.00232566	1	1	2	FGRAMPH1_01G03063	1	1260.67	6.83237e+06		High		-0.53	0.002045	19
KTYQAVANQVAK		6.48e-05	0.00232566	1	1	2	FGRAMPH1_01G06009	1	1320.73	6779888		High		0.63	0.002045	83
THAAEIAHNVSSR		5.26e-05	0.00232566	1	1	3	FGRAMPH1_01G14579	0	1392.7	6594172		High		0.53	0.002045	52
ITQAGQRDLDR		0.0903427	0.00232566	1	1	1	FGRAMPH1_01G06213	1	1272.67	6276721		High		-0.34	0.002045	21
YFQQSGSTASGLR		0.0789565	0.00232566	1	1	1	FGRAMPH1_01G24775	0	1401.68	6.14846e+06		High		0.63	0.002045	61
VINYNHLMPTR	1xOxidation [M8]	0.0860299	0.00232566	1	1	2	FGRAMPH1_01G19259	0	1373.7	6.07418e+06		High		-0.62	0.002045	31
GIDLDQLLDLSSDQLR		1.2e-05	0.00232566	1	1	4	FGRAMPH1_01G01033	0	1800.93	5.99565e+06		High		0.61	0.002045	113
LREDLER		0.0447271	0.00232566	1	2	1	FGRAMPH1_01G23439	1	930.5	5866086		High		-0.39	0.002045	34
SSDQQIVFTK	1xAcetyl [N-Term]	0.00597706	0.00232566	1	1	1	FGRAMPH1_01G01547	0	1194.6	5158001		High		-0.2	0.002045	69
IIPDFMLQGGDFTR	1xOxidation [M6]	0.0112312	0.00232566	1	1	2	FGRAMPH1_01G01953	0	1625.8	5060217		High		-0.11	0.002045	81
SYGGGDRSYGGGDRGGY		0.0667377	0.00232566	1	1	1	FGRAMPH1_01G21141	2	1680.7	5021090		High		-0.03	0.002045	19
APQENISLGPSVR		0.00257983	0.00232566	1	1	1	FGRAMPH1_01G06101	0	1367.73	5.00839e+06		High		-1	0.002045	52
IVTILQNPTQYK		0.00752133	0.00232566	1	1	1	FGRAMPH1_01G23439	0	1417.8	4978815		High		0.52	0.002045	51
IGTPAMTSR		0.0436298	0.00232566	1	1	1	FGRAMPH1_01G19959	0	933.482	4.96475e+06		High		0.17	0.002045	51
TANVEGELR		0.122861	0.00232566	1	1	1	FGRAMPH1_01G07625	0	988.506	4858591		High		-1.17	0.002045	23
VSQRVNPPGY		0.059967	0.00232566	1	1	1	FGRAMPH1_01G18047	1	1116.58	4.70219e+06		High		0.36	0.002045	24
GTIAMPSIGYGSNK	1xOxidation [M5]	0.00487024	0.00232566	1	1	1	FGRAMPH1_01G14579	0	1411.69	4.64282e+06		High		1.5	0.002045	63
GTIAMPSIGYGSNKK	1xOxidation [M5]	0.00378992	0.00232566	1	1	3	FGRAMPH1_01G14579	1	1539.78	4.63449e+06		High		0.68	0.002045	63
LPIPGWVDTVK		0.0907113	0.00232566	1	1	1	FGRAMPH1_01G06213	0	1224.7	4.50428e+06		High		-0.53	0.002045	31
ADEYDAEQAAELKRK	1xAcetyl [N-Term]	0.0016017	0.00232566	1	1	1	FGRAMPH1_01G01033	2	1778.86	4477589		High		1.47	0.002045	49
DSYVGDEAQSK		0.0226319	0.00232566	1	1	1	FGRAMPH1_01G24551	0	1198.52	4477189		High		0.49	0.002045	41
SDAHAPKAESPVPR	1xAcetyl [N-Term]	0.00578054	0.00232566	1	1	1	FGRAMPH1_01G02223	1	1503.76	4449426		High		0.11	0.002045	47
IINEPTAAAIAYGLDKK		0.000322866	0.00232566	1	1	3	FGRAMPH1_01G02095	1	1787.99	4.36748e+06		High		0.86	0.002045	73
IEDVTPTPSDSTR		0.00250542	0.00232566	1	1	1	FGRAMPH1_01G06101	0	1417.68	4336364		High		-0.74	0.002045	74
YSTSFHRPK		0.0709777	0.00232566	1	1	2	FGRAMPH1_01G05985	0	1122.57	4.3016e+06		High		0.41	0.002045	21
TASGIFLPESSVEK		0.00950353	0.00232566	1	1	1	FGRAMPH1_01G19763	0	1464.76	4173354		High		-0.64	0.002045	41
VILDEKER		0.0556787	0.00232566	1	1	1	FGRAMPH1_01G22651	1	1001.56	4.08387e+06		High		0.03	0.002045	34
AIPNFTQTK		0.0975999	0.00232566	1	1	1	FGRAMPH1_01G28141	0	1019.55	4055340		High		1.2	0.002045	27
NVNFEFPQSGPADY		0.0262909	0.00232566	1	1	1	FGRAMPH1_01G22651	0	1584.7	4050786		High		1.02	0.002045	33
VAEALEDFNTANQL		0.0288102	0.00232566	1	1	1	FGRAMPH1_01G06647	0	1534.74	3.88628e+06		High		0.52	0.002045	45
KDTVPVLDLLPLGYSK		0.00320632	0.00232566	1	1	5	FGRAMPH1_01G25827	1	1758	3.86672e+06		High		-0.64	0.002045	68
QMVVDILHPNR	1xOxidation [M2]	0.0131617	0.00232566	1	1	1	FGRAMPH1_01G15393	0	1337.7	3.86409e+06		High		-0.25	0.002045	17
GAAQNIIPSSTGAAK		0.010817	0.00232566	1	1	1	FGRAMPH1_01G19883	0	1385.74	3.76773e+06		High		1.35	0.002045	33
SDPFTGITSPGYAGK		0.000275429	0.00232566	1	1	1	FGRAMPH1_01G14989	0	1497.72	3688196		High		0.27	0.002045	86
AQQYLGQLDR		0.0441751	0.00232566	1	1	1	FGRAMPH1_01G24775	0	1191.61	3683283		High		0.48	0.002045	43
RLEDLER		0.063004	0.00232566	1	1	2	FGRAMPH1_01G27493	1	930.5	3.53392e+06		High		0.12	0.002045	43
TTYAASSQIR		0.0317004	0.00232566	1	1	1	FGRAMPH1_01G24913	0	1097.56	3464244		High		0.07	0.002045	56
QVHPDTGISNR		0.0519058	0.00232566	1	1	3	FGRAMPH1_01G26111	0	1223.61	3437229		High		0.13	0.002045	44
VNQAISLLTTGAR		0.103721	0.00232566	1	1	1	FGRAMPH1_01G19301	0	1343.76	3.42277e+06		High		0.32	0.002045	41
AAASSNSLSANDNIQR	1xAcetyl [N-Term]	0.000599527	0.00232566	1	1	1	FGRAMPH1_01G19345	0	1660.79	3.40011e+06		High		-0.3	0.002045	93
AFQASTGQPR		0.015359	0.00232566	1	1	1	FGRAMPH1_01G18215	0	1062.53	3.3906e+06		High		-0.22	0.002045	38
GIVGASLDVIK		0.0393367	0.00232566	1	1	1	FGRAMPH1_01G10545	0	1071.64	3.39054e+06		High		0.5	0.002045	29
ISTSSATGQYR		0.00412039	0.00232566	1	1	1	FGRAMPH1_01G10701	0	1170.57	3.37293e+06		High		-0.5	0.002045	60
IQDKEGIPPDQQR		0.0325005	0.00232566	1	3	2	FGRAMPH1_01G20853	1	1523.78	3.31034e+06		High		2.47	0.002045	48
HLGFESIPVNVIPVTQQQIPER		0.000118841	0.00232566	1	1	2	FGRAMPH1_01G18395	0	2501.35	3299930		High		0.84	0.002045	54
SVALDEIIEIAR		0.00275831	0.00232566	1	1	2	FGRAMPH1_01G04629	0	1328.74	3225036		High		0.8	0.002045	76
FANVDVR		0.0786341	0.00232566	1	1	1	FGRAMPH1_01G14577	0	820.431	3157931		High		-0.1	0.002045	35
SDDIIKPNTIGK		0.0776746	0.00232566	1	1	1	FGRAMPH1_01G07467	0	1300.71	3108496		High		0.26	0.002045	13
GNPTVEVDVVTETGLHR		0.011957	0.00232566	1	1	3	FGRAMPH1_01G03321	0	1822.93	3.0891e+06		High		1.16	0.002045	66
ITQAGQRDLDRIAQTTAEAEEEEDDE		0.00154254	0.00232566	1	1	1	FGRAMPH1_01G06213	2	2933.32	3.08791e+06		High		-0.26	0.002045	26
GKGISASALPYSR		0.000507183	0.00232566	1	1	1	FGRAMPH1_01G23825	1	1306.71	3.07304e+06		High		0.68	0.002045	54
IIPDFMLQGGDFTR		0.00137786	0.00232566	1	1	2	FGRAMPH1_01G01953	0	1609.8	3.01986e+06		High		0.67	0.002045	55
SSQPLLQTTPGKR	1xAcetyl [N-Term]	0.00697643	0.00232566	1	1	1	FGRAMPH1_01G06911	1	1454.8	2962224		High		-0.3	0.002045	45
GPLVIYSPETDGK		0.0404948	0.00232566	1	1	1	FGRAMPH1_01G24179	0	1375.71	2.9275e+06		High		-3.51	0.002045	44
LDTYSEVYR		0.124848	0.00232566	1	1	2	FGRAMPH1_01G22651	0	1145.55	2.92619e+06		High		1.04	0.002045	45
LSVDYGKK		0.122369	0.00232566	1	1	1	FGRAMPH1_01G01613	1	909.504	2.90417e+06		High		-0.51	0.002045	14
ASTGVNVLR	1xAcetyl [N-Term]	0.116137	0.00232566	1	1	1	FGRAMPH1_01G01115	0	958.532	2.85067e+06		High		0.39	0.002045	56
GAHTLSLSENPPMTVTPLAYETTI	1xOxidation [M13]	0.00761619	0.00232566	1	1	1	FGRAMPH1_01G11111	0	2559.26	2.82425e+06		High		0.74	0.002045	31
GDQFDTSVGR		0.0839487	0.00232566	1	1	1	FGRAMPH1_01G26507	0	1081.49	2.72025e+06		High		0.93	0.002045	53
VGAIVTTMR	1xOxidation [M8]	0.0983955	0.00232566	1	1	1	FGRAMPH1_01G26761	0	963.529	2.69638e+06		High		0.42	0.002045	42
YPPAAILPENAPK		0.0123115	0.00232566	1	1	1	FGRAMPH1_01G23325	0	1380.75	2.65971e+06		High		1.67	0.002045	41
QTFSEFGEVTDSIIMR	1xOxidation [M15]	0.00374269	0.00232566	1	1	2	FGRAMPH1_01G21141	0	1875.88	2.65747e+06		High		-0.61	0.002045	86
GAVSNDTFKEVSQR		0.00314	0.00232566	1	1	2	FGRAMPH1_01G19259	1	1537.76	2.60078e+06		High		0.85	0.002045	35
AKVDELQR		0.0619753	0.00232566	1	1	2	FGRAMPH1_01G03063	1	958.532	2.59502e+06		High		-0.89	0.002045	42
GGPGVAADISHVNTK		0.00145483	0.00232566	1	1	2	FGRAMPH1_01G05905	0	1422.73	2.57292e+06		High		-0.07	0.002045	57
NLPSPVLDPPPHPVNRH		0.0327717	0.00232566	1	1	1	FGRAMPH1_01G26107	1	1886	2.54384e+06		High		0.81	0.002045	30
ASAPQLIGLAK	1xAcetyl [N-Term]	0.0739491	0.00232566	1	1	1	FGRAMPH1_01G23325	0	1110.65	2536992		High		0.26	0.002045	41
QDGNVIHFAAPK		0.0390119	0.00232566	1	1	2	FGRAMPH1_01G10541	0	1296.67	2.48543e+06		High		0.43	0.002045	48
QLAELKTELGQLR		0.0217993	0.00232566	1	1	2	FGRAMPH1_01G02561	1	1498.86	2.39354e+06		High		-1.66	0.002045	49
DGELVFGVAR		0.0715625	0.00232566	1	1	2	FGRAMPH1_01G06101	0	1062.56	2.3551e+06		High		-0.42	0.002045	12
INFNLFDDVVPK		0.00514218	0.00232566	1	1	2	FGRAMPH1_01G01953	0	1420.75	2.33705e+06		High		-0.05	0.002045	74
QALVQFDR		0.0952497	0.00232566	1	1	1	FGRAMPH1_01G14577	0	976.521	2.32486e+06		High		0.41	0.002045	35
GMIGIVAGGGR	1xOxidation [M2]	0.0849831	0.00232566	1	1	1	FGRAMPH1_01G23525	0	1003.54	2.22383e+06		High		-0.22	0.002045	31
ALVLTAEASAR		0.0910814	0.00232566	1	1	1	FGRAMPH1_01G26169	0	1101.63	2.22039e+06		High		1.18	0.002045	13
VGLATKAER		0.0179964	0.00232566	1	1	2	FGRAMPH1_01G15393	1	944.552	2.16717e+06		High		-0.5	0.002045	31
VLSVGDGIAR		0.12943	0.00232566	1	1	1	FGRAMPH1_01G02695	0	986.563	2118208		High		-0.32	0.002045	42
VTDLALYDIR		0.00585347	0.00232566	1	1	1	FGRAMPH1_01G05905	0	1178.64	2.09611e+06		High		0.71	0.002045	59
TAFVREVVK		0.069536	0.00232566	1	1	1	FGRAMPH1_01G03063	1	1048.61	2.08499e+06		High		-0.61	0.002045	35
AQKDQISVFGLR		0.0176988	0.00232566	1	1	2	FGRAMPH1_01G15393	1	1361.75	2.0789e+06		High		-0.97	0.002045	51
VINYNHLMPTR		0.0229165	0.00232566	1	1	1	FGRAMPH1_01G19259	0	1357.7	2.07568e+06		High		-0.31	0.002045	24
DFLLPSNVVSQADLTR		0.000163302	0.00232566	1	1	2	FGRAMPH1_01G24179	0	1774.93	2.06486e+06		High		-1.19	0.002045	71
TLLVADNRR		0.0643134	0.00232566	1	1	1	FGRAMPH1_01G14577	1	1057.61	2.05625e+06		High		0.91	0.002045	26
AADTPAKSGLAVGLNK		0.0809179	0.00232566	1	1	2	FGRAMPH1_01G03063	1	1512.84	2.03861e+06		High		1.54	0.002045	22
LISDGLIIR		0.118022	0.00232566	1	1	1	FGRAMPH1_01G06729	0	999.62	2.0382e+06		High		-1.12	0.002045	55
ADTAEAIDFFR		0.104988	0.00232566	1	1	1	FGRAMPH1_01G20639	0	1255.6	2.03787e+06		High		-3.08	0.002045	30
AAPSAVVDIK	1xAcetyl [N-Term]	0.0727463	0.00232566	1	1	1	FGRAMPH1_01G06473	0	1012.57	2.03436e+06		High		-0.28	0.002045	50
DLDRIAQTTAEAEEEEDDE		0.00206705	0.00232566	1	1	1	FGRAMPH1_01G06213	1	2178.92	2.0235e+06		High		0.01	0.002045	88
AAPSAVVDIKSK	1xAcetyl [N-Term]	0.0174061	0.00232566	1	1	2	FGRAMPH1_01G06473	1	1227.69	2.01552e+06		High		-0.23	0.002045	43
GQMSILDALK	1xOxidation [M3]	0.113363	0.00232566	1	1	1	FGRAMPH1_01G24443	0	1091.58	1.97166e+06		High		0.23	0.002045	55
SAVVQVDAAPFR		0.014609	0.00232566	1	1	1	FGRAMPH1_01G01597	0	1259.67	1.96063e+06		High		0.69	0.002045	73
LLNTNVDGKQK		0.0108622	0.00232566	1	1	1	FGRAMPH1_01G23439	1	1229.68	1.95917e+06		High		0.01	0.002045	42
TTGFALVYDSPEAMK		0.000263046	0.00232566	1	1	1	FGRAMPH1_01G15393	0	1629.78	1.94489e+06		High		-0.28	0.002045	73
QQHIGGNSDLQSLNSGGK		0.00533929	0.00232566	1	1	1	FGRAMPH1_01G05055	0	1839.89	1933674		High		0.17	0.002045	59
IDQITAAADR		0.0991974	0.00232566	1	1	1	FGRAMPH1_01G07625	0	1073.56	1928754		High		0.43	0.002045	37
AAPQIPSQQWAQIFEK	1xAcetyl [N-Term]	0.00119027	0.00232566	1	1	3	FGRAMPH1_01G20639	0	1883.97	1.89005e+06		High		-0.46	0.002045	49
LTPDVDALDIAANKLSLV		0.0143672	0.00232566	1	1	2	FGRAMPH1_01G05985	1	1868.04	1.8763e+06		High		0.08	0.002045	23
ESTLHLVLR		0.0436298	0.00232566	1	3	2	FGRAMPH1_01G20853	0	1067.62	1.85982e+06		High		-0.02	0.002045	26
VMQSLEK		0.139622	0.00232566	1	1	1	FGRAMPH1_01G06213	0	834.439	1.85015e+06		High		0.02	0.002045	28
VLLSSLVVEGLNR		0.10082	0.00232566	1	1	2	FGRAMPH1_01G10265	0	1398.83	1.83282e+06		High		-0.32	0.002045	44
AVENVNTVIAPALIEK		0.00191719	0.00232566	1	1	2	FGRAMPH1_01G03321	0	1680.95	1.8319e+06		High		1.21	0.002045	76
LIGPHSVIGR		0.0307916	0.00232566	1	1	1	FGRAMPH1_01G10657	0	1048.63	1.79882e+06		High		-2.91	0.002045	19
DDLFNTNASIVR		0.0140705	0.00232566	1	1	1	FGRAMPH1_01G05905	0	1364.68	1.75441e+06		High		-0.41	0.002045	51
INPSVASSRR		0.0180716	0.00232566	1	1	1	FGRAMPH1_01G20613	1	1086.6	1.75181e+06		High		-0.21	0.002045	27
LLGPGLSK		0.126865	0.00232566	1	1	1	FGRAMPH1_01G23507	0	784.493	1.73677e+06		High		1.06	0.002045	33
VGAIVTTMR		0.0870891	0.00232566	1	1	1	FGRAMPH1_01G26761	0	947.534	1.72486e+06		High		0.64	0.002045	24
SLTGIATELQANDTDDIEYDSILK		0.00039135	0.00232566	1	1	3	FGRAMPH1_01G19853	0	2625.28	1.71911e+06		High		-0.23	0.002045	81
GPGNAQRETVVR		0.059967	0.00232566	1	1	1	FGRAMPH1_01G07467	1	1283.68	1.71168e+06		High		0.26	0.002045	25
AALPEGYTLR		0.0366587	0.00232566	1	1	1	FGRAMPH1_01G11247	0	1090.59	1.67898e+06		High		0.72	0.002045	32
SPTGATSESPVTIATHPWESGSSGK		0.00108565	0.00232566	1	1	1	FGRAMPH1_01G10183	0	2471.17	1.66664e+06		High		-0.07	0.002045	62
AADTPAK		0.0380532	0.00232566	1	1	2	FGRAMPH1_01G03063	0	673.352	1.66332e+06		High		-1.01	0.002045	49
YVVHVER		0.0443583	0.00232566	1	1	1	FGRAMPH1_01G20613	0	901.489	1.63808e+06		High		-0.76	0.002045	21
DMRQTVAVGVIK		0.0516918	0.00232566	1	1	2	FGRAMPH1_01G10877	1	1316.74	1622050		High		0.41	0.002045	17
LYVGNLSWNTTDETLR		0.00185412	0.00232566	1	1	1	FGRAMPH1_01G21141	0	1881.93	1.59071e+06		High		0.89	0.002045	86
TYEDTFSGAR		0.114281	0.00232566	1	1	1	FGRAMPH1_01G10545	0	1146.51	1.5599e+06		High		-0.78	0.002045	40
QGLPVIDQSNLYSR		0.00413765	0.00232566	1	1	1	FGRAMPH1_01G10701	0	1589.83	1.53963e+06		High		0.44	0.002045	47
ENVREENPGISFGQVGK		0.0403274	0.00232566	1	1	1	FGRAMPH1_01G01009	1	1859.92	1535507		High		-0.03	0.002045	20
ANISKEELREK		0.0251145	0.00232566	1	1	1	FGRAMPH1_01G15393	2	1316.72	1.48031e+06		High		-0.07	0.002045	18
LEGPIPPSANPHSAAQPR		0.0549938	0.00232566	1	1	2	FGRAMPH1_01G06773	0	1838.95	1.45939e+06		High		0.64	0.002045	5
GTIAMPSIGYGSNKK		0.0155524	0.00232566	1	1	2	FGRAMPH1_01G14579	1	1523.79	1.45085e+06		High		0.34	0.002045	41
MDDWDTATKIGSR	1xAcetyl [N-Term]; 1xOxidation [M1]	0.00264536	0.00232566	1	1	1	FGRAMPH1_01G07467	1	1553.69	1.45044e+06		High		1.4	0.002045	76
MTIFAPNETVAK	1xOxidation [M1]	0.091826	0.00232566	1	1	1	FGRAMPH1_01G03709	0	1337.68	1.42896e+06		High		-1.24	0.002045	28
LAQLESEWRAADDRR		0.0829264	0.00232566	1	1	1	FGRAMPH1_01G18119	2	1815.91	1.42266e+06		High		1.61	0.002045	24
GAHTLSLSENPPMTVTPLAYETTI		0.0386897	0.00232566	1	1	1	FGRAMPH1_01G11111	0	2543.27	1.40502e+06		High		-1.19	0.002045	27
LYSYVQAVNVK		0.0130523	0.00232566	1	1	1	FGRAMPH1_01G03683	0	1283.7	1.37648e+06		High		-0.71	0.002045	52
QMVVDILHPNR		0.0489884	0.00232566	1	1	1	FGRAMPH1_01G15393	0	1321.7	1.371e+06		High		-1.17	0.002045	41
KALTDFER		0.108003	0.00232566	1	1	1	FGRAMPH1_01G10265	1	979.521	1.37059e+06		High		0.14	0.002045	31
DAATIR		0.0929539	0.00232566	1	1	1	FGRAMPH1_01G08835	0	646.352	1.31962e+06		High		0.41	0.002045	36
SDMPSNIEAGAYR		0.0182229	0.00232566	1	1	1	FGRAMPH1_01G09687	0	1410.63	1.31503e+06		High		0.42	0.002045	50
TIFSYPASTGR		0.0659198	0.00232566	1	1	1	FGRAMPH1_01G25041	0	1199.61	1.30514e+06		High		0.15	0.002045	25
RVAAMSVAQR		0.0645785	0.00232566	1	1	1	FGRAMPH1_01G20387	1	1088.6	1.29502e+06		High		-0.66	0.002045	20
ALAMQAAYAR		0.118498	0.00232566	1	1	1	FGRAMPH1_01G04615	0	1065.55	1.27769e+06		High		1.51	0.002045	36
LNRLPAGGVGDMVMATVK	2xOxidation [M12; M14]	0.000933928	0.00232566	1	1	1	FGRAMPH1_01G02011	1	1860.97	1.26741e+06		High		-0.13	0.002045	19
TSGNYITIVGHNPDEGKTR		0.00227571	0.00232566	1	1	2	FGRAMPH1_01G23525	1	2059.02	1.26388e+06		High		-0.7	0.002045	40
QTFSEFGEVTDSIIMR		0.000294488	0.00232566	1	1	2	FGRAMPH1_01G21141	0	1859.88	1.26205e+06		High		-0.76	0.002045	95
FVAITGGGTGIGK		0.0251145	0.00232566	1	1	1	FGRAMPH1_01G27955	0	1177.66	1.2552e+06		High		0.92	0.002045	29
IAGYTTHLMK	1xOxidation [M9]	0.0627453	0.00232566	1	1	1	FGRAMPH1_01G18395	0	1150.59	1.25451e+06		High		-1.42	0.002045	24
IMNVTGDPIDER		0.0399944	0.00232566	1	1	1	FGRAMPH1_01G14983	0	1359.66	1.2323e+06		High		0.23	0.002045	53
MDDWDTATKIGSR	1xAcetyl [N-Term]	0.000540015	0.00232566	1	1	1	FGRAMPH1_01G07467	1	1537.7	1.22615e+06		High		1.44	0.002045	62
IQIPLDVITSR		0.0670125	0.00232566	1	1	2	FGRAMPH1_01G23349	0	1254.74	1.21415e+06		High		-0.66	0.002045	56
NDLIAYLK		0.0937132	0.00232566	1	1	1	FGRAMPH1_01G20703	0	949.535	1.2036e+06		High		-1.22	0.002045	41
VLEQLSGQTPVYSK		0.00625822	0.00232566	1	1	1	FGRAMPH1_01G02697	0	1548.83	1202503		High		0.54	0.002045	44
NGFQTGTPK		0.0534279	0.00232566	1	1	1	FGRAMPH1_01G10527	0	949.474	1.19223e+06		High		-0.13	0.002045	26
DISDASVFAEYTVPK		0.000420184	0.00232566	1	1	1	FGRAMPH1_01G20855	0	1641.8	1188934		High		1.18	0.002045	69
DAHQSLLATR		0.0773573	0.00232566	1	1	1	FGRAMPH1_01G23899	0	1111.59	1.1696e+06		High		-0.28	0.002045	32
TPAGGVSTTNVTVQHSPTR		0.0179216	0.00232566	1	1	1	FGRAMPH1_01G01267	0	1909.97	1132684		High		-0.77	0.002045	24
STQGIYPLQNVHIR		0.00585347	0.00232566	1	1	1	FGRAMPH1_01G24913	0	1625.88	1.11831e+06		High		-1.24	0.002045	43
KGATPSQIGVILR		0.0640494	0.00232566	1	1	1	FGRAMPH1_01G23825	1	1339.81	1.07458e+06		High		-0.18	0.002045	29
ANMRVQYR		0.145857	0.00729128	1	1	1	FGRAMPH1_01G14607	1	1037.53	1.07435e+06		High		0.42	0.006098	24
ASPLPAPTTHNPPSR		0.0186068	0.00232566	1	1	1	FGRAMPH1_01G19343	0	1542.8	1065799		High		-0.29	0.002045	12
SAAVER		0.0656494	0.00232566	1	2	2	FGRAMPH1_01G06009	0	632.336	1.03291e+06		High		-0.82	0.002045	36
ELPPQDIDWFYVR		0.0210847	0.00232566	1	1	2	FGRAMPH1_01G06213	0	1677.83	1.02836e+06		High		1.24	0.002045	59
LNPYATVFAQEAQK		0.02065	0.00232566	1	1	1	FGRAMPH1_01G24179	0	1579.81	1.02336e+06		High		-0.69	0.002045	53
VQFGGDEVVK		0.0789565	0.00232566	1	1	1	FGRAMPH1_01G05905	0	1077.56	1.02021e+06		High		-0.01	0.002045	22
GVAFDLSELPAR		0.00129951	0.00232566	1	1	1	FGRAMPH1_01G20381	0	1274.67	1.00021e+06		High		-0.14	0.002045	81
TIIQSSQNLVQQVR		0.00335722	0.00232566	1	1	1	FGRAMPH1_01G01653	0	1613.9	996464		High		0.71	0.002045	96
LDSGNFAWGSEGLTR		0.0011853	0.00232566	1	1	1	FGRAMPH1_01G01597	0	1609.76	990858		High		0.97	0.002045	69
VFVDSEYPR		0.0678435	0.00232566	1	1	1	FGRAMPH1_01G20565	0	1111.54	982485		High		1.53	0.002045	33
IYATPSHNEPLPR		0.0489884	0.00232566	1	1	1	FGRAMPH1_01G07717	0	1494.77	970734		High		-0.51	0.002045	15
LPAGGVGDMVMATVK		0.000103956	0.00232566	1	1	1	FGRAMPH1_01G02011	0	1445.75	968288		High		-0.35	0.002045	86
AGEEEFQLFR		0.103721	0.00232566	1	1	1	FGRAMPH1_01G19763	0	1225.58	959927		High		-0.87	0.002045	17
TTGFALVYDSPEAMK	1xOxidation [M14]	0.0114681	0.00232566	1	1	1	FGRAMPH1_01G15393	0	1645.78	958471		High		-1.36	0.002045	58
KDQFVPEVSALDFTQNSESGQLDVDTETK		0.000551425	0.00232566	1	1	1	FGRAMPH1_01G18395	1	3227.52	954907		High		-1.9	0.002045	114
LGGELTVDER		0.0602145	0.00232566	1	1	1	FGRAMPH1_01G03069	0	1088.56	938244		High		-2.82	0.002045	27
QNLSEESLAANVAR		0.00160841	0.00232566	1	1	1	FGRAMPH1_01G09687	0	1501.76	886685		High		-0.16	0.002045	73
ELSKYPALNNLEK		0.134705	0.00232566	1	1	1	FGRAMPH1_01G24775	1	1518.82	875605		High		0.54	0.002045	17
GQMSILDALK		0.0745577	0.00232566	1	1	2	FGRAMPH1_01G24443	0	1075.58	874547		High		0.48	0.002045	40
GSAAPDQKVLGAMER		0.112907	0.00232566	1	1	1	FGRAMPH1_01G07467	1	1529.77	871884		High		-0.01	0.002045	14
NPVYVTHTAGR		0.00824535	0.00232566	1	1	1	FGRAMPH1_01G19301	0	1214.63	864000		High		0.18	0.002045	35
TGAADRPVEAVK		0.132571	0.00232566	1	1	2	FGRAMPH1_01G24825	0	1213.65	853976		High		-0.18	0.002045	23
YMTDGMLLR	1xOxidation [M2]	0.0996007	0.00232566	1	2	1	FGRAMPH1_01G20387	0	1115.52	841328		High		0.29	0.002045	46
STAQELSNISSDLIWEIVR	1xAcetyl [N-Term]	0.00319295	0.00232566	1	1	3	FGRAMPH1_01G06009	0	2203.12	832315		High		-1.75	0.002045	74
VKDEANEYAQVLAK		2.67e-05	0.00232566	1	1	2	FGRAMPH1_01G01603	1	1577.82	826991		High		1.71	0.002045	94
AQEGIFSANLLSSEVK	1xAcetyl [N-Term]	0.0182229	0.00232566	1	1	1	FGRAMPH1_01G11247	0	1734.89	814643		High		-4.16	0.002045	46
DRNDLIAYLK		0.112453	0.00232566	1	1	1	FGRAMPH1_01G20703	1	1220.66	811058		High		-1.12	0.002045	22
ADVDVQPYAFTTK		0.00990882	0.00232566	1	1	1	FGRAMPH1_01G19651	0	1454.72	810666		High		-0.26	0.002045	60
YAPLDLRAK		0.143561	0.00232566	1	1	1	FGRAMPH1_01G02561	1	1046.6	791300		High		0.18	0.002045	18
AVDDVVATVDAALAK		0.0127828	0.00232566	1	1	1	FGRAMPH1_01G18047	0	1457.78	790723		High		1.2	0.002045	60
IDELAASK		0.126865	0.00232566	1	1	1	FGRAMPH1_01G04113	0	846.457	778462		High		1.37	0.002045	20
ALVEHIHR		0.135243	0.00232566	1	1	1	FGRAMPH1_01G06729	0	974.553	764429		High		-0.56	0.002045	32
QTLMWSATWPK	1xOxidation [M4]	0.091453	0.00232566	1	1	1	FGRAMPH1_01G14563	0	1364.67	762137		High		0.25	0.002045	38
EIAQDFKSDLR		0.101641	0.00232566	1	1	1	FGRAMPH1_01G14931	1	1321.67	761761		High		-1.44	0.002045	14
VTYLVLDEADR		0.12139	0.00232566	1	1	1	FGRAMPH1_01G14563	0	1293.67	751745		High		3.93	0.002045	21
GDFVVNIGVGQVIK		0.0106378	0.00232566	1	1	1	FGRAMPH1_01G26507	0	1444.82	751062		High		-0.49	0.002045	51
KFLDGLYVSEK		0.00137211	0.00232566	1	1	1	FGRAMPH1_01G02865	1	1298.7	728266		High		-0.23	0.002045	72
TFVADSPEYER		0.0475909	0.00232566	1	1	1	FGRAMPH1_01G23279	0	1313.6	721746		High		0.98	0.002045	45
ATPTEVSSILEQR		0.0127828	0.00232566	1	1	1	FGRAMPH1_01G02695	0	1430.75	711349		High		-1.88	0.002045	45
AGHQTSAESWGTGR		0.0151679	0.00232566	1	1	1	FGRAMPH1_01G24179	0	1444.66	705350		High		0.54	0.002045	39
GFGFVTFSTEEQATAAVDALNEQELDGR		0.000565436	0.00232566	1	1	2	FGRAMPH1_01G21141	0	3002.4	704505		High		-2.55	0.002045	98
TSAALGLLK		0.0922005	0.00232566	1	1	1	FGRAMPH1_01G24179	0	873.54	688680		High		0.18	0.002045	39
QSLPPTLQLTDVSSK		0.00347139	0.00232566	1	1	1	FGRAMPH1_01G19069	0	1613.87	684336		High		0.81	0.002045	50
TSVLHDALNAMNNAEK		0.118498	0.00232566	1	1	1	FGRAMPH1_01G24441	0	1727.84	669341		High		-1.74	0.002045	27
AIQVDPELSPLVR		0.135243	0.00232566	1	1	1	FGRAMPH1_01G01387	0	1436.81	659816		High		0.32	0.002045	27
VPTANVSVVDLTVR		0.000219755	0.00232566	1	1	1	FGRAMPH1_01G19883	0	1469.83	650387		High		0.95	0.002045	85
IEEELGDQAIYPGKDFR		0.0635246	0.00232566	1	1	1	FGRAMPH1_01G03321	1	1979.97	649218		High		-0.36	0.002045	9
AVLVDLESGPQDAIR		0.00382174	0.00232566	1	1	1	FGRAMPH1_01G22713	0	1582.84	644970		High		-0.57	0.002045	55
QAPSPQSSFAGR		0.135243	0.00232566	1	1	1	FGRAMPH1_01G17615	0	1232.6	644244		High		0.15	0.002045	41
ISAMIYEETR	1xOxidation [M4]	0.019318	0.00232566	1	2	1	FGRAMPH1_01G18051	0	1228.59	637043		High		0.16	0.002045	39
ADVEMSDAPVAK	1xAcetyl [N-Term]; 1xOxidation [M5]	0.104988	0.00232566	1	1	1	FGRAMPH1_01G05991	0	1290.59	632245		High		-0.11	0.002045	36
IGRIEDVTPTPSDSTR		0.00194953	0.00232566	1	1	1	FGRAMPH1_01G06101	1	1743.89	615329		High		1.6	0.002045	51
EALSGAEVVLIPAGVPR		0.000742044	0.00232566	1	1	2	FGRAMPH1_01G05905	0	1677.95	592607		High		1.17	0.002045	52
GNAAINTNDQSAFPSLGGN		0.0234962	0.00232566	1	1	1	FGRAMPH1_01G22873	0	1847.85	591892		High		0.97	0.002045	37
HPDPYTPPTAPGGSK		0.00444237	0.00232566	1	1	1	FGRAMPH1_01G26107	0	1521.73	559543		High		0.64	0.002045	60
QAAAPAESGTVQDLVR		0.0196428	0.00232566	1	1	1	FGRAMPH1_01G04769	0	1612.83	556162		High		-0.23	0.002045	58
GLDFIDAEKAK		0.0396642	0.00232566	1	1	1	FGRAMPH1_01G11885	1	1206.64	555411		High		0	0.002045	20
KTGSVEGYSYTDANKQK		0.0842921	0.00232566	1	1	1	FGRAMPH1_01G20703	2	1875.91	553380		High		-0.22	0.002045	12
DIQQLIAEGSEK		0.0403274	0.00232566	1	1	1	FGRAMPH1_01G18315	0	1330.68	549567		High		1.14	0.002045	46
ASGAFFNPR	1xAcetyl [N-Term]	0.0570736	0.00232566	1	1	1	FGRAMPH1_01G19523	0	1008.49	543223		High		0.04	0.002045	31
DGFVVIK		0.123355	0.00232566	1	1	1	FGRAMPH1_01G09947	0	777.451	540296		High		-1.87	0.002045	46
VVADPEDVGLSGAFK		0.00262333	0.00232566	1	1	1	FGRAMPH1_01G20299	0	1503.77	538435		High		0.93	0.002045	35
VTPTVTDIIIR		0.108003	0.00232566	1	1	1	FGRAMPH1_01G17903	0	1227.73	537335		High		0.11	0.002045	28
LLDDFDSYSR		0.133101	0.00232566	1	1	1	FGRAMPH1_01G02873	0	1230.56	533576		High		0.5	0.002045	30
VVGQEHYDTATR		0.0423831	0.00232566	1	1	2	FGRAMPH1_01G14983	0	1375.66	517311		High		0.9	0.002045	24
ELAEEGYSGVEVR		0.0161473	0.00232566	1	1	1	FGRAMPH1_01G17903	0	1437.69	513848		High		3.36	0.002045	43
YIIDASQPASDKIFDVAAFEK		0.0110451	0.00232566	1	1	1	FGRAMPH1_01G06963	1	2328.18	511602		High		1.01	0.002045	31
TATRAPQENISLGPSVR		0.111549	0.00232566	1	1	1	FGRAMPH1_01G06101	1	1796.96	506016		High		1.21	0.002045	19
TVAGGAYTVATPAAAAMR		0.00469044	0.00232566	1	1	1	FGRAMPH1_01G23109	0	1678.86	501535		High		-0.63	0.002045	40
TQALQAQIDDTVGVMR	1xOxidation [M15]	0.000166057	0.00232566	1	1	1	FGRAMPH1_01G10201	0	1761.88	501407		High		0.52	0.002045	67
GVVDSEDLPLNLSR		0.00179313	0.00232566	1	1	1	FGRAMPH1_01G04861	0	1513.79	501007		High		0.62	0.002045	71
ATPSLVGFGPK		0.136326	0.00232566	1	1	1	FGRAMPH1_01G04709	0	1073.6	496658		High		0.59	0.002045	10
AANVEEVEPIWTSIFAK		0.0812493	0.00232566	1	1	1	FGRAMPH1_01G07931	0	1903.98	492607		High		0.13	0.002045	33
YSIASNSGNRENR		0.102884	0.00232566	1	1	1	FGRAMPH1_01G24385	1	1467.69	489085		High		0.31	0.002045	13
DAPSALNVVVVPNVTLPSELHDK		0.125349	0.00232566	1	1	1	FGRAMPH1_01G10183	0	2414.29	486102		High		-0.45	0.002045	4
VADLSLAAFGR		0.0427357	0.00232566	1	1	1	FGRAMPH1_01G18335	0	1119.62	485915		High		0.31	0.002045	56
AAQIAAAFPIAATDLAVK		0.00103685	0.00232566	1	1	1	FGRAMPH1_01G09687	0	1741.98	474897		High		-0.89	0.002045	55
DADIIVIPAGIPR		0.0870891	0.00232566	1	1	1	FGRAMPH1_01G06011	0	1349.78	472683		High		0.76	0.002045	43
TGEIVDIPVGPEMLGR		0.0462326	0.00232566	1	1	1	FGRAMPH1_01G02695	0	1682.88	464857		High		0.27	0.002045	44
AEQLILK	1xAcetyl [N-Term]	0.138515	0.00232566	1	1	1	FGRAMPH1_01G06721	0	856.514	458289		High		0.05	0.002045	38
AFAEGLYIAGER		0.007908	0.00232566	1	1	1	FGRAMPH1_01G20195	0	1296.66	458121		High		0.19	0.002045	55
AMGESDDSLNR		0.00131043	0.00232566	1	1	1	FGRAMPH1_01G02001	0	1194.51	431265		High		0.59	0.002045	105
GATVQDTGAPITIPVGPATLGR		0.00162192	0.00232566	1	1	1	FGRAMPH1_01G14983	0	2092.14	429322		High		-1.7	0.002045	76
TVGLSELNEVFK		0.0670125	0.00232566	1	1	1	FGRAMPH1_01G20639	0	1335.72	422596		High		-0.08	0.002045	32
ANPALYVLR		0.0300332	0.00232566	1	1	1	FGRAMPH1_01G06085	0	1016.59	421430		High		-0.81	0.002045	41
GIVGASLDVIKEK		0.0434495	0.00232566	1	1	2	FGRAMPH1_01G10545	1	1328.78	415807		High		-0.34	0.002045	25
GATVYVEGDATMR		0.0217086	0.00232566	1	1	1	FGRAMPH1_01G24385	0	1369.64	411924		High		1.3	0.002045	46
TQVGELLEYSNETK		0.0191577	0.00232566	1	1	1	FGRAMPH1_01G23507	0	1610.79	408221		High		0.98	0.002045	22
FADAEVQADMK		0.016976	0.00232566	1	1	1	FGRAMPH1_01G02095	0	1224.56	395845		High		1.82	0.002045	43
GDVAVENPANQVAPHKR	1xAcetyl [N-Term]	0.0678435	0.00232566	1	1	1	FGRAMPH1_01G20425	1	1843.94	393798		High		0.53	0.002045	17
SDAAYPPGGTIVQSLKR	1xAcetyl [N-Term]	0.0516918	0.00232566	1	1	1	FGRAMPH1_01G04769	1	1801.94	389351		High		-2.34	0.002045	33
EAYPGDVFYLHSR		0.0577838	0.00232566	1	1	1	FGRAMPH1_01G02695	0	1553.74	381291		High		0.03	0.002045	11
GSEFAAGYDIYSAHDTTIPAR		0.00160841	0.00232566	1	1	1	FGRAMPH1_01G02275	0	2242.04	375660		High		-0.05	0.002045	49
DIIGLAETGSGK		0.140178	0.00232566	1	1	1	FGRAMPH1_01G14289	0	1160.62	371105		High		2.13	0.002045	15
SIDAMVPIGR		0.135783	0.00232566	1	1	1	FGRAMPH1_01G02695	0	1058.57	367571		High		-1.32	0.002045	24
GVAINFVTADDVR		0.00896377	0.00232566	1	1	1	FGRAMPH1_01G23309	0	1376.72	365745		High		-0.71	0.002045	55
EIVPGVENYYDKL		0.0776746	0.00232566	1	1	1	FGRAMPH1_01G26761	1	1538.77	363908		High		0	0.002045	22
VVIHPLNTESAMK		0.107567	0.00232566	1	1	1	FGRAMPH1_01G05985	0	1438.77	359159		High		0.74	0.002045	23
LGSTAPNFQAETTK		0.0327717	0.00232566	1	1	1	FGRAMPH1_01G25041	0	1464.73	343920		High		2.03	0.002045	28
DMIVVPEMIGSVIGIYSGK	2xOxidation [M2; M8]	0.12943	0.00232566	1	1	1	FGRAMPH1_01G01033	0	2040.04	335022		High		-1.46	0.002045	19
IFDEILVNAADNK		0.0479861	0.00232566	1	1	1	FGRAMPH1_01G26243	0	1461.76	333980		High		0.58	0.002045	42
GGGGFGGR		0.0829264	0.00232566	1	1	1	FGRAMPH1_01G02503	0	664.316	332171		High		0.44	0.002045	41
EIIAPYGVPVSERPPVPTLEER		0.0233986	0.00232566	1	1	1	FGRAMPH1_01G26127	0	2448.31	327345		High		0.41	0.002045	13
VASSGSKLNR		0.007908	0.00232566	1	1	1	FGRAMPH1_01G02561	1	1018.56	320438		High		0.01	0.002045	41
LNTQPIQAIEEVNMFK		0.00230443	0.00232566	1	1	1	FGRAMPH1_01G10541	0	1874.97	305601		High		-1.2	0.002045	79
SDQVQEILEVPSEFVR	1xAcetyl [N-Term]	0.00261239	0.00232566	1	1	1	FGRAMPH1_01G11053	0	1916.96	303082		High		0.89	0.002045	52
SGALGVLPHL		0.103301	0.00232566	1	1	1	FGRAMPH1_01G10547	0	963.562	301749		High		0.72	0.002045	22
GLSAYMFFANEQR	1xOxidation [M6]	0.139067	0.00232566	1	1	1	FGRAMPH1_01G01009	0	1549.71	298505		High		-0.66	0.002045	15
LVDAALVDLK		0.126358	0.00232566	1	1	1	FGRAMPH1_01G05905	0	1056.63	271937		High		0.56	0.002045	26
GISELGIYPAVDPLDSK		0.000597025	0.00232566	1	1	1	FGRAMPH1_01G14983	0	1773.93	258203		High		4.15	0.002045	80
DDLFNINAGIVK		0.0202242	0.00232566	1	1	1	FGRAMPH1_01G06011	0	1318.7	248700		High		-0.4	0.002045	55
DQPLLLGTTENELGIR		0.0121076	0.00232566	1	1	1	FGRAMPH1_01G19545	0	1768.94	247758		High		0.99	0.002045	46
ITFIAWSPDDAGIQPK		0.00694734	0.00232566	1	1	1	FGRAMPH1_01G19853	0	1758.91	237582		High		-0.08	0.002045	40
SQILEGLSDKEIEDTVTSLVQPAQ		0.12943	0.00232566	1	1	1	FGRAMPH1_01G10277	1	2600.33	234852		High		-1.92	0.002045	8
TQALQAQIDDTVGVMR		0.0335986	0.00232566	1	1	1	FGRAMPH1_01G10201	0	1745.89	234633		High		-2.45	0.002045	23
ALVDTDISMAVPAGTYGR		0.00128869	0.00232566	1	1	2	FGRAMPH1_01G02275	0	1836.92	224263		High		1.26	0.002045	56
LGANAILGVSLAVAK		0.0903427	0.00232566	1	1	1	FGRAMPH1_01G03321	0	1396.85	223433		High		0.58	0.002045	17
TAAVLAITEVR		0.0559088	0.00232566	1	1	1	FGRAMPH1_01G10065	0	1143.67	215331		High		2.06	0.002045	20
GVDDWEAILR		0.135243	0.00232566	1	1	1	FGRAMPH1_01G05597	0	1173.59	214856		High		-1.1	0.002045	44
ALVDTDISMAVPAGTYGR	1xOxidation [M9]	0.000549124	0.00232566	1	1	1	FGRAMPH1_01G02275	0	1852.91	211521		High		1.7	0.002045	99
FTQAGSEVSALLGR		0.0068608	0.00232566	1	1	1	FGRAMPH1_01G14983	0	1435.75	182051		High		0.4	0.002045	56
LVSPLMEEYGIVR	1xOxidation [M6]	0.0948633	0.00232566	1	1	1	FGRAMPH1_01G05595	0	1521.8	176019		High		-0.36	0.002045	47
ITTPINWVPGEDVIVHPSVK		0.0745577	0.00232566	1	1	1	FGRAMPH1_01G25041	0	2201.2	171509		High		2.47	0.002045	22
AALTVGNVLPLGEMPEGTVVSNVEEK		0.0213499	0.00232566	1	1	1	FGRAMPH1_01G23525	0	2653.38	163145		High		-1.71	0.002045	18
AALTVGNVLPLGEMPEGTVVSNVEEK	1xOxidation [M14]	0.0689673	0.00232566	1	1	1	FGRAMPH1_01G23525	0	2669.37	141811		High		-0.47	0.002045	23
SWQAYVDSSLVGTGHIDK	1xAcetyl [N-Term]	0.00092615	0.00232566	1	1	1	FGRAMPH1_01G20195	0	2004.97	136830		High		2.24	0.002045	67
SGLDAQEIAAAYDAVR	1xAcetyl [N-Term]	0.00217341	0.00232566	1	1	1	FGRAMPH1_01G22365	0	1691.82	134117		High		2.14	0.002045	54
AALENEFGTSVDDDVIK		0.00273534	0.00232566	1	1	1	FGRAMPH1_01G03139	0	1822.87	128568		High		0.23	0.002045	52
HIQVNQAPK		0.0300332	0.00232566	1	1	1	FGRAMPH1_01G04531	0	1034.57	124276		High		-0.27	0.002045	34
DISLTDYISLR		0.0937132	0.00232566	1	1	1	FGRAMPH1_01G19301	0	1295.68	117258		High		0.78	0.002045	37
AYPITSGQNEGQTFVTWSGNFSSDADAGVIADAK		0.000957657	0.00232566	1	1	1	FGRAMPH1_01G13747	0	3504.62	94714.3		High		0.1	0.002045	94
DMIVVPEMIGSVIGIYSGK	1xOxidation [M8]	0.123355	0.00232566	1	1	1	FGRAMPH1_01G01033	0	2024.04	92753.4		High		-0.79	0.002045	36
SDPQAQLQALSEDFQK	1xAcetyl [N-Term]	0.0415143	0.00232566	1	1	1	FGRAMPH1_01G20901	0	1846.88	80553.3		High		-1.14	0.002045	62
CESQGDYMDATSIPSTAR		0.124848	0.00232566	1	1	1	FGRAMPH1_01G19945	0	1931.81	62714.5		High		6.65	0.002045	3
KPLKFISPMEKTNESNGR		0.127374	0.00232566	1	1	1	FGRAMPH1_01G16359	2	2076.09	37352.7		High		-0.39	0.002045	8
QGGLGPDLELPLIADK		0.0239905	0.00232566	1	1	1	FGRAMPH1_01G12245	0	1635.9		No Quan Values	High		-0.92	0.002045	54
QEYDESGPSIVHRK		0.0441751	0.00232566	1	1	1	FGRAMPH1_01G24551	1	1644.8		No Quan Values	High		0.17	0.002045	41
NMSVIAHVDHGK	1xOxidation [M2]	0.0215285	0.00232566	1	1	1	FGRAMPH1_01G26761	0	1323.65		No Quan Values	High		-0.38	0.002045	35
NGFQTGTPKGAR		0.0338788	0.00232566	1	1	1	FGRAMPH1_01G10527	1	1233.63		No Quan Values	High		-0.31	0.002045	33
QQDFDDFVTR		0.132043	0.00232566	1	1	1	FGRAMPH1_01G10539	0	1270.57		No Quan Values	High		0.16	0.002045	39
QTVISQFYQIDR		0.0922005	0.00232566	1	1	1	FGRAMPH1_01G00707	0	1497.77		No Quan Values	High		-1	0.002045	40
INTLIRPDGSK		0.0258569	0.00232566	1	1	1	FGRAMPH1_01G05985	0	1213.69		No Quan Values	High		-1.39	0.002045	43
LLQEATAVKEGK		0.0885209	0.00232566	1	1	1	FGRAMPH1_01G10065	1	1286.73		No Quan Values	High		0.82	0.002045	27
LIDLHAPTEVVK		0.0609631	0.00232566	1	1	1	FGRAMPH1_01G18055	0	1334.77		No Quan Values	High		-0.55	0.002045	42
MENDRGEIVDLYVPR	1xAcetyl [N-Term]	0.0454737	0.00232566	1	1	1	FGRAMPH1_01G02001	1	1847.9		No Quan Values	High		2.86	0.002045	26
LYSYVQAVNVKDPK		0.0121076	0.00232566	1	1	1	FGRAMPH1_01G03683	1	1623.87		No Quan Values	High		-1.09	0.002045	56
SGDSAIVK		0.0585027	0.00232566	1	1	1	FGRAMPH1_01G10877	0	776.415		No Quan Values	High		0.08	0.002045	36
YSSANAGSAPEGQR		0.000278906	0.00232566	1	1	1	FGRAMPH1_01G07467	0	1394.63		No Quan Values	High		-0.73	0.002045	82
TTPSVVAFAEDGER		0.0281003	0.00232566	1	1	1	FGRAMPH1_01G19623	0	1478.71		No Quan Values	High		2.05	0.002045	58
STAGDTHLGGEDFDNR		0.000597025	0.00232566	1	1	1	FGRAMPH1_01G02095	0	1691.73		No Quan Values	High		1.66	0.002045	72
TTGFALVYDSPEAMKK	1xOxidation [M14]	0.00364998	0.00232566	1	1	1	FGRAMPH1_01G15393	1	1773.87		No Quan Values	High		0.75	0.002045	30
TGSVEGYSYTDANK		0.00261239	0.00232566	1	1	1	FGRAMPH1_01G20703	0	1491.66		No Quan Values	High		0.89	0.002045	80
ATGGPVSTDEIR		0.00660759	0.00232566	1	1	1	FGRAMPH1_01G20335	0	1202.6		No Quan Values	High		-1.17	0.002045	68
ARGPGNAQRETVVR		0.104564	0.00232566	1	1	1	FGRAMPH1_01G07467	2	1510.82		No Quan Values	High		0.14	0.002045	35
AQPNKPAQNITTTSYSGSK		0.00110859	0.00232566	1	1	2	FGRAMPH1_01G06009	0	1993		No Quan Values	High		-2.09	0.002045	67
DSHGIAQVK		0.132043	0.00232566	1	1	1	FGRAMPH1_01G23825	0	954.5		No Quan Values	High		0.01	0.002045	21
DGAGSATLSMAMAGAR	2xOxidation [M10; M12]	0.0230121	0.00232566	1	1	1	FGRAMPH1_01G05905	0	1498.66		No Quan Values	High		0.71	0.002045	38
ADEYDAEQAAELK	1xAcetyl [N-Term]	0.00310086	0.00232566	1	1	1	FGRAMPH1_01G01033	0	1494.66		No Quan Values	High		2.15	0.002045	52
AAHFKAPSDQR		0.0521206	0.00232566	1	1	1	FGRAMPH1_01G20613	1	1227.62		No Quan Values	High		-0.06	0.002045	17
AGALAPADVWVPAGNTGMEPGK	1xOxidation [M18]	0.144705	0.00232566	1	1	1	FGRAMPH1_01G23279	0	2125.04		No Quan Values	High		0.58	0.002045	19
AKADGLDKTE		0.02065	0.00232566	1	1	1	FGRAMPH1_01G24775	2	1047.53		No Quan Values	High		1.58	0.002045	50
AGISLNDNFVK		0.114742	0.00232566	1	1	1	FGRAMPH1_01G19883	0	1177.62		No Quan Values	High		-1.64	0.002045	40
KAQPNKPAQNITTTSYSGSK		0.0171897	0.00232566	1	1	1	FGRAMPH1_01G06009	1	2121.09		No Quan Values	High		-0.76	0.002045	24
LEQLKAQGGGSSGGGGSGQEQQQR		0.000933928	0.00232566	1	1	1	FGRAMPH1_01G11035	1	2344.12		No Quan Values	High		-0.17	0.002045	94
IEGVDDTNAANFYLGK		0.0147314	0.00232566	1	1	1	FGRAMPH1_01G03165	0	1726.83		No Quan Values	High		0.81	0.002045	78
GPGGNEGAFQDR		0.040663	0.00232566	1	1	1	FGRAMPH1_01G22873	0	1204.53		No Quan Values	High		-1.28	0.002045	43
EVQPKGEGKSPYTK		0.0221655	0.00232566	1	1	1	FGRAMPH1_01G01603	2	1547.81		No Quan Values	High		-0.54	0.002045	29
EHALLAYTLGVK		0.123355	0.00232566	1	1	1	FGRAMPH1_01G10877	0	1314.74		No Quan Values	High		0.12	0.002045	34
GETQNTEFPER		0.0856796	0.00232566	1	1	1	FGRAMPH1_01G03139	0	1307.59		No Quan Values	High		1.43	0.002045	49
LLIQNQDEMLK	1xOxidation [M9]	0.14528	0.00481207	1	1	1	FGRAMPH1_01G19307	0	1360.71		No Quan Values	High		1.73	0.004073	35
TLRNGAAGLSR		0.148775	0.00975774	1	1	1	FGRAMPH1_01G23779	1	1115.63		No Quan Values	High		3.03	0.008114	25
