# Supplementary material for: Fungal chromatin remodeler Isw1 modulates translation via regulating tRNA transcription
Source: Nucleic Acids Res. 2025 Apr 1;53(6):gkaf225. doi: 10.1093/nar/gkaf225 (PMC11959538; doi:10.1093/nar/gkaf225)
Supplement: gkaf225_Supplemental_Files [file gkaf225_supplemental_files.zip › Supplementary Table S7.xlsx]

## Sheet: Sheet1
Supplementary Table S7. Label-free LC-MS detected proteomic expression partterns of PH-1 (PH-1_TBI) and ΔFgIsw1 (ΔFgIsw1_TBI) grown in TBI.
Summary: co-expressed proteins: 901; especially expreesed in TP1: 551; especially expreesed in ΔFgIsw1: 356.
Protein IDs	Majority protein IDs	Fasta headers	Fasta headers	Fasta headers	Fasta headers	Fasta headers	Fasta headers	Peptides PH-1_TBI-1	Peptides PH-1_TBI-2	Peptides PH-1_TBI-3	Peptides ΔFgIsw1_TBI-1	Peptides especially expreesed in ΔFgIsw1_TBI-2	Peptides ΔFgIsw1_TBI-3	Unique peptides PH-1_TBI-1	Unique peptides PH-1_TBI-2	Unique peptides PH-1_TBI-3	Unique peptides ΔFgIsw1_TBI-1	Unique peptides ΔFgIsw1_TBI-2	Unique peptides ΔFgIsw1_TBI-3	Sequence coverage [%]	Unique sequence coverage [%]	Mol. weight [kDa]	Sequence length	Sequence lengths	Q-value	Score	Sequence coverage PH-1_TBI-1 [%]	Sequence coverage PH-1_TBI-2 [%]	Sequence coverage PH-1_TBI-3 [%]	Sequence coverage ΔFgIsw1_TBI-1 [%]	Sequence coverage ΔFgIsw1_TBI-2 [%]	Sequence coverage ΔFgIsw1_TBI-3 [%]	Intensity PH-1_TBI-1	Intensity PH-1_TBI-2	Intensity PH-1_TBI-3	Intensity ΔFgIsw1_TBI1-1	Intensity ΔFgIsw1_TBI-1	Intensity ΔFgIsw1_TBI-2	Intensity ΔFgIsw1_TBI-3	LFQ intensity PH-1_TBI-1	LFQ intensity PH-1_TBI-2	LFQ intensity PH-1_TBI-3	LFQ intensity ΔFgIsw1_TBI1-1	LFQ intensity ΔFgIsw1_TBI-2	LFQ intensity ΔFgIsw1_TBI-3
A0A098D1P1;A0A4E9EET3;A0A4U9F1E7	A0A098D1P1;A0A4E9EET3;A0A4U9F1E7	sp|A0A098D1P1|GRA1_GIBZE Nonribosomal peptide synthetase GRA1 OS=Gibberella zeae (strain ATCC MYA-4620 / CBS 123657 / FGSC 9075 / NRRL 31084 / PH-1) OX=229533 GN=GRA1 PE=2 SV=1;tr|A0A4E9EET3|A0A4E9EET3_GIBZA Uncharacterized protein OS=Gibberella zeae OX=55	sp|A0A098D1P1|GRA1_GIBZE Nonribosomal peptide synthetase GRA1 OS=Gibberella zeae (strain ATCC MYA-4620 / CBS 123657 / FGSC 9075 / NRRL 31084 / PH-1) OX=229533 GN=GRA1 PE=2 SV=1;tr|A0A4E9EET3|A0A4E9EET3_GIBZA Uncharacterized protein OS=Gibberella zeae OX=56	sp|A0A098D1P1|GRA1_GIBZE Nonribosomal peptide synthetase GRA1 OS=Gibberella zeae (strain ATCC MYA-4620 / CBS 123657 / FGSC 9075 / NRRL 31084 / PH-1) OX=229533 GN=GRA1 PE=2 SV=1;tr|A0A4E9EET3|A0A4E9EET3_GIBZA Uncharacterized protein OS=Gibberella zeae OX=57	sp|A0A098D1P1|GRA1_GIBZE Nonribosomal peptide synthetase GRA1 OS=Gibberella zeae (strain ATCC MYA-4620 / CBS 123657 / FGSC 9075 / NRRL 31084 / PH-1) OX=229533 GN=GRA1 PE=2 SV=1;tr|A0A4E9EET3|A0A4E9EET3_GIBZA Uncharacterized protein OS=Gibberella zeae OX=58	sp|A0A098D1P1|GRA1_GIBZE Nonribosomal peptide synthetase GRA1 OS=Gibberella zeae (strain ATCC MYA-4620 / CBS 123657 / FGSC 9075 / NRRL 31084 / PH-1) OX=229533 GN=GRA1 PE=2 SV=1;tr|A0A4E9EET3|A0A4E9EET3_GIBZA Uncharacterized protein OS=Gibberella zeae OX=59	sp|A0A098D1P1|GRA1_GIBZE Nonribosomal peptide synthetase GRA1 OS=Gibberella zeae (strain ATCC MYA-4620 / CBS 123657 / FGSC 9075 / NRRL 31084 / PH-1) OX=229533 GN=GRA1 PE=2 SV=1;tr|A0A4E9EET3|A0A4E9EET3_GIBZA Uncharacterized protein OS=Gibberella zeae OX=60	82	95	101	4	2	7	5	10	10	1	1	1	22.2	2.4	863.78	7839	7839;7839;7804	0	323.31	14.9	16.6	19.1	0.8	0.4	1.1	153960000000	42158000000	53137000000	55608000000	873020000	178010000	690610000	40261000000	45671000000	42620000000	876660000	286350000	241570000
A0A2H3G6B4;A0A098D207;A0A8H3JLN0;A0A8H3PXB8;A0A4E9EAD8;A0A1C3YHX2	A0A2H3G6B4;A0A098D207;A0A8H3JLN0;A0A8H3PXB8;A0A4E9EAD8;A0A1C3YHX2	tr|A0A2H3G6B4|A0A2H3G6B4_GIBZA Uncharacterized protein OS=Gibberella zeae OX=5518 GN=FGRA07_03764 PE=3 SV=1;tr|A0A098D207|A0A098D207_GIBZE Uncharacterized protein OS=Gibberella zeae (strain ATCC MYA-4620 / CBS 123657 / FGSC 9075 / NRRL 31084 / PH-1) OX=229	tr|A0A2H3G6B4|A0A2H3G6B4_GIBZA Uncharacterized protein OS=Gibberella zeae OX=5518 GN=FGRA07_03764 PE=3 SV=1;tr|A0A098D207|A0A098D207_GIBZE Uncharacterized protein OS=Gibberella zeae (strain ATCC MYA-4620 / CBS 123657 / FGSC 9075 / NRRL 31084 / PH-1) OX=230	tr|A0A2H3G6B4|A0A2H3G6B4_GIBZA Uncharacterized protein OS=Gibberella zeae OX=5518 GN=FGRA07_03764 PE=3 SV=1;tr|A0A098D207|A0A098D207_GIBZE Uncharacterized protein OS=Gibberella zeae (strain ATCC MYA-4620 / CBS 123657 / FGSC 9075 / NRRL 31084 / PH-1) OX=231	tr|A0A2H3G6B4|A0A2H3G6B4_GIBZA Uncharacterized protein OS=Gibberella zeae OX=5518 GN=FGRA07_03764 PE=3 SV=1;tr|A0A098D207|A0A098D207_GIBZE Uncharacterized protein OS=Gibberella zeae (strain ATCC MYA-4620 / CBS 123657 / FGSC 9075 / NRRL 31084 / PH-1) OX=232	tr|A0A2H3G6B4|A0A2H3G6B4_GIBZA Uncharacterized protein OS=Gibberella zeae OX=5518 GN=FGRA07_03764 PE=3 SV=1;tr|A0A098D207|A0A098D207_GIBZE Uncharacterized protein OS=Gibberella zeae (strain ATCC MYA-4620 / CBS 123657 / FGSC 9075 / NRRL 31084 / PH-1) OX=233	tr|A0A2H3G6B4|A0A2H3G6B4_GIBZA Uncharacterized protein OS=Gibberella zeae OX=5518 GN=FGRA07_03764 PE=3 SV=1;tr|A0A098D207|A0A098D207_GIBZE Uncharacterized protein OS=Gibberella zeae (strain ATCC MYA-4620 / CBS 123657 / FGSC 9075 / NRRL 31084 / PH-1) OX=234	11	13	10	15	10	20	11	13	10	15	10	20	39.1	39.1	87.551	787	787;787;796;800;800;800	0	323.31	27.3	29.9	25.4	32.5	21.1	39.1	35376000000	4053100000	7565000000	6292700000	4562600000	1697700000	8645800000	3624800000	5576300000	5424100000	6738900000	3634300000	7044400000
A0A098D2W6;A0A4U9FBG5;A0A2H3FJ34;A0A4E9EFE5	A0A098D2W6;A0A4U9FBG5;A0A2H3FJ34;A0A4E9EFE5	tr|A0A098D2W6|A0A098D2W6_GIBZE Uncharacterized protein OS=Gibberella zeae (strain ATCC MYA-4620 / CBS 123657 / FGSC 9075 / NRRL 31084 / PH-1) OX=229533 GN=FG00366.1 PE=4 SV=1;tr|A0A4U9FBG5|A0A4U9FBG5_GIBZA Uncharacterized protein OS=Gibberella zeae OX=5518	tr|A0A098D2W6|A0A098D2W6_GIBZE Uncharacterized protein OS=Gibberella zeae (strain ATCC MYA-4620 / CBS 123657 / FGSC 9075 / NRRL 31084 / PH-1) OX=229533 GN=FG00366.1 PE=4 SV=1;tr|A0A4U9FBG5|A0A4U9FBG5_GIBZA Uncharacterized protein OS=Gibberella zeae OX=5519	tr|A0A098D2W6|A0A098D2W6_GIBZE Uncharacterized protein OS=Gibberella zeae (strain ATCC MYA-4620 / CBS 123657 / FGSC 9075 / NRRL 31084 / PH-1) OX=229533 GN=FG00366.1 PE=4 SV=1;tr|A0A4U9FBG5|A0A4U9FBG5_GIBZA Uncharacterized protein OS=Gibberella zeae OX=5520	tr|A0A098D2W6|A0A098D2W6_GIBZE Uncharacterized protein OS=Gibberella zeae (strain ATCC MYA-4620 / CBS 123657 / FGSC 9075 / NRRL 31084 / PH-1) OX=229533 GN=FG00366.1 PE=4 SV=1;tr|A0A4U9FBG5|A0A4U9FBG5_GIBZA Uncharacterized protein OS=Gibberella zeae OX=5521	tr|A0A098D2W6|A0A098D2W6_GIBZE Uncharacterized protein OS=Gibberella zeae (strain ATCC MYA-4620 / CBS 123657 / FGSC 9075 / NRRL 31084 / PH-1) OX=229533 GN=FG00366.1 PE=4 SV=1;tr|A0A4U9FBG5|A0A4U9FBG5_GIBZA Uncharacterized protein OS=Gibberella zeae OX=5522	tr|A0A098D2W6|A0A098D2W6_GIBZE Uncharacterized protein OS=Gibberella zeae (strain ATCC MYA-4620 / CBS 123657 / FGSC 9075 / NRRL 31084 / PH-1) OX=229533 GN=FG00366.1 PE=4 SV=1;tr|A0A4U9FBG5|A0A4U9FBG5_GIBZA Uncharacterized protein OS=Gibberella zeae OX=5523	3	1	2	2	2	2	3	1	2	2	2	2	23.1	23.1	153.94	1465	1465;1465;1465;1465	0	323.31	3.7	1	1.8	2.7	2.7	2.7	53384000000	2031600000	74048000	222880000	9820100000	7555600000	7793800000	2314300000	0	2858900000	9229400000	11324000000	4845400000
A0A098D409;I1RC11;A0A2H3GC81	A0A098D409;I1RC11;A0A2H3GC81	tr|A0A098D409|A0A098D409_GIBZE 6-phosphogluconate dehydrogenase, decarboxylating OS=Gibberella zeae (strain ATCC MYA-4620 / CBS 123657 / FGSC 9075 / NRRL 31084 / PH-1) OX=229533 GN=FG01111.1 PE=3 SV=1;tr|I1RC11|I1RC11_GIBZE 6-phosphogluconate dehydrogenase	tr|A0A098D409|A0A098D409_GIBZE 6-phosphogluconate dehydrogenase, decarboxylating OS=Gibberella zeae (strain ATCC MYA-4620 / CBS 123657 / FGSC 9075 / NRRL 31084 / PH-1) OX=229533 GN=FG01111.1 PE=3 SV=1;tr|I1RC11|I1RC11_GIBZE 7-phosphogluconate dehydrogenase	tr|A0A098D409|A0A098D409_GIBZE 6-phosphogluconate dehydrogenase, decarboxylating OS=Gibberella zeae (strain ATCC MYA-4620 / CBS 123657 / FGSC 9075 / NRRL 31084 / PH-1) OX=229533 GN=FG01111.1 PE=3 SV=1;tr|I1RC11|I1RC11_GIBZE 8-phosphogluconate dehydrogenase	tr|A0A098D409|A0A098D409_GIBZE 6-phosphogluconate dehydrogenase, decarboxylating OS=Gibberella zeae (strain ATCC MYA-4620 / CBS 123657 / FGSC 9075 / NRRL 31084 / PH-1) OX=229533 GN=FG01111.1 PE=3 SV=1;tr|I1RC11|I1RC11_GIBZE 9-phosphogluconate dehydrogenase	tr|A0A098D409|A0A098D409_GIBZE 6-phosphogluconate dehydrogenase, decarboxylating OS=Gibberella zeae (strain ATCC MYA-4620 / CBS 123657 / FGSC 9075 / NRRL 31084 / PH-1) OX=229533 GN=FG01111.1 PE=3 SV=1;tr|I1RC11|I1RC11_GIBZE 10-phosphogluconate dehydrogenase	tr|A0A098D409|A0A098D409_GIBZE 6-phosphogluconate dehydrogenase, decarboxylating OS=Gibberella zeae (strain ATCC MYA-4620 / CBS 123657 / FGSC 9075 / NRRL 31084 / PH-1) OX=229533 GN=FG01111.1 PE=3 SV=1;tr|I1RC11|I1RC11_GIBZE 11-phosphogluconate dehydrogenase	17	18	16	11	0	14	17	18	16	11	0	14	63.5	63.5	53.713	485	485;492;492	0	323.31	42.9	47.4	43.7	35.3	0	37.5	267980000000	46124000000	45990000000	48232000000	4299900000	0	12054000000	39634000000	38373000000	38058000000	4192100000	0	12632000000
A0A2H3H8F9;A0A098D873	A0A2H3H8F9;A0A098D873	tr|A0A2H3H8F9|A0A2H3H8F9_GIBZA Heat shock 70kDa protein 4 OS=Gibberella zeae OX=5518 GN=FGRA07_00232 PE=4 SV=1;tr|A0A098D873|A0A098D873_GIBZE Uncharacterized protein OS=Gibberella zeae (strain ATCC MYA-4620 / CBS 123657 / FGSC 9075 / NRRL 31084 / PH-1) OX=	tr|A0A2H3H8F9|A0A2H3H8F9_GIBZA Heat shock 70kDa protein 4 OS=Gibberella zeae OX=5518 GN=FGRA07_00232 PE=4 SV=1;tr|A0A098D873|A0A098D873_GIBZE Uncharacterized protein OS=Gibberella zeae (strain ATCC MYA-4620 / CBS 123657 / FGSC 9075 / NRRL 31084 / PH-2) OX=	tr|A0A2H3H8F9|A0A2H3H8F9_GIBZA Heat shock 70kDa protein 4 OS=Gibberella zeae OX=5518 GN=FGRA07_00232 PE=4 SV=1;tr|A0A098D873|A0A098D873_GIBZE Uncharacterized protein OS=Gibberella zeae (strain ATCC MYA-4620 / CBS 123657 / FGSC 9075 / NRRL 31084 / PH-3) OX=	tr|A0A2H3H8F9|A0A2H3H8F9_GIBZA Heat shock 70kDa protein 4 OS=Gibberella zeae OX=5518 GN=FGRA07_00232 PE=4 SV=1;tr|A0A098D873|A0A098D873_GIBZE Uncharacterized protein OS=Gibberella zeae (strain ATCC MYA-4620 / CBS 123657 / FGSC 9075 / NRRL 31084 / PH-4) OX=	tr|A0A2H3H8F9|A0A2H3H8F9_GIBZA Heat shock 70kDa protein 4 OS=Gibberella zeae OX=5518 GN=FGRA07_00232 PE=4 SV=1;tr|A0A098D873|A0A098D873_GIBZE Uncharacterized protein OS=Gibberella zeae (strain ATCC MYA-4620 / CBS 123657 / FGSC 9075 / NRRL 31084 / PH-5) OX=	tr|A0A2H3H8F9|A0A2H3H8F9_GIBZA Heat shock 70kDa protein 4 OS=Gibberella zeae OX=5518 GN=FGRA07_00232 PE=4 SV=1;tr|A0A098D873|A0A098D873_GIBZE Uncharacterized protein OS=Gibberella zeae (strain ATCC MYA-4620 / CBS 123657 / FGSC 9075 / NRRL 31084 / PH-6) OX=	21	21	23	14	7	11	21	21	23	14	7	11	47.8	47.8	85.93	778	778;778	0	323.31	31.1	28.7	31.4	17.6	11.6	17.5	183890000000	13391000000	15426000000	19374000000	3059900000	1166900000	3299100000	13679000000	16381000000	16017000000	6324700000	3357600000	3959500000
A0A098D8Z6;A0A4E9EKE1;A0A2H3H105;A0A4U9EL16;A0A8H3K7F3	A0A098D8Z6;A0A4E9EKE1;A0A2H3H105;A0A4U9EL16;A0A8H3K7F3	tr|A0A098D8Z6|A0A098D8Z6_GIBZE Probable Xaa-Pro aminopeptidase P OS=Gibberella zeae (strain ATCC MYA-4620 / CBS 123657 / FGSC 9075 / NRRL 31084 / PH-1) OX=229533 GN=FG02603.1 PE=3 SV=1;tr|A0A4E9EKE1|A0A4E9EKE1_GIBZA Probable Xaa-Pro aminopeptidase P (Fragm	tr|A0A098D8Z6|A0A098D8Z6_GIBZE Probable Xaa-Pro aminopeptidase P OS=Gibberella zeae (strain ATCC MYA-4620 / CBS 123657 / FGSC 9075 / NRRL 31084 / PH-1) OX=229533 GN=FG02603.1 PE=3 SV=1;tr|A0A4E9EKE1|A0A4E9EKE2_GIBZA Probable Xaa-Pro aminopeptidase P (Fragm	tr|A0A098D8Z6|A0A098D8Z6_GIBZE Probable Xaa-Pro aminopeptidase P OS=Gibberella zeae (strain ATCC MYA-4620 / CBS 123657 / FGSC 9075 / NRRL 31084 / PH-1) OX=229533 GN=FG02603.1 PE=3 SV=1;tr|A0A4E9EKE1|A0A4E9EKE3_GIBZA Probable Xaa-Pro aminopeptidase P (Fragm	tr|A0A098D8Z6|A0A098D8Z6_GIBZE Probable Xaa-Pro aminopeptidase P OS=Gibberella zeae (strain ATCC MYA-4620 / CBS 123657 / FGSC 9075 / NRRL 31084 / PH-1) OX=229533 GN=FG02603.1 PE=3 SV=1;tr|A0A4E9EKE1|A0A4E9EKE4_GIBZA Probable Xaa-Pro aminopeptidase P (Fragm	tr|A0A098D8Z6|A0A098D8Z6_GIBZE Probable Xaa-Pro aminopeptidase P OS=Gibberella zeae (strain ATCC MYA-4620 / CBS 123657 / FGSC 9075 / NRRL 31084 / PH-1) OX=229533 GN=FG02603.1 PE=3 SV=1;tr|A0A4E9EKE1|A0A4E9EKE5_GIBZA Probable Xaa-Pro aminopeptidase P (Fragm	tr|A0A098D8Z6|A0A098D8Z6_GIBZE Probable Xaa-Pro aminopeptidase P OS=Gibberella zeae (strain ATCC MYA-4620 / CBS 123657 / FGSC 9075 / NRRL 31084 / PH-1) OX=229533 GN=FG02603.1 PE=3 SV=1;tr|A0A4E9EKE1|A0A4E9EKE6_GIBZA Probable Xaa-Pro aminopeptidase P (Fragm	14	16	13	16	20	19	14	16	13	16	20	19	62.1	62.1	71.902	652	652;667;619;652;674	0	323.31	41.4	44.2	34.8	37.4	36	39.1	53438000000	4510700000	5788400000	4503000000	2843300000	2849600000	8003300000	5233500000	5202300000	4770400000	4371500000	5130900000	5675100000
A0A098DA35;I1RZZ9;A0A2H3GVD0	A0A098DA35;I1RZZ9;A0A2H3GVD0	tr|A0A098DA35|A0A098DA35_GIBZE Ribosomal_L18_c domain-containing protein OS=Gibberella zeae (strain ATCC MYA-4620 / CBS 123657 / FGSC 9075 / NRRL 31084 / PH-1) OX=229533 GN=FG10010.1 PE=3 SV=1;tr|I1RZZ9|I1RZZ9_GIBZE Ribosomal_L18_c domain-containing protei	tr|A0A098DA35|A0A098DA35_GIBZE Ribosomal_L18_c domain-containing protein OS=Gibberella zeae (strain ATCC MYA-4620 / CBS 123657 / FGSC 9075 / NRRL 31084 / PH-1) OX=229533 GN=FG10010.1 PE=3 SV=1;tr|I1RZZ9|I1RZZ9_GIBZE Ribosomal_L19_c domain-containing protei	tr|A0A098DA35|A0A098DA35_GIBZE Ribosomal_L18_c domain-containing protein OS=Gibberella zeae (strain ATCC MYA-4620 / CBS 123657 / FGSC 9075 / NRRL 31084 / PH-1) OX=229533 GN=FG10010.1 PE=3 SV=1;tr|I1RZZ9|I1RZZ9_GIBZE Ribosomal_L20_c domain-containing protei	tr|A0A098DA35|A0A098DA35_GIBZE Ribosomal_L18_c domain-containing protein OS=Gibberella zeae (strain ATCC MYA-4620 / CBS 123657 / FGSC 9075 / NRRL 31084 / PH-1) OX=229533 GN=FG10010.1 PE=3 SV=1;tr|I1RZZ9|I1RZZ9_GIBZE Ribosomal_L21_c domain-containing protei	tr|A0A098DA35|A0A098DA35_GIBZE Ribosomal_L18_c domain-containing protein OS=Gibberella zeae (strain ATCC MYA-4620 / CBS 123657 / FGSC 9075 / NRRL 31084 / PH-1) OX=229533 GN=FG10010.1 PE=3 SV=1;tr|I1RZZ9|I1RZZ9_GIBZE Ribosomal_L22_c domain-containing protei	tr|A0A098DA35|A0A098DA35_GIBZE Ribosomal_L18_c domain-containing protein OS=Gibberella zeae (strain ATCC MYA-4620 / CBS 123657 / FGSC 9075 / NRRL 31084 / PH-1) OX=229533 GN=FG10010.1 PE=3 SV=1;tr|I1RZZ9|I1RZZ9_GIBZE Ribosomal_L23_c domain-containing protei	10	10	11	5	1	7	10	10	11	5	1	7	64.6	64.6	34.272	297	297;301;301	0	323.31	41.4	41.1	53.2	21.2	3	27.6	104100000000	2940000000	4699300000	4861800000	1268000000	108970000	2436900000	5513700000	5909600000	5862800000	4134500000	0	3257800000
A0A2H3G547;A0A098DE95	A0A2H3G547;A0A098DE95	tr|A0A2H3G547|A0A2H3G547_GIBZA Polyadenylate-binding protein OS=Gibberella zeae OX=5518 GN=FGRA07_04785 PE=3 SV=1;tr|A0A098DE95|A0A098DE95_GIBZE Polyadenylate-binding protein OS=Gibberella zeae (strain ATCC MYA-4620 / CBS 123657 / FGSC 9075 / NRRL 31084 /	tr|A0A2H3G547|A0A2H3G547_GIBZA Polyadenylate-binding protein OS=Gibberella zeae OX=5518 GN=FGRA07_04785 PE=3 SV=1;tr|A0A098DE95|A0A098DE95_GIBZE Polyadenylate-binding protein OS=Gibberella zeae (strain ATCC MYA-4620 / CBS 123657 / FGSC 9075 / NRRL 31085 /	tr|A0A2H3G547|A0A2H3G547_GIBZA Polyadenylate-binding protein OS=Gibberella zeae OX=5518 GN=FGRA07_04785 PE=3 SV=1;tr|A0A098DE95|A0A098DE95_GIBZE Polyadenylate-binding protein OS=Gibberella zeae (strain ATCC MYA-4620 / CBS 123657 / FGSC 9075 / NRRL 31086 /	tr|A0A2H3G547|A0A2H3G547_GIBZA Polyadenylate-binding protein OS=Gibberella zeae OX=5518 GN=FGRA07_04785 PE=3 SV=1;tr|A0A098DE95|A0A098DE95_GIBZE Polyadenylate-binding protein OS=Gibberella zeae (strain ATCC MYA-4620 / CBS 123657 / FGSC 9075 / NRRL 31087 /	tr|A0A2H3G547|A0A2H3G547_GIBZA Polyadenylate-binding protein OS=Gibberella zeae OX=5518 GN=FGRA07_04785 PE=3 SV=1;tr|A0A098DE95|A0A098DE95_GIBZE Polyadenylate-binding protein OS=Gibberella zeae (strain ATCC MYA-4620 / CBS 123657 / FGSC 9075 / NRRL 31088 /	tr|A0A2H3G547|A0A2H3G547_GIBZA Polyadenylate-binding protein OS=Gibberella zeae OX=5518 GN=FGRA07_04785 PE=3 SV=1;tr|A0A098DE95|A0A098DE95_GIBZE Polyadenylate-binding protein OS=Gibberella zeae (strain ATCC MYA-4620 / CBS 123657 / FGSC 9075 / NRRL 31089 /	7	5	9	1	0	1	7	5	9	1	0	1	37.9	37.9	81.504	749	749;749	0	323.31	11.7	7.5	13.1	1.7	0	1.7	118710000000	2081000000	1096300000	3402800000	381240000	0	718160000	2816400000	1829400000	3350500000	0	0	0
A0A2H3H7M2;A0A098DFW4;A0A4U9EMK0	A0A2H3H7M2;A0A098DFW4;A0A4U9EMK0	tr|A0A2H3H7M2|A0A2H3H7M2_GIBZA Hypothetical protein OS=Gibberella zeae OX=5518 GN=FGRA07_09058 PE=3 SV=1;tr|A0A098DFW4|A0A098DFW4_GIBZE Uncharacterized protein OS=Gibberella zeae (strain ATCC MYA-4620 / CBS 123657 / FGSC 9075 / NRRL 31084 / PH-1) OX=229533	tr|A0A2H3H7M2|A0A2H3H7M2_GIBZA Hypothetical protein OS=Gibberella zeae OX=5518 GN=FGRA07_09058 PE=3 SV=1;tr|A0A098DFW4|A0A098DFW4_GIBZE Uncharacterized protein OS=Gibberella zeae (strain ATCC MYA-4620 / CBS 123657 / FGSC 9075 / NRRL 31084 / PH-1) OX=229534	tr|A0A2H3H7M2|A0A2H3H7M2_GIBZA Hypothetical protein OS=Gibberella zeae OX=5518 GN=FGRA07_09058 PE=3 SV=1;tr|A0A098DFW4|A0A098DFW4_GIBZE Uncharacterized protein OS=Gibberella zeae (strain ATCC MYA-4620 / CBS 123657 / FGSC 9075 / NRRL 31084 / PH-1) OX=229535	tr|A0A2H3H7M2|A0A2H3H7M2_GIBZA Hypothetical protein OS=Gibberella zeae OX=5518 GN=FGRA07_09058 PE=3 SV=1;tr|A0A098DFW4|A0A098DFW4_GIBZE Uncharacterized protein OS=Gibberella zeae (strain ATCC MYA-4620 / CBS 123657 / FGSC 9075 / NRRL 31084 / PH-1) OX=229536	tr|A0A2H3H7M2|A0A2H3H7M2_GIBZA Hypothetical protein OS=Gibberella zeae OX=5518 GN=FGRA07_09058 PE=3 SV=1;tr|A0A098DFW4|A0A098DFW4_GIBZE Uncharacterized protein OS=Gibberella zeae (strain ATCC MYA-4620 / CBS 123657 / FGSC 9075 / NRRL 31084 / PH-1) OX=229537	tr|A0A2H3H7M2|A0A2H3H7M2_GIBZA Hypothetical protein OS=Gibberella zeae OX=5518 GN=FGRA07_09058 PE=3 SV=1;tr|A0A098DFW4|A0A098DFW4_GIBZE Uncharacterized protein OS=Gibberella zeae (strain ATCC MYA-4620 / CBS 123657 / FGSC 9075 / NRRL 31084 / PH-1) OX=229538	6	6	5	2	1	4	6	6	5	2	1	4	27.5	27.5	119.06	1054	1054;1054;1057	0	323.31	7.3	8.6	6.3	3.5	2.2	5.3	20653000000	1624200000	1965300000	1679000000	401190000	94552000	933810000	2011100000	2233900000	1994900000	617360000	0	852040000
A0A2H3GUK9;A0A098DJ03	A0A2H3GUK9;A0A098DJ03	tr|A0A2H3GUK9|A0A2H3GUK9_GIBZA Hypothetical protein OS=Gibberella zeae OX=5518 GN=FGRA07_08569 PE=3 SV=1;tr|A0A098DJ03|A0A098DJ03_GIBZE Thioredoxin domain-containing protein OS=Gibberella zeae (strain ATCC MYA-4620 / CBS 123657 / FGSC 9075 / NRRL 31084 / P	tr|A0A2H3GUK9|A0A2H3GUK9_GIBZA Hypothetical protein OS=Gibberella zeae OX=5518 GN=FGRA07_08569 PE=3 SV=1;tr|A0A098DJ03|A0A098DJ03_GIBZE Thioredoxin domain-containing protein OS=Gibberella zeae (strain ATCC MYA-4620 / CBS 123657 / FGSC 9075 / NRRL 31085 / P	tr|A0A2H3GUK9|A0A2H3GUK9_GIBZA Hypothetical protein OS=Gibberella zeae OX=5518 GN=FGRA07_08569 PE=3 SV=1;tr|A0A098DJ03|A0A098DJ03_GIBZE Thioredoxin domain-containing protein OS=Gibberella zeae (strain ATCC MYA-4620 / CBS 123657 / FGSC 9075 / NRRL 31086 / P	tr|A0A2H3GUK9|A0A2H3GUK9_GIBZA Hypothetical protein OS=Gibberella zeae OX=5518 GN=FGRA07_08569 PE=3 SV=1;tr|A0A098DJ03|A0A098DJ03_GIBZE Thioredoxin domain-containing protein OS=Gibberella zeae (strain ATCC MYA-4620 / CBS 123657 / FGSC 9075 / NRRL 31087 / P	tr|A0A2H3GUK9|A0A2H3GUK9_GIBZA Hypothetical protein OS=Gibberella zeae OX=5518 GN=FGRA07_08569 PE=3 SV=1;tr|A0A098DJ03|A0A098DJ03_GIBZE Thioredoxin domain-containing protein OS=Gibberella zeae (strain ATCC MYA-4620 / CBS 123657 / FGSC 9075 / NRRL 31088 / P	tr|A0A2H3GUK9|A0A2H3GUK9_GIBZA Hypothetical protein OS=Gibberella zeae OX=5518 GN=FGRA07_08569 PE=3 SV=1;tr|A0A098DJ03|A0A098DJ03_GIBZE Thioredoxin domain-containing protein OS=Gibberella zeae (strain ATCC MYA-4620 / CBS 123657 / FGSC 9075 / NRRL 31089 / P	10	10	9	6	7	9	10	10	9	6	7	9	69.8	69.8	23.832	212	212;212	0	323.31	48.1	48.1	42.5	33	41	44.8	270150000000	45394000000	41904000000	47854000000	5298500000	3390300000	7863800000	36039000000	33107000000	41953000000	8094900000	7958300000	6972900000
V6R3J1;A0A2H3GBT1;A0A098DK15	V6R3J1;A0A2H3GBT1;A0A098DK15	tr|V6R3J1|V6R3J1_GIBZE ATP synthase subunit beta OS=Gibberella zeae (strain ATCC MYA-4620 / CBS 123657 / FGSC 9075 / NRRL 31084 / PH-1) OX=229533 GN=FGRAMPH1_01T14983 PE=3 SV=1;tr|A0A2H3GBT1|A0A2H3GBT1_GIBZA ATP synthase subunit beta OS=Gibberella zeae OX=	tr|V6R3J1|V6R3J1_GIBZE ATP synthase subunit beta OS=Gibberella zeae (strain ATCC MYA-4620 / CBS 123657 / FGSC 9075 / NRRL 31084 / PH-1) OX=229533 GN=FGRAMPH1_01T14983 PE=3 SV=1;tr|A0A2H3GBT1|A0A2H3GBT2_GIBZA ATP synthase subunit beta OS=Gibberella zeae OX=	tr|V6R3J1|V6R3J1_GIBZE ATP synthase subunit beta OS=Gibberella zeae (strain ATCC MYA-4620 / CBS 123657 / FGSC 9075 / NRRL 31084 / PH-1) OX=229533 GN=FGRAMPH1_01T14983 PE=3 SV=1;tr|A0A2H3GBT1|A0A2H3GBT3_GIBZA ATP synthase subunit beta OS=Gibberella zeae OX=	tr|V6R3J1|V6R3J1_GIBZE ATP synthase subunit beta OS=Gibberella zeae (strain ATCC MYA-4620 / CBS 123657 / FGSC 9075 / NRRL 31084 / PH-1) OX=229533 GN=FGRAMPH1_01T14983 PE=3 SV=1;tr|A0A2H3GBT1|A0A2H3GBT4_GIBZA ATP synthase subunit beta OS=Gibberella zeae OX=	tr|V6R3J1|V6R3J1_GIBZE ATP synthase subunit beta OS=Gibberella zeae (strain ATCC MYA-4620 / CBS 123657 / FGSC 9075 / NRRL 31084 / PH-1) OX=229533 GN=FGRAMPH1_01T14983 PE=3 SV=1;tr|A0A2H3GBT1|A0A2H3GBT5_GIBZA ATP synthase subunit beta OS=Gibberella zeae OX=	tr|V6R3J1|V6R3J1_GIBZE ATP synthase subunit beta OS=Gibberella zeae (strain ATCC MYA-4620 / CBS 123657 / FGSC 9075 / NRRL 31084 / PH-1) OX=229533 GN=FGRAMPH1_01T14983 PE=3 SV=1;tr|A0A2H3GBT1|A0A2H3GBT6_GIBZA ATP synthase subunit beta OS=Gibberella zeae OX=	16	16	15	5	0	12	16	16	15	5	0	12	83.2	83.2	54.885	513	513;513;518	0	323.31	45	45.8	45	13.5	0	31	429010000000	17902000000	16805000000	16169000000	4402200000	0	14562000000	22386000000	15993000000	15930000000	6411000000	0	10232000000
A0A2H3GUG5;A0A1C3YN04;A0A4U9F8M4;A0A098DLT9;A0A8H3Q544;A0A4E9DSD2	A0A2H3GUG5;A0A1C3YN04;A0A4U9F8M4;A0A098DLT9;A0A8H3Q544;A0A4E9DSD2	tr|A0A2H3GUG5|A0A2H3GUG5_GIBZA Homocitrate synthase OS=Gibberella zeae OX=5518 GN=FGRA07_03031 PE=3 SV=1;tr|A0A1C3YN04|A0A1C3YN04_GIBZE Homocitrate synthase OS=Gibberella zeae (strain ATCC MYA-4620 / CBS 123657 / FGSC 9075 / NRRL 31084 / PH-1) OX=229533 GN	tr|A0A2H3GUG5|A0A2H3GUG5_GIBZA Homocitrate synthase OS=Gibberella zeae OX=5518 GN=FGRA07_03031 PE=3 SV=1;tr|A0A1C3YN04|A0A1C3YN04_GIBZE Homocitrate synthase OS=Gibberella zeae (strain ATCC MYA-4620 / CBS 123657 / FGSC 9075 / NRRL 31084 / PH-1) OX=229534 GN	tr|A0A2H3GUG5|A0A2H3GUG5_GIBZA Homocitrate synthase OS=Gibberella zeae OX=5518 GN=FGRA07_03031 PE=3 SV=1;tr|A0A1C3YN04|A0A1C3YN04_GIBZE Homocitrate synthase OS=Gibberella zeae (strain ATCC MYA-4620 / CBS 123657 / FGSC 9075 / NRRL 31084 / PH-1) OX=229535 GN	tr|A0A2H3GUG5|A0A2H3GUG5_GIBZA Homocitrate synthase OS=Gibberella zeae OX=5518 GN=FGRA07_03031 PE=3 SV=1;tr|A0A1C3YN04|A0A1C3YN04_GIBZE Homocitrate synthase OS=Gibberella zeae (strain ATCC MYA-4620 / CBS 123657 / FGSC 9075 / NRRL 31084 / PH-1) OX=229536 GN	tr|A0A2H3GUG5|A0A2H3GUG5_GIBZA Homocitrate synthase OS=Gibberella zeae OX=5518 GN=FGRA07_03031 PE=3 SV=1;tr|A0A1C3YN04|A0A1C3YN04_GIBZE Homocitrate synthase OS=Gibberella zeae (strain ATCC MYA-4620 / CBS 123657 / FGSC 9075 / NRRL 31084 / PH-1) OX=229537 GN	tr|A0A2H3GUG5|A0A2H3GUG5_GIBZA Homocitrate synthase OS=Gibberella zeae OX=5518 GN=FGRA07_03031 PE=3 SV=1;tr|A0A1C3YN04|A0A1C3YN04_GIBZE Homocitrate synthase OS=Gibberella zeae (strain ATCC MYA-4620 / CBS 123657 / FGSC 9075 / NRRL 31084 / PH-1) OX=229538 GN	6	6	7	1	3	3	6	6	7	1	3	3	46	46	45.582	413	413;454;457;467;550;553	0	323.31	15.3	15.3	19.6	1.9	12.6	8	21299000000	1168900000	2320600000	1622300000	332320000	87840000	1111300000	1045600000	1657600000	1226800000	0	343620000	1163700000
A0A2H3G4P3;A0A098DMQ4;A0A8H3PT72;A0A8H3JU10;A0A4U9ETQ3	A0A2H3G4P3;A0A098DMQ4;A0A8H3PT72;A0A8H3JU10;A0A4U9ETQ3	tr|A0A2H3G4P3|A0A2H3G4P3_GIBZA Adenosine kinase OS=Gibberella zeae OX=5518 GN=FGRA07_05358 PE=3 SV=1;tr|A0A098DMQ4|A0A098DMQ4_GIBZE Adenosine kinase OS=Gibberella zeae (strain ATCC MYA-4620 / CBS 123657 / FGSC 9075 / NRRL 31084 / PH-1) OX=229533 GN=FG06932	tr|A0A2H3G4P3|A0A2H3G4P3_GIBZA Adenosine kinase OS=Gibberella zeae OX=5518 GN=FGRA07_05358 PE=3 SV=1;tr|A0A098DMQ4|A0A098DMQ4_GIBZE Adenosine kinase OS=Gibberella zeae (strain ATCC MYA-4620 / CBS 123657 / FGSC 9075 / NRRL 31084 / PH-1) OX=229533 GN=FG06933	tr|A0A2H3G4P3|A0A2H3G4P3_GIBZA Adenosine kinase OS=Gibberella zeae OX=5518 GN=FGRA07_05358 PE=3 SV=1;tr|A0A098DMQ4|A0A098DMQ4_GIBZE Adenosine kinase OS=Gibberella zeae (strain ATCC MYA-4620 / CBS 123657 / FGSC 9075 / NRRL 31084 / PH-1) OX=229533 GN=FG06934	tr|A0A2H3G4P3|A0A2H3G4P3_GIBZA Adenosine kinase OS=Gibberella zeae OX=5518 GN=FGRA07_05358 PE=3 SV=1;tr|A0A098DMQ4|A0A098DMQ4_GIBZE Adenosine kinase OS=Gibberella zeae (strain ATCC MYA-4620 / CBS 123657 / FGSC 9075 / NRRL 31084 / PH-1) OX=229533 GN=FG06935	tr|A0A2H3G4P3|A0A2H3G4P3_GIBZA Adenosine kinase OS=Gibberella zeae OX=5518 GN=FGRA07_05358 PE=3 SV=1;tr|A0A098DMQ4|A0A098DMQ4_GIBZE Adenosine kinase OS=Gibberella zeae (strain ATCC MYA-4620 / CBS 123657 / FGSC 9075 / NRRL 31084 / PH-1) OX=229533 GN=FG06936	tr|A0A2H3G4P3|A0A2H3G4P3_GIBZA Adenosine kinase OS=Gibberella zeae OX=5518 GN=FGRA07_05358 PE=3 SV=1;tr|A0A098DMQ4|A0A098DMQ4_GIBZE Adenosine kinase OS=Gibberella zeae (strain ATCC MYA-4620 / CBS 123657 / FGSC 9075 / NRRL 31084 / PH-1) OX=229533 GN=FG06937	12	14	17	19	16	18	12	14	17	19	16	18	83.3	83.3	37.849	347	347;347;428;428;428	0	323.31	56.2	60.2	72	66.6	56.8	66.9	646920000000	25132000000	37001000000	42943000000	65450000000	63560000000	107470000000	28973000000	38994000000	40954000000	112820000000	111760000000	94341000000
A0A4E9E7E2;I1RSV2;A0A4U9F8F4;A0A2H3HC05;A0A098DNE2	A0A4E9E7E2;I1RSV2;A0A4U9F8F4;A0A2H3HC05;A0A098DNE2	tr|A0A4E9E7E2|A0A4E9E7E2_GIBZA PCI domain-containing protein (Fragment) OS=Gibberella zeae OX=5518 GN=FUG_LOCUS122129 PE=3 SV=1;tr|I1RSV2|I1RSV2_GIBZE Eukaryotic translation initiation factor 3 subunit A OS=Gibberella zeae (strain ATCC MYA-4620 / CBS 12365	tr|A0A4E9E7E2|A0A4E9E7E2_GIBZA PCI domain-containing protein (Fragment) OS=Gibberella zeae OX=5518 GN=FUG_LOCUS122129 PE=3 SV=1;tr|I1RSV2|I1RSV2_GIBZE Eukaryotic translation initiation factor 3 subunit A OS=Gibberella zeae (strain ATCC MYA-4620 / CBS 12366	tr|A0A4E9E7E2|A0A4E9E7E2_GIBZA PCI domain-containing protein (Fragment) OS=Gibberella zeae OX=5518 GN=FUG_LOCUS122129 PE=3 SV=1;tr|I1RSV2|I1RSV2_GIBZE Eukaryotic translation initiation factor 3 subunit A OS=Gibberella zeae (strain ATCC MYA-4620 / CBS 12367	tr|A0A4E9E7E2|A0A4E9E7E2_GIBZA PCI domain-containing protein (Fragment) OS=Gibberella zeae OX=5518 GN=FUG_LOCUS122129 PE=3 SV=1;tr|I1RSV2|I1RSV2_GIBZE Eukaryotic translation initiation factor 3 subunit A OS=Gibberella zeae (strain ATCC MYA-4620 / CBS 12368	tr|A0A4E9E7E2|A0A4E9E7E2_GIBZA PCI domain-containing protein (Fragment) OS=Gibberella zeae OX=5518 GN=FUG_LOCUS122129 PE=3 SV=1;tr|I1RSV2|I1RSV2_GIBZE Eukaryotic translation initiation factor 3 subunit A OS=Gibberella zeae (strain ATCC MYA-4620 / CBS 12369	tr|A0A4E9E7E2|A0A4E9E7E2_GIBZA PCI domain-containing protein (Fragment) OS=Gibberella zeae OX=5518 GN=FUG_LOCUS122129 PE=3 SV=1;tr|I1RSV2|I1RSV2_GIBZE Eukaryotic translation initiation factor 3 subunit A OS=Gibberella zeae (strain ATCC MYA-4620 / CBS 12370	10	10	11	7	3	10	10	10	11	7	3	10	34.8	34.8	120.56	1056	1056;1057;1057;1057;1060	0	323.31	12	11.3	13.1	8	3.2	9.8	118020000000	2822800000	2917800000	3646000000	2334900000	1783000000	3305600000	2427600000	3141100000	2651900000	3597100000	5021000000	3266400000
A0A8H3JJF3;I1RUR8;A0A2H3GGG8;A0A098DPB1	A0A8H3JJF3;I1RUR8;A0A2H3GGG8;A0A098DPB1	tr|A0A8H3JJF3|A0A8H3JJF3_GIBZA Dihydrolipoyllysine-residue succinyltransferase OS=Gibberella zeae OX=5518 GN=MDCFG851_LOCUS139010 PE=3 SV=1;tr|I1RUR8|I1RUR8_GIBZE Dihydrolipoyllysine-residue succinyltransferase OS=Gibberella zeae (strain ATCC MYA-4620 / CB	tr|A0A8H3JJF3|A0A8H3JJF3_GIBZA Dihydrolipoyllysine-residue succinyltransferase OS=Gibberella zeae OX=5518 GN=MDCFG851_LOCUS139010 PE=3 SV=1;tr|I1RUR8|I1RUR8_GIBZE Dihydrolipoyllysine-residue succinyltransferase OS=Gibberella zeae (strain ATCC MYA-4621 / CB	tr|A0A8H3JJF3|A0A8H3JJF3_GIBZA Dihydrolipoyllysine-residue succinyltransferase OS=Gibberella zeae OX=5518 GN=MDCFG851_LOCUS139010 PE=3 SV=1;tr|I1RUR8|I1RUR8_GIBZE Dihydrolipoyllysine-residue succinyltransferase OS=Gibberella zeae (strain ATCC MYA-4622 / CB	tr|A0A8H3JJF3|A0A8H3JJF3_GIBZA Dihydrolipoyllysine-residue succinyltransferase OS=Gibberella zeae OX=5518 GN=MDCFG851_LOCUS139010 PE=3 SV=1;tr|I1RUR8|I1RUR8_GIBZE Dihydrolipoyllysine-residue succinyltransferase OS=Gibberella zeae (strain ATCC MYA-4623 / CB	tr|A0A8H3JJF3|A0A8H3JJF3_GIBZA Dihydrolipoyllysine-residue succinyltransferase OS=Gibberella zeae OX=5518 GN=MDCFG851_LOCUS139010 PE=3 SV=1;tr|I1RUR8|I1RUR8_GIBZE Dihydrolipoyllysine-residue succinyltransferase OS=Gibberella zeae (strain ATCC MYA-4624 / CB	tr|A0A8H3JJF3|A0A8H3JJF3_GIBZA Dihydrolipoyllysine-residue succinyltransferase OS=Gibberella zeae OX=5518 GN=MDCFG851_LOCUS139010 PE=3 SV=1;tr|I1RUR8|I1RUR8_GIBZE Dihydrolipoyllysine-residue succinyltransferase OS=Gibberella zeae (strain ATCC MYA-4625 / CB	5	5	5	5	5	4	5	5	5	5	5	4	20.5	20.5	45.354	414	414;421;421;476	0	323.31	15.9	14	14	14	14	12.6	55162000000	2876800000	2576100000	4842400000	6726000000	3189400000	7607800000	2336500000	2336300000	3863100000	9594600000	6128600000	6166100000
A0A2H3FHL7;A0A098DPR9	A0A2H3FHL7;A0A098DPR9	tr|A0A2H3FHL7|A0A2H3FHL7_GIBZA Hypothetical protein OS=Gibberella zeae OX=5518 GN=FGRA07_05280 PE=4 SV=1;tr|A0A098DPR9|A0A098DPR9_GIBZE RNB domain-containing protein OS=Gibberella zeae (strain ATCC MYA-4620 / CBS 123657 / FGSC 9075 / NRRL 31084 / PH-1) OX=	tr|A0A2H3FHL7|A0A2H3FHL7_GIBZA Hypothetical protein OS=Gibberella zeae OX=5518 GN=FGRA07_05280 PE=4 SV=1;tr|A0A098DPR9|A0A098DPR9_GIBZE RNB domain-containing protein OS=Gibberella zeae (strain ATCC MYA-4620 / CBS 123657 / FGSC 9075 / NRRL 31084 / PH-2) OX=	tr|A0A2H3FHL7|A0A2H3FHL7_GIBZA Hypothetical protein OS=Gibberella zeae OX=5518 GN=FGRA07_05280 PE=4 SV=1;tr|A0A098DPR9|A0A098DPR9_GIBZE RNB domain-containing protein OS=Gibberella zeae (strain ATCC MYA-4620 / CBS 123657 / FGSC 9075 / NRRL 31084 / PH-3) OX=	tr|A0A2H3FHL7|A0A2H3FHL7_GIBZA Hypothetical protein OS=Gibberella zeae OX=5518 GN=FGRA07_05280 PE=4 SV=1;tr|A0A098DPR9|A0A098DPR9_GIBZE RNB domain-containing protein OS=Gibberella zeae (strain ATCC MYA-4620 / CBS 123657 / FGSC 9075 / NRRL 31084 / PH-4) OX=	tr|A0A2H3FHL7|A0A2H3FHL7_GIBZA Hypothetical protein OS=Gibberella zeae OX=5518 GN=FGRA07_05280 PE=4 SV=1;tr|A0A098DPR9|A0A098DPR9_GIBZE RNB domain-containing protein OS=Gibberella zeae (strain ATCC MYA-4620 / CBS 123657 / FGSC 9075 / NRRL 31084 / PH-5) OX=	tr|A0A2H3FHL7|A0A2H3FHL7_GIBZA Hypothetical protein OS=Gibberella zeae OX=5518 GN=FGRA07_05280 PE=4 SV=1;tr|A0A098DPR9|A0A098DPR9_GIBZE RNB domain-containing protein OS=Gibberella zeae (strain ATCC MYA-4620 / CBS 123657 / FGSC 9075 / NRRL 31084 / PH-6) OX=	10	11	10	2	2	6	10	11	10	2	2	6	24.8	24.8	150.27	1364	1364;1365	0	323.31	9.5	10.1	9.5	2.1	2.9	6.1	37546000000	3973100000	5200900000	4746700000	363220000	271470000	1076900000	3913000000	4432700000	4092700000	0	718860000	1293500000
A0A2H3FRH4;A0A098DQC7	A0A2H3FRH4;A0A098DQC7	tr|A0A2H3FRH4|A0A2H3FRH4_GIBZA Alpha 1,2-mannosyltransferase OS=Gibberella zeae OX=5518 GN=FGRA07_07356 PE=3 SV=1;tr|A0A098DQC7|A0A098DQC7_GIBZE Uncharacterized protein OS=Gibberella zeae (strain ATCC MYA-4620 / CBS 123657 / FGSC 9075 / NRRL 31084 / PH-1)	tr|A0A2H3FRH4|A0A2H3FRH4_GIBZA Alpha 1,2-mannosyltransferase OS=Gibberella zeae OX=5518 GN=FGRA07_07356 PE=3 SV=1;tr|A0A098DQC7|A0A098DQC7_GIBZE Uncharacterized protein OS=Gibberella zeae (strain ATCC MYA-4620 / CBS 123657 / FGSC 9075 / NRRL 31084 / PH-2)	tr|A0A2H3FRH4|A0A2H3FRH4_GIBZA Alpha 1,2-mannosyltransferase OS=Gibberella zeae OX=5518 GN=FGRA07_07356 PE=3 SV=1;tr|A0A098DQC7|A0A098DQC7_GIBZE Uncharacterized protein OS=Gibberella zeae (strain ATCC MYA-4620 / CBS 123657 / FGSC 9075 / NRRL 31084 / PH-3)	tr|A0A2H3FRH4|A0A2H3FRH4_GIBZA Alpha 1,2-mannosyltransferase OS=Gibberella zeae OX=5518 GN=FGRA07_07356 PE=3 SV=1;tr|A0A098DQC7|A0A098DQC7_GIBZE Uncharacterized protein OS=Gibberella zeae (strain ATCC MYA-4620 / CBS 123657 / FGSC 9075 / NRRL 31084 / PH-4)	tr|A0A2H3FRH4|A0A2H3FRH4_GIBZA Alpha 1,2-mannosyltransferase OS=Gibberella zeae OX=5518 GN=FGRA07_07356 PE=3 SV=1;tr|A0A098DQC7|A0A098DQC7_GIBZE Uncharacterized protein OS=Gibberella zeae (strain ATCC MYA-4620 / CBS 123657 / FGSC 9075 / NRRL 31084 / PH-5)	tr|A0A2H3FRH4|A0A2H3FRH4_GIBZA Alpha 1,2-mannosyltransferase OS=Gibberella zeae OX=5518 GN=FGRA07_07356 PE=3 SV=1;tr|A0A098DQC7|A0A098DQC7_GIBZE Uncharacterized protein OS=Gibberella zeae (strain ATCC MYA-4620 / CBS 123657 / FGSC 9075 / NRRL 31084 / PH-6)	9	10	11	6	7	11	9	10	11	6	7	11	58.7	58.7	53.994	470	470;470	0	323.31	29.8	30	34.5	20.2	24.3	34.7	23107000000	2678600000	2979600000	3067700000	2656100000	2420000000	3637500000	2973400000	3471300000	2810300000	2441200000	2618900000	2569100000
A0A2H3FCW2;A0A098DR13;A0A4E9E8P4	A0A2H3FCW2;A0A098DR13;A0A4E9E8P4	tr|A0A2H3FCW2|A0A2H3FCW2_GIBZA Alpha-1,4 glucan phosphorylase OS=Gibberella zeae OX=5518 GN=FGRA07_07309 PE=3 SV=1;tr|A0A098DR13|A0A098DR13_GIBZE Alpha-1,4 glucan phosphorylase OS=Gibberella zeae (strain ATCC MYA-4620 / CBS 123657 / FGSC 9075 / NRRL 31084	tr|A0A2H3FCW2|A0A2H3FCW2_GIBZA Alpha-1,4 glucan phosphorylase OS=Gibberella zeae OX=5518 GN=FGRA07_07309 PE=3 SV=1;tr|A0A098DR13|A0A098DR13_GIBZE Alpha-1,4 glucan phosphorylase OS=Gibberella zeae (strain ATCC MYA-4620 / CBS 123657 / FGSC 9075 / NRRL 31085	tr|A0A2H3FCW2|A0A2H3FCW2_GIBZA Alpha-1,4 glucan phosphorylase OS=Gibberella zeae OX=5518 GN=FGRA07_07309 PE=3 SV=1;tr|A0A098DR13|A0A098DR13_GIBZE Alpha-1,4 glucan phosphorylase OS=Gibberella zeae (strain ATCC MYA-4620 / CBS 123657 / FGSC 9075 / NRRL 31086	tr|A0A2H3FCW2|A0A2H3FCW2_GIBZA Alpha-1,4 glucan phosphorylase OS=Gibberella zeae OX=5518 GN=FGRA07_07309 PE=3 SV=1;tr|A0A098DR13|A0A098DR13_GIBZE Alpha-1,4 glucan phosphorylase OS=Gibberella zeae (strain ATCC MYA-4620 / CBS 123657 / FGSC 9075 / NRRL 31087	tr|A0A2H3FCW2|A0A2H3FCW2_GIBZA Alpha-1,4 glucan phosphorylase OS=Gibberella zeae OX=5518 GN=FGRA07_07309 PE=3 SV=1;tr|A0A098DR13|A0A098DR13_GIBZE Alpha-1,4 glucan phosphorylase OS=Gibberella zeae (strain ATCC MYA-4620 / CBS 123657 / FGSC 9075 / NRRL 31088	tr|A0A2H3FCW2|A0A2H3FCW2_GIBZA Alpha-1,4 glucan phosphorylase OS=Gibberella zeae OX=5518 GN=FGRA07_07309 PE=3 SV=1;tr|A0A098DR13|A0A098DR13_GIBZE Alpha-1,4 glucan phosphorylase OS=Gibberella zeae (strain ATCC MYA-4620 / CBS 123657 / FGSC 9075 / NRRL 31089	27	25	26	11	0	22	27	25	26	11	0	22	62	62	100.67	885	885;885;887	0	323.31	44.4	38.9	41.1	15.9	0	32.4	76306000000	18223000000	20040000000	14109000000	1561500000	0	4669100000	14580000000	15007000000	10088000000	2805800000	0	4999900000
A0A2H3G703;A0A098DRP2	A0A2H3G703;A0A098DRP2	tr|A0A2H3G703|A0A2H3G703_GIBZA Hsp90 chaperone protein kinase-targeting subunit OS=Gibberella zeae OX=5518 GN=FGRA07_05561 PE=3 SV=1;tr|A0A098DRP2|A0A098DRP2_GIBZE Hsp90 chaperone protein kinase-targeting subunit OS=Gibberella zeae (strain ATCC MYA-4620 /	tr|A0A2H3G703|A0A2H3G703_GIBZA Hsp90 chaperone protein kinase-targeting subunit OS=Gibberella zeae OX=5518 GN=FGRA07_05561 PE=3 SV=1;tr|A0A098DRP2|A0A098DRP2_GIBZE Hsp90 chaperone protein kinase-targeting subunit OS=Gibberella zeae (strain ATCC MYA-4621 /	tr|A0A2H3G703|A0A2H3G703_GIBZA Hsp90 chaperone protein kinase-targeting subunit OS=Gibberella zeae OX=5518 GN=FGRA07_05561 PE=3 SV=1;tr|A0A098DRP2|A0A098DRP2_GIBZE Hsp90 chaperone protein kinase-targeting subunit OS=Gibberella zeae (strain ATCC MYA-4622 /	tr|A0A2H3G703|A0A2H3G703_GIBZA Hsp90 chaperone protein kinase-targeting subunit OS=Gibberella zeae OX=5518 GN=FGRA07_05561 PE=3 SV=1;tr|A0A098DRP2|A0A098DRP2_GIBZE Hsp90 chaperone protein kinase-targeting subunit OS=Gibberella zeae (strain ATCC MYA-4623 /	tr|A0A2H3G703|A0A2H3G703_GIBZA Hsp90 chaperone protein kinase-targeting subunit OS=Gibberella zeae OX=5518 GN=FGRA07_05561 PE=3 SV=1;tr|A0A098DRP2|A0A098DRP2_GIBZE Hsp90 chaperone protein kinase-targeting subunit OS=Gibberella zeae (strain ATCC MYA-4624 /	tr|A0A2H3G703|A0A2H3G703_GIBZA Hsp90 chaperone protein kinase-targeting subunit OS=Gibberella zeae OX=5518 GN=FGRA07_05561 PE=3 SV=1;tr|A0A098DRP2|A0A098DRP2_GIBZE Hsp90 chaperone protein kinase-targeting subunit OS=Gibberella zeae (strain ATCC MYA-4625 /	5	5	6	2	0	2	5	5	6	2	0	2	54.6	54.6	54.034	482	482;482	0	323.31	11.4	8.7	14.9	7.9	0	4.8	26970000000	905660000	827370000	1328100000	140300000	0	467580000	1413600000	2032900000	1166000000	0	0	0
I1RYK0;A0A2H3GDN8;A0A098DSA6	I1RYK0;A0A2H3GDN8;A0A098DSA6	tr|I1RYK0|I1RYK0_GIBZE ATP-dependent 6-phosphofructokinase OS=Gibberella zeae (strain ATCC MYA-4620 / CBS 123657 / FGSC 9075 / NRRL 31084 / PH-1) OX=229533 GN=FGRAMPH1_01T27043 PE=3 SV=1;tr|A0A2H3GDN8|A0A2H3GDN8_GIBZA ATP-dependent 6-phosphofructokinase OS	tr|I1RYK0|I1RYK0_GIBZE ATP-dependent 6-phosphofructokinase OS=Gibberella zeae (strain ATCC MYA-4620 / CBS 123657 / FGSC 9075 / NRRL 31084 / PH-1) OX=229533 GN=FGRAMPH1_01T27043 PE=3 SV=1;tr|A0A2H3GDN8|A0A2H3GDN8_GIBZA ATP-dependent 7-phosphofructokinase OS	tr|I1RYK0|I1RYK0_GIBZE ATP-dependent 6-phosphofructokinase OS=Gibberella zeae (strain ATCC MYA-4620 / CBS 123657 / FGSC 9075 / NRRL 31084 / PH-1) OX=229533 GN=FGRAMPH1_01T27043 PE=3 SV=1;tr|A0A2H3GDN8|A0A2H3GDN8_GIBZA ATP-dependent 8-phosphofructokinase OS	tr|I1RYK0|I1RYK0_GIBZE ATP-dependent 6-phosphofructokinase OS=Gibberella zeae (strain ATCC MYA-4620 / CBS 123657 / FGSC 9075 / NRRL 31084 / PH-1) OX=229533 GN=FGRAMPH1_01T27043 PE=3 SV=1;tr|A0A2H3GDN8|A0A2H3GDN8_GIBZA ATP-dependent 9-phosphofructokinase OS	tr|I1RYK0|I1RYK0_GIBZE ATP-dependent 6-phosphofructokinase OS=Gibberella zeae (strain ATCC MYA-4620 / CBS 123657 / FGSC 9075 / NRRL 31084 / PH-1) OX=229533 GN=FGRAMPH1_01T27043 PE=3 SV=1;tr|A0A2H3GDN8|A0A2H3GDN8_GIBZA ATP-dependent 10-phosphofructokinase OS	tr|I1RYK0|I1RYK0_GIBZE ATP-dependent 6-phosphofructokinase OS=Gibberella zeae (strain ATCC MYA-4620 / CBS 123657 / FGSC 9075 / NRRL 31084 / PH-1) OX=229533 GN=FGRAMPH1_01T27043 PE=3 SV=1;tr|A0A2H3GDN8|A0A2H3GDN8_GIBZA ATP-dependent 11-phosphofructokinase OS	6	5	8	4	0	5	6	5	8	4	0	5	35.8	35.8	85.304	783	783;783;808	0	323.31	10.2	9.3	14.8	5.5	0	7	27194000000	2057300000	2014800000	2661200000	397200000	0	1096700000	2722200000	3165900000	3703000000	889390000	0	792970000
A0A098DU51;A0A1C3YKY9;A0A4U9FCE8;A0A2H3HEJ1	A0A098DU51;A0A1C3YKY9;A0A4U9FCE8;A0A2H3HEJ1	tr|A0A098DU51|A0A098DU51_GIBZE Hydroxyacylglutathione hydrolase OS=Gibberella zeae (strain ATCC MYA-4620 / CBS 123657 / FGSC 9075 / NRRL 31084 / PH-1) OX=229533 GN=FG07147.1 PE=3 SV=1;tr|A0A1C3YKY9|A0A1C3YKY9_GIBZE Hydroxyacylglutathione hydrolase OS=Gibbe	tr|A0A098DU51|A0A098DU51_GIBZE Hydroxyacylglutathione hydrolase OS=Gibberella zeae (strain ATCC MYA-4620 / CBS 123657 / FGSC 9075 / NRRL 31084 / PH-1) OX=229533 GN=FG07147.1 PE=3 SV=1;tr|A0A1C3YKY9|A0A1C3YKY10_GIBZE Hydroxyacylglutathione hydrolase OS=Gibbe	tr|A0A098DU51|A0A098DU51_GIBZE Hydroxyacylglutathione hydrolase OS=Gibberella zeae (strain ATCC MYA-4620 / CBS 123657 / FGSC 9075 / NRRL 31084 / PH-1) OX=229533 GN=FG07147.1 PE=3 SV=1;tr|A0A1C3YKY9|A0A1C3YKY11_GIBZE Hydroxyacylglutathione hydrolase OS=Gibbe	tr|A0A098DU51|A0A098DU51_GIBZE Hydroxyacylglutathione hydrolase OS=Gibberella zeae (strain ATCC MYA-4620 / CBS 123657 / FGSC 9075 / NRRL 31084 / PH-1) OX=229533 GN=FG07147.1 PE=3 SV=1;tr|A0A1C3YKY9|A0A1C3YKY12_GIBZE Hydroxyacylglutathione hydrolase OS=Gibbe	tr|A0A098DU51|A0A098DU51_GIBZE Hydroxyacylglutathione hydrolase OS=Gibberella zeae (strain ATCC MYA-4620 / CBS 123657 / FGSC 9075 / NRRL 31084 / PH-1) OX=229533 GN=FG07147.1 PE=3 SV=1;tr|A0A1C3YKY9|A0A1C3YKY13_GIBZE Hydroxyacylglutathione hydrolase OS=Gibbe	tr|A0A098DU51|A0A098DU51_GIBZE Hydroxyacylglutathione hydrolase OS=Gibberella zeae (strain ATCC MYA-4620 / CBS 123657 / FGSC 9075 / NRRL 31084 / PH-1) OX=229533 GN=FG07147.1 PE=3 SV=1;tr|A0A1C3YKY9|A0A1C3YKY14_GIBZE Hydroxyacylglutathione hydrolase OS=Gibbe	8	8	7	9	10	11	8	8	7	9	10	11	41.3	41.3	47.596	436	436;766;767;769	0	323.31	25	25	23.4	27.8	31	31	107460000000	6077800000	6065500000	6622100000	10909000000	9492600000	18542000000	5989600000	6051400000	6477400000	17007000000	23084000000	14365000000
A0A4U9EU41;A0A2H3FIQ2;A0A098DUS9;A0A8H3JT39;A0A4E9D4S4	A0A4U9EU41;A0A2H3FIQ2;A0A098DUS9;A0A8H3JT39;A0A4E9D4S4	tr|A0A4U9EU41|A0A4U9EU41_GIBZA Uncharacterized protein OS=Gibberella zeae OX=5518 GN=MDC_LOCUS254212 PE=3 SV=1;tr|A0A2H3FIQ2|A0A2H3FIQ2_GIBZA 2-isopropylmalate synthase OS=Gibberella zeae OX=5518 GN=FGRA07_05660 PE=3 SV=1;tr|A0A098DUS9|A0A098DUS9_GIBZE Pyr	tr|A0A4U9EU41|A0A4U9EU41_GIBZA Uncharacterized protein OS=Gibberella zeae OX=5518 GN=MDC_LOCUS254212 PE=3 SV=1;tr|A0A2H3FIQ2|A0A2H3FIQ2_GIBZA 2-isopropylmalate synthase OS=Gibberella zeae OX=5518 GN=FGRA07_05660 PE=3 SV=1;tr|A0A098DUS9|A0A098DUS10_GIBZE Pyr	tr|A0A4U9EU41|A0A4U9EU41_GIBZA Uncharacterized protein OS=Gibberella zeae OX=5518 GN=MDC_LOCUS254212 PE=3 SV=1;tr|A0A2H3FIQ2|A0A2H3FIQ2_GIBZA 2-isopropylmalate synthase OS=Gibberella zeae OX=5518 GN=FGRA07_05660 PE=3 SV=1;tr|A0A098DUS9|A0A098DUS11_GIBZE Pyr	tr|A0A4U9EU41|A0A4U9EU41_GIBZA Uncharacterized protein OS=Gibberella zeae OX=5518 GN=MDC_LOCUS254212 PE=3 SV=1;tr|A0A2H3FIQ2|A0A2H3FIQ2_GIBZA 2-isopropylmalate synthase OS=Gibberella zeae OX=5518 GN=FGRA07_05660 PE=3 SV=1;tr|A0A098DUS9|A0A098DUS12_GIBZE Pyr	tr|A0A4U9EU41|A0A4U9EU41_GIBZA Uncharacterized protein OS=Gibberella zeae OX=5518 GN=MDC_LOCUS254212 PE=3 SV=1;tr|A0A2H3FIQ2|A0A2H3FIQ2_GIBZA 2-isopropylmalate synthase OS=Gibberella zeae OX=5518 GN=FGRA07_05660 PE=3 SV=1;tr|A0A098DUS9|A0A098DUS13_GIBZE Pyr	tr|A0A4U9EU41|A0A4U9EU41_GIBZA Uncharacterized protein OS=Gibberella zeae OX=5518 GN=MDC_LOCUS254212 PE=3 SV=1;tr|A0A2H3FIQ2|A0A2H3FIQ2_GIBZA 2-isopropylmalate synthase OS=Gibberella zeae OX=5518 GN=FGRA07_05660 PE=3 SV=1;tr|A0A098DUS9|A0A098DUS14_GIBZE Pyr	16	17	16	9	7	10	16	17	16	9	7	10	48.9	48.9	67.838	615	615;616;616;615;1017	0	323.31	37.1	39.5	36.1	24.4	18.9	26.8	37422000000	6736900000	9343000000	9861500000	1167100000	839540000	2560300000	5121800000	6410900000	7825000000	2288000000	2360200000	3063200000
A0A2H3HDQ6;A0A098DYT7;A0A4U9F035	A0A2H3HDQ6;A0A098DYT7;A0A4U9F035	tr|A0A2H3HDQ6|A0A2H3HDQ6_GIBZA Hypothetical protein OS=Gibberella zeae OX=5518 GN=FGRA07_01331 PE=4 SV=1;tr|A0A098DYT7|A0A098DYT7_GIBZE Uncharacterized protein OS=Gibberella zeae (strain ATCC MYA-4620 / CBS 123657 / FGSC 9075 / NRRL 31084 / PH-1) OX=229533	tr|A0A2H3HDQ6|A0A2H3HDQ6_GIBZA Hypothetical protein OS=Gibberella zeae OX=5518 GN=FGRA07_01331 PE=4 SV=1;tr|A0A098DYT7|A0A098DYT7_GIBZE Uncharacterized protein OS=Gibberella zeae (strain ATCC MYA-4620 / CBS 123657 / FGSC 9075 / NRRL 31084 / PH-1) OX=229534	tr|A0A2H3HDQ6|A0A2H3HDQ6_GIBZA Hypothetical protein OS=Gibberella zeae OX=5518 GN=FGRA07_01331 PE=4 SV=1;tr|A0A098DYT7|A0A098DYT7_GIBZE Uncharacterized protein OS=Gibberella zeae (strain ATCC MYA-4620 / CBS 123657 / FGSC 9075 / NRRL 31084 / PH-1) OX=229535	tr|A0A2H3HDQ6|A0A2H3HDQ6_GIBZA Hypothetical protein OS=Gibberella zeae OX=5518 GN=FGRA07_01331 PE=4 SV=1;tr|A0A098DYT7|A0A098DYT7_GIBZE Uncharacterized protein OS=Gibberella zeae (strain ATCC MYA-4620 / CBS 123657 / FGSC 9075 / NRRL 31084 / PH-1) OX=229536	tr|A0A2H3HDQ6|A0A2H3HDQ6_GIBZA Hypothetical protein OS=Gibberella zeae OX=5518 GN=FGRA07_01331 PE=4 SV=1;tr|A0A098DYT7|A0A098DYT7_GIBZE Uncharacterized protein OS=Gibberella zeae (strain ATCC MYA-4620 / CBS 123657 / FGSC 9075 / NRRL 31084 / PH-1) OX=229537	tr|A0A2H3HDQ6|A0A2H3HDQ6_GIBZA Hypothetical protein OS=Gibberella zeae OX=5518 GN=FGRA07_01331 PE=4 SV=1;tr|A0A098DYT7|A0A098DYT7_GIBZE Uncharacterized protein OS=Gibberella zeae (strain ATCC MYA-4620 / CBS 123657 / FGSC 9075 / NRRL 31084 / PH-1) OX=229538	8	7	10	8	7	8	8	7	10	8	7	8	49.7	49.7	131.99	1250	1250;1250;1249	0	323.31	9	8.2	12	8.6	8.6	9	81079000000	2452000000	2553500000	4000100000	2325500000	1249500000	3328100000	2861000000	2542100000	3455000000	3231300000	2544800000	3057700000
A0A2H3FLR4;A0A098E0Z2	A0A2H3FLR4;A0A098E0Z2	tr|A0A2H3FLR4|A0A2H3FLR4_GIBZA ATP citrate synthase OS=Gibberella zeae OX=5518 GN=FGRA07_06175 PE=3 SV=1;tr|A0A098E0Z2|A0A098E0Z2_GIBZE ATP citrate synthase OS=Gibberella zeae (strain ATCC MYA-4620 / CBS 123657 / FGSC 9075 / NRRL 31084 / PH-1) OX=229533 GN	tr|A0A2H3FLR4|A0A2H3FLR4_GIBZA ATP citrate synthase OS=Gibberella zeae OX=5518 GN=FGRA07_06175 PE=3 SV=1;tr|A0A098E0Z2|A0A098E0Z2_GIBZE ATP citrate synthase OS=Gibberella zeae (strain ATCC MYA-4620 / CBS 123657 / FGSC 9075 / NRRL 31084 / PH-1) OX=229534 GN	tr|A0A2H3FLR4|A0A2H3FLR4_GIBZA ATP citrate synthase OS=Gibberella zeae OX=5518 GN=FGRA07_06175 PE=3 SV=1;tr|A0A098E0Z2|A0A098E0Z2_GIBZE ATP citrate synthase OS=Gibberella zeae (strain ATCC MYA-4620 / CBS 123657 / FGSC 9075 / NRRL 31084 / PH-1) OX=229535 GN	tr|A0A2H3FLR4|A0A2H3FLR4_GIBZA ATP citrate synthase OS=Gibberella zeae OX=5518 GN=FGRA07_06175 PE=3 SV=1;tr|A0A098E0Z2|A0A098E0Z2_GIBZE ATP citrate synthase OS=Gibberella zeae (strain ATCC MYA-4620 / CBS 123657 / FGSC 9075 / NRRL 31084 / PH-1) OX=229536 GN	tr|A0A2H3FLR4|A0A2H3FLR4_GIBZA ATP citrate synthase OS=Gibberella zeae OX=5518 GN=FGRA07_06175 PE=3 SV=1;tr|A0A098E0Z2|A0A098E0Z2_GIBZE ATP citrate synthase OS=Gibberella zeae (strain ATCC MYA-4620 / CBS 123657 / FGSC 9075 / NRRL 31084 / PH-1) OX=229537 GN	tr|A0A2H3FLR4|A0A2H3FLR4_GIBZA ATP citrate synthase OS=Gibberella zeae OX=5518 GN=FGRA07_06175 PE=3 SV=1;tr|A0A098E0Z2|A0A098E0Z2_GIBZE ATP citrate synthase OS=Gibberella zeae (strain ATCC MYA-4620 / CBS 123657 / FGSC 9075 / NRRL 31084 / PH-1) OX=229538 GN	35	34	35	14	10	21	35	34	35	14	10	21	63.3	63.3	83.515	763	763;763	0	323.31	51.8	49.5	50.1	26.3	19.9	36.7	384750000000	81868000000	90729000000	86592000000	9739300000	1330600000	17927000000	74571000000	74410000000	73620000000	10289000000	5632200000	10621000000
A0A098E197;I1RME3;A0A4U9EVJ6;A0A2H3HD00	A0A098E197;I1RME3;A0A4U9EVJ6;A0A2H3HD00	tr|A0A098E197|A0A098E197_GIBZE Uncharacterized protein OS=Gibberella zeae (strain ATCC MYA-4620 / CBS 123657 / FGSC 9075 / NRRL 31084 / PH-1) OX=229533 GN=FG05132.1 PE=4 SV=1;tr|I1RME3|I1RME3_GIBZE Uncharacterized protein OS=Gibberella zeae (strain ATCC MY	tr|A0A098E197|A0A098E197_GIBZE Uncharacterized protein OS=Gibberella zeae (strain ATCC MYA-4620 / CBS 123657 / FGSC 9075 / NRRL 31084 / PH-1) OX=229533 GN=FG05132.1 PE=4 SV=1;tr|I1RME3|I1RME4_GIBZE Uncharacterized protein OS=Gibberella zeae (strain ATCC MY	tr|A0A098E197|A0A098E197_GIBZE Uncharacterized protein OS=Gibberella zeae (strain ATCC MYA-4620 / CBS 123657 / FGSC 9075 / NRRL 31084 / PH-1) OX=229533 GN=FG05132.1 PE=4 SV=1;tr|I1RME3|I1RME5_GIBZE Uncharacterized protein OS=Gibberella zeae (strain ATCC MY	tr|A0A098E197|A0A098E197_GIBZE Uncharacterized protein OS=Gibberella zeae (strain ATCC MYA-4620 / CBS 123657 / FGSC 9075 / NRRL 31084 / PH-1) OX=229533 GN=FG05132.1 PE=4 SV=1;tr|I1RME3|I1RME6_GIBZE Uncharacterized protein OS=Gibberella zeae (strain ATCC MY	tr|A0A098E197|A0A098E197_GIBZE Uncharacterized protein OS=Gibberella zeae (strain ATCC MYA-4620 / CBS 123657 / FGSC 9075 / NRRL 31084 / PH-1) OX=229533 GN=FG05132.1 PE=4 SV=1;tr|I1RME3|I1RME7_GIBZE Uncharacterized protein OS=Gibberella zeae (strain ATCC MY	tr|A0A098E197|A0A098E197_GIBZE Uncharacterized protein OS=Gibberella zeae (strain ATCC MYA-4620 / CBS 123657 / FGSC 9075 / NRRL 31084 / PH-1) OX=229533 GN=FG05132.1 PE=4 SV=1;tr|I1RME3|I1RME8_GIBZE Uncharacterized protein OS=Gibberella zeae (strain ATCC MY	8	5	6	5	1	9	8	5	6	5	1	9	56.3	56.3	26.07	238	238;245;245;245	0	323.31	35.7	26.1	26.1	18.9	5	32.8	83349000000	5576400000	3405700000	3708900000	3094300000	121900000	3690400000	4244400000	4169500000	3623000000	5009500000	0	4267400000
A0A098E1V9;I1RPZ5;A0A2H3FX33	A0A098E1V9;I1RPZ5;A0A2H3FX33	tr|A0A098E1V9|A0A098E1V9_GIBZE Formate dehydrogenase OS=Gibberella zeae (strain ATCC MYA-4620 / CBS 123657 / FGSC 9075 / NRRL 31084 / PH-1) OX=229533 GN=FG06127.1 PE=3 SV=1;tr|I1RPZ5|I1RPZ5_GIBZE Formate dehydrogenase OS=Gibberella zeae (strain ATCC MYA-46	tr|A0A098E1V9|A0A098E1V9_GIBZE Formate dehydrogenase OS=Gibberella zeae (strain ATCC MYA-4620 / CBS 123657 / FGSC 9075 / NRRL 31084 / PH-1) OX=229533 GN=FG06127.1 PE=3 SV=1;tr|I1RPZ5|I1RPZ5_GIBZE Formate dehydrogenase OS=Gibberella zeae (strain ATCC MYA-47	tr|A0A098E1V9|A0A098E1V9_GIBZE Formate dehydrogenase OS=Gibberella zeae (strain ATCC MYA-4620 / CBS 123657 / FGSC 9075 / NRRL 31084 / PH-1) OX=229533 GN=FG06127.1 PE=3 SV=1;tr|I1RPZ5|I1RPZ5_GIBZE Formate dehydrogenase OS=Gibberella zeae (strain ATCC MYA-48	tr|A0A098E1V9|A0A098E1V9_GIBZE Formate dehydrogenase OS=Gibberella zeae (strain ATCC MYA-4620 / CBS 123657 / FGSC 9075 / NRRL 31084 / PH-1) OX=229533 GN=FG06127.1 PE=3 SV=1;tr|I1RPZ5|I1RPZ5_GIBZE Formate dehydrogenase OS=Gibberella zeae (strain ATCC MYA-49	tr|A0A098E1V9|A0A098E1V9_GIBZE Formate dehydrogenase OS=Gibberella zeae (strain ATCC MYA-4620 / CBS 123657 / FGSC 9075 / NRRL 31084 / PH-1) OX=229533 GN=FG06127.1 PE=3 SV=1;tr|I1RPZ5|I1RPZ5_GIBZE Formate dehydrogenase OS=Gibberella zeae (strain ATCC MYA-50	tr|A0A098E1V9|A0A098E1V9_GIBZE Formate dehydrogenase OS=Gibberella zeae (strain ATCC MYA-4620 / CBS 123657 / FGSC 9075 / NRRL 31084 / PH-1) OX=229533 GN=FG06127.1 PE=3 SV=1;tr|I1RPZ5|I1RPZ5_GIBZE Formate dehydrogenase OS=Gibberella zeae (strain ATCC MYA-51	11	10	10	5	2	7	11	10	10	5	2	7	60.3	60.3	39.867	363	363;365;365	0	323.31	47.1	47.7	47.7	20.4	12.1	27.3	84692000000	8561300000	7345500000	12099000000	554910000	95843000	1490300000	7299400000	5897500000	9688600000	978870000	300210000	1522200000
A0A098E4A1;A0A4E9DL36;A0A2H3GMA5;A0A4U9EYU0	A0A098E4A1;A0A4E9DL36;A0A2H3GMA5;A0A4U9EYU0	tr|A0A098E4A1|A0A098E4A1_GIBZE SH3 domain-containing protein OS=Gibberella zeae (strain ATCC MYA-4620 / CBS 123657 / FGSC 9075 / NRRL 31084 / PH-1) OX=229533 GN=FG05642.1 PE=4 SV=1;tr|A0A4E9DL36|A0A4E9DL36_GIBZA SH3 domain-containing protein (Fragment) OS=	tr|A0A098E4A1|A0A098E4A1_GIBZE SH3 domain-containing protein OS=Gibberella zeae (strain ATCC MYA-4620 / CBS 123657 / FGSC 9075 / NRRL 31084 / PH-1) OX=229533 GN=FG05642.1 PE=4 SV=1;tr|A0A4E9DL36|A0A4E9DL36_GIBZA SH4 domain-containing protein (Fragment) OS=	tr|A0A098E4A1|A0A098E4A1_GIBZE SH3 domain-containing protein OS=Gibberella zeae (strain ATCC MYA-4620 / CBS 123657 / FGSC 9075 / NRRL 31084 / PH-1) OX=229533 GN=FG05642.1 PE=4 SV=1;tr|A0A4E9DL36|A0A4E9DL36_GIBZA SH5 domain-containing protein (Fragment) OS=	tr|A0A098E4A1|A0A098E4A1_GIBZE SH3 domain-containing protein OS=Gibberella zeae (strain ATCC MYA-4620 / CBS 123657 / FGSC 9075 / NRRL 31084 / PH-1) OX=229533 GN=FG05642.1 PE=4 SV=1;tr|A0A4E9DL36|A0A4E9DL36_GIBZA SH6 domain-containing protein (Fragment) OS=	tr|A0A098E4A1|A0A098E4A1_GIBZE SH3 domain-containing protein OS=Gibberella zeae (strain ATCC MYA-4620 / CBS 123657 / FGSC 9075 / NRRL 31084 / PH-1) OX=229533 GN=FG05642.1 PE=4 SV=1;tr|A0A4E9DL36|A0A4E9DL36_GIBZA SH7 domain-containing protein (Fragment) OS=	tr|A0A098E4A1|A0A098E4A1_GIBZE SH3 domain-containing protein OS=Gibberella zeae (strain ATCC MYA-4620 / CBS 123657 / FGSC 9075 / NRRL 31084 / PH-1) OX=229533 GN=FG05642.1 PE=4 SV=1;tr|A0A4E9DL36|A0A4E9DL36_GIBZA SH8 domain-containing protein (Fragment) OS=	7	10	12	9	6	7	7	10	12	9	6	7	29.8	29.8	139.77	1296	1296;1308;1216;1308	0	323.31	7.8	11.3	13.7	10.2	8.2	7.7	36116000000	1226100000	2994200000	3804200000	1407300000	953390000	1310900000	1628200000	2592400000	3107700000	2254700000	2919500000	1516500000
A0A2H3FES9;A0A0E0RMV6;A0A4U9F5J9;A0A8H3Q8K1	A0A2H3FES9;A0A0E0RMV6;A0A4U9F5J9;A0A8H3Q8K1	tr|A0A2H3FES9|A0A2H3FES9_GIBZA Hypothetical protein OS=Gibberella zeae OX=5518 GN=FGRA07_07128 PE=4 SV=1;tr|A0A0E0RMV6|A0A0E0RMV6_GIBZE Uncharacterized protein OS=Gibberella zeae (strain ATCC MYA-4620 / CBS 123657 / FGSC 9075 / NRRL 31084 / PH-1) OX=229533	tr|A0A2H3FES9|A0A2H3FES9_GIBZA Hypothetical protein OS=Gibberella zeae OX=5518 GN=FGRA07_07128 PE=4 SV=1;tr|A0A0E0RMV6|A0A0E0RMV6_GIBZE Uncharacterized protein OS=Gibberella zeae (strain ATCC MYA-4620 / CBS 123657 / FGSC 9075 / NRRL 31084 / PH-1) OX=229534	tr|A0A2H3FES9|A0A2H3FES9_GIBZA Hypothetical protein OS=Gibberella zeae OX=5518 GN=FGRA07_07128 PE=4 SV=1;tr|A0A0E0RMV6|A0A0E0RMV6_GIBZE Uncharacterized protein OS=Gibberella zeae (strain ATCC MYA-4620 / CBS 123657 / FGSC 9075 / NRRL 31084 / PH-1) OX=229535	tr|A0A2H3FES9|A0A2H3FES9_GIBZA Hypothetical protein OS=Gibberella zeae OX=5518 GN=FGRA07_07128 PE=4 SV=1;tr|A0A0E0RMV6|A0A0E0RMV6_GIBZE Uncharacterized protein OS=Gibberella zeae (strain ATCC MYA-4620 / CBS 123657 / FGSC 9075 / NRRL 31084 / PH-1) OX=229536	tr|A0A2H3FES9|A0A2H3FES9_GIBZA Hypothetical protein OS=Gibberella zeae OX=5518 GN=FGRA07_07128 PE=4 SV=1;tr|A0A0E0RMV6|A0A0E0RMV6_GIBZE Uncharacterized protein OS=Gibberella zeae (strain ATCC MYA-4620 / CBS 123657 / FGSC 9075 / NRRL 31084 / PH-1) OX=229537	tr|A0A2H3FES9|A0A2H3FES9_GIBZA Hypothetical protein OS=Gibberella zeae OX=5518 GN=FGRA07_07128 PE=4 SV=1;tr|A0A0E0RMV6|A0A0E0RMV6_GIBZE Uncharacterized protein OS=Gibberella zeae (strain ATCC MYA-4620 / CBS 123657 / FGSC 9075 / NRRL 31084 / PH-1) OX=229538	3	3	4	2	5	6	3	3	4	2	5	6	22.1	22.1	78.11	705	705;705;613;644	0	323.31	7.9	7	9.2	4	11.2	11.8	6206100000	739370000	823980000	1035100000	635980000	623130000	861210000	997850000	938340000	852640000	886870000	1041300000	499300000
A0A0E0RS58	A0A0E0RS58	tr|A0A0E0RS58|A0A0E0RS58_GIBZE Uncharacterized protein OS=Gibberella zeae (strain ATCC MYA-4620 / CBS 123657 / FGSC 9075 / NRRL 31084 / PH-1) OX=229533 PE=4 SV=1	tr|A0A0E0RS58|A0A0E0RS58_GIBZE Uncharacterized protein OS=Gibberella zeae (strain ATCC MYA-4620 / CBS 123657 / FGSC 9075 / NRRL 31084 / PH-1) OX=229533 PE=4 SV=2	tr|A0A0E0RS58|A0A0E0RS58_GIBZE Uncharacterized protein OS=Gibberella zeae (strain ATCC MYA-4620 / CBS 123657 / FGSC 9075 / NRRL 31084 / PH-1) OX=229533 PE=4 SV=3	tr|A0A0E0RS58|A0A0E0RS58_GIBZE Uncharacterized protein OS=Gibberella zeae (strain ATCC MYA-4620 / CBS 123657 / FGSC 9075 / NRRL 31084 / PH-1) OX=229533 PE=4 SV=4	tr|A0A0E0RS58|A0A0E0RS58_GIBZE Uncharacterized protein OS=Gibberella zeae (strain ATCC MYA-4620 / CBS 123657 / FGSC 9075 / NRRL 31084 / PH-1) OX=229533 PE=4 SV=5	tr|A0A0E0RS58|A0A0E0RS58_GIBZE Uncharacterized protein OS=Gibberella zeae (strain ATCC MYA-4620 / CBS 123657 / FGSC 9075 / NRRL 31084 / PH-1) OX=229533 PE=4 SV=6	2	2	2	1	0	0	0	0	0	0	0	0	28.7	3.5	75.891	679	679	0	323.31	3.7	3.7	3.7	1.6	0	0	26986000000	114610000	111300000	130250000	49195000	0	0	149060000	0	0	0	0	0
A0A2H3HR98;A0A0E0RSD7;A0A8H3Q8Q4;A0A8H3PU64;A0A4U9EVH5	A0A2H3HR98;A0A0E0RSD7;A0A8H3Q8Q4;A0A8H3PU64;A0A4U9EVH5	tr|A0A2H3HR98|A0A2H3HR98_GIBZA Eukaryotic translation initiation factor 5B OS=Gibberella zeae OX=5518 GN=FGRA07_00233 PE=4 SV=1;tr|A0A0E0RSD7|A0A0E0RSD7_GIBZE Eukaryotic translation initiation factor 5B OS=Gibberella zeae (strain ATCC MYA-4620 / CBS 123657	tr|A0A2H3HR98|A0A2H3HR98_GIBZA Eukaryotic translation initiation factor 5B OS=Gibberella zeae OX=5518 GN=FGRA07_00233 PE=4 SV=1;tr|A0A0E0RSD7|A0A0E0RSD7_GIBZE Eukaryotic translation initiation factor 5B OS=Gibberella zeae (strain ATCC MYA-4620 / CBS 123658	tr|A0A2H3HR98|A0A2H3HR98_GIBZA Eukaryotic translation initiation factor 5B OS=Gibberella zeae OX=5518 GN=FGRA07_00233 PE=4 SV=1;tr|A0A0E0RSD7|A0A0E0RSD7_GIBZE Eukaryotic translation initiation factor 5B OS=Gibberella zeae (strain ATCC MYA-4620 / CBS 123659	tr|A0A2H3HR98|A0A2H3HR98_GIBZA Eukaryotic translation initiation factor 5B OS=Gibberella zeae OX=5518 GN=FGRA07_00233 PE=4 SV=1;tr|A0A0E0RSD7|A0A0E0RSD7_GIBZE Eukaryotic translation initiation factor 5B OS=Gibberella zeae (strain ATCC MYA-4620 / CBS 123660	tr|A0A2H3HR98|A0A2H3HR98_GIBZA Eukaryotic translation initiation factor 5B OS=Gibberella zeae OX=5518 GN=FGRA07_00233 PE=4 SV=1;tr|A0A0E0RSD7|A0A0E0RSD7_GIBZE Eukaryotic translation initiation factor 5B OS=Gibberella zeae (strain ATCC MYA-4620 / CBS 123661	tr|A0A2H3HR98|A0A2H3HR98_GIBZA Eukaryotic translation initiation factor 5B OS=Gibberella zeae OX=5518 GN=FGRA07_00233 PE=4 SV=1;tr|A0A0E0RSD7|A0A0E0RSD7_GIBZE Eukaryotic translation initiation factor 5B OS=Gibberella zeae (strain ATCC MYA-4620 / CBS 123662	9	10	8	6	5	6	9	10	8	6	5	6	20.8	20.8	115.29	1048	1048;1048;1073;2402;2404	0	323.31	11	10.7	10.2	7	5.4	5.3	21102000000	1712900000	1761900000	2229700000	882460000	949800000	542540000	1607900000	1589300000	1684500000	1170500000	1894400000	540810000
A0A2H3HPN5;A0A0E0RTH0	A0A2H3HPN5;A0A0E0RTH0	tr|A0A2H3HPN5|A0A2H3HPN5_GIBZA Amine oxidase OS=Gibberella zeae OX=5518 GN=FGRA07_00550 PE=3 SV=1;tr|A0A0E0RTH0|A0A0E0RTH0_GIBZE Amine oxidase OS=Gibberella zeae (strain ATCC MYA-4620 / CBS 123657 / FGSC 9075 / NRRL 31084 / PH-1) OX=229533 GN=FG02271.1 PE=	tr|A0A2H3HPN5|A0A2H3HPN5_GIBZA Amine oxidase OS=Gibberella zeae OX=5518 GN=FGRA07_00550 PE=3 SV=1;tr|A0A0E0RTH0|A0A0E0RTH0_GIBZE Amine oxidase OS=Gibberella zeae (strain ATCC MYA-4620 / CBS 123657 / FGSC 9075 / NRRL 31084 / PH-1) OX=229533 GN=FG02271.2 PE=	tr|A0A2H3HPN5|A0A2H3HPN5_GIBZA Amine oxidase OS=Gibberella zeae OX=5518 GN=FGRA07_00550 PE=3 SV=1;tr|A0A0E0RTH0|A0A0E0RTH0_GIBZE Amine oxidase OS=Gibberella zeae (strain ATCC MYA-4620 / CBS 123657 / FGSC 9075 / NRRL 31084 / PH-1) OX=229533 GN=FG02271.3 PE=	tr|A0A2H3HPN5|A0A2H3HPN5_GIBZA Amine oxidase OS=Gibberella zeae OX=5518 GN=FGRA07_00550 PE=3 SV=1;tr|A0A0E0RTH0|A0A0E0RTH0_GIBZE Amine oxidase OS=Gibberella zeae (strain ATCC MYA-4620 / CBS 123657 / FGSC 9075 / NRRL 31084 / PH-1) OX=229533 GN=FG02271.4 PE=	tr|A0A2H3HPN5|A0A2H3HPN5_GIBZA Amine oxidase OS=Gibberella zeae OX=5518 GN=FGRA07_00550 PE=3 SV=1;tr|A0A0E0RTH0|A0A0E0RTH0_GIBZE Amine oxidase OS=Gibberella zeae (strain ATCC MYA-4620 / CBS 123657 / FGSC 9075 / NRRL 31084 / PH-1) OX=229533 GN=FG02271.5 PE=	tr|A0A2H3HPN5|A0A2H3HPN5_GIBZA Amine oxidase OS=Gibberella zeae OX=5518 GN=FGRA07_00550 PE=3 SV=1;tr|A0A0E0RTH0|A0A0E0RTH0_GIBZE Amine oxidase OS=Gibberella zeae (strain ATCC MYA-4620 / CBS 123657 / FGSC 9075 / NRRL 31084 / PH-1) OX=229533 GN=FG02271.6 PE=	26	31	29	25	25	28	26	31	29	25	25	28	69.8	69.8	78.609	701	701;701	0	323.31	57.6	65.2	59.2	56.5	52.8	53.9	541010000000	118350000000	149300000000	133120000000	38504000000	21458000000	79653000000	106190000000	125380000000	110780000000	54556000000	49652000000	52304000000
A0A2H3H976;A0A0E0RU55;A0A4U9ES73	A0A2H3H976;A0A0E0RU55;A0A4U9ES73	tr|A0A2H3H976|A0A2H3H976_GIBZA Ribose-5-phosphate isomerase OS=Gibberella zeae OX=5518 GN=FGRA07_00768 PE=3 SV=1;tr|A0A0E0RU55|A0A0E0RU55_GIBZE Ribose-5-phosphate isomerase OS=Gibberella zeae (strain ATCC MYA-4620 / CBS 123657 / FGSC 9075 / NRRL 31084 / PH	tr|A0A2H3H976|A0A2H3H976_GIBZA Ribose-5-phosphate isomerase OS=Gibberella zeae OX=5518 GN=FGRA07_00768 PE=3 SV=1;tr|A0A0E0RU55|A0A0E0RU55_GIBZE Ribose-5-phosphate isomerase OS=Gibberella zeae (strain ATCC MYA-4620 / CBS 123657 / FGSC 9075 / NRRL 31085 / PH	tr|A0A2H3H976|A0A2H3H976_GIBZA Ribose-5-phosphate isomerase OS=Gibberella zeae OX=5518 GN=FGRA07_00768 PE=3 SV=1;tr|A0A0E0RU55|A0A0E0RU55_GIBZE Ribose-5-phosphate isomerase OS=Gibberella zeae (strain ATCC MYA-4620 / CBS 123657 / FGSC 9075 / NRRL 31086 / PH	tr|A0A2H3H976|A0A2H3H976_GIBZA Ribose-5-phosphate isomerase OS=Gibberella zeae OX=5518 GN=FGRA07_00768 PE=3 SV=1;tr|A0A0E0RU55|A0A0E0RU55_GIBZE Ribose-5-phosphate isomerase OS=Gibberella zeae (strain ATCC MYA-4620 / CBS 123657 / FGSC 9075 / NRRL 31087 / PH	tr|A0A2H3H976|A0A2H3H976_GIBZA Ribose-5-phosphate isomerase OS=Gibberella zeae OX=5518 GN=FGRA07_00768 PE=3 SV=1;tr|A0A0E0RU55|A0A0E0RU55_GIBZE Ribose-5-phosphate isomerase OS=Gibberella zeae (strain ATCC MYA-4620 / CBS 123657 / FGSC 9075 / NRRL 31088 / PH	tr|A0A2H3H976|A0A2H3H976_GIBZA Ribose-5-phosphate isomerase OS=Gibberella zeae OX=5518 GN=FGRA07_00768 PE=3 SV=1;tr|A0A0E0RU55|A0A0E0RU55_GIBZE Ribose-5-phosphate isomerase OS=Gibberella zeae (strain ATCC MYA-4620 / CBS 123657 / FGSC 9075 / NRRL 31089 / PH	6	4	5	6	8	10	6	4	5	6	8	10	49.8	49.8	29.794	281	281;281;401	0	323.31	32.4	21.4	23.5	35.6	37.4	45.9	58259000000	3141300000	1917100000	3521100000	4856600000	3538300000	9574000000	2939500000	2585100000	3822000000	7836500000	8397900000	7137600000
A0A2H3H2P5;A0A0E0RUW5	A0A2H3H2P5;A0A0E0RUW5	tr|A0A2H3H2P5|A0A2H3H2P5_GIBZA Hypothetical protein OS=Gibberella zeae OX=5518 GN=FGRA07_08370 PE=4 SV=1;tr|A0A0E0RUW5|A0A0E0RUW5_GIBZE Thioredoxin domain-containing protein OS=Gibberella zeae (strain ATCC MYA-4620 / CBS 123657 / FGSC 9075 / NRRL 31084 / P	tr|A0A2H3H2P5|A0A2H3H2P5_GIBZA Hypothetical protein OS=Gibberella zeae OX=5518 GN=FGRA07_08370 PE=4 SV=1;tr|A0A0E0RUW5|A0A0E0RUW5_GIBZE Thioredoxin domain-containing protein OS=Gibberella zeae (strain ATCC MYA-4620 / CBS 123657 / FGSC 9075 / NRRL 31085 / P	tr|A0A2H3H2P5|A0A2H3H2P5_GIBZA Hypothetical protein OS=Gibberella zeae OX=5518 GN=FGRA07_08370 PE=4 SV=1;tr|A0A0E0RUW5|A0A0E0RUW5_GIBZE Thioredoxin domain-containing protein OS=Gibberella zeae (strain ATCC MYA-4620 / CBS 123657 / FGSC 9075 / NRRL 31086 / P	tr|A0A2H3H2P5|A0A2H3H2P5_GIBZA Hypothetical protein OS=Gibberella zeae OX=5518 GN=FGRA07_08370 PE=4 SV=1;tr|A0A0E0RUW5|A0A0E0RUW5_GIBZE Thioredoxin domain-containing protein OS=Gibberella zeae (strain ATCC MYA-4620 / CBS 123657 / FGSC 9075 / NRRL 31087 / P	tr|A0A2H3H2P5|A0A2H3H2P5_GIBZA Hypothetical protein OS=Gibberella zeae OX=5518 GN=FGRA07_08370 PE=4 SV=1;tr|A0A0E0RUW5|A0A0E0RUW5_GIBZE Thioredoxin domain-containing protein OS=Gibberella zeae (strain ATCC MYA-4620 / CBS 123657 / FGSC 9075 / NRRL 31088 / P	tr|A0A2H3H2P5|A0A2H3H2P5_GIBZA Hypothetical protein OS=Gibberella zeae OX=5518 GN=FGRA07_08370 PE=4 SV=1;tr|A0A0E0RUW5|A0A0E0RUW5_GIBZE Thioredoxin domain-containing protein OS=Gibberella zeae (strain ATCC MYA-4620 / CBS 123657 / FGSC 9075 / NRRL 31089 / P	5	4	5	3	3	4	5	4	5	3	3	4	72.9	72.9	14.434	133	133;133	0	323.31	39.8	50.4	50.4	21.8	30.1	33.8	194120000000	8659000000	3654400000	7057600000	634680000	1335900000	380860000	7950400000	4300500000	6613700000	2778800000	2877300000	1096500000
A0A2H3GPG9;A0A0E0RVB2;A0A4U9EKL6;A0A1C3YJC0;A0A8H3Q2B4	A0A2H3GPG9;A0A0E0RVB2;A0A4U9EKL6;A0A1C3YJC0;A0A8H3Q2B4	tr|A0A2H3GPG9|A0A2H3GPG9_GIBZA AMPK1_CBM domain-containing protein OS=Gibberella zeae OX=5518 GN=FGRA07_10053 PE=4 SV=1;tr|A0A0E0RVB2|A0A0E0RVB2_GIBZE AMPK1_CBM domain-containing protein OS=Gibberella zeae (strain ATCC MYA-4620 / CBS 123657 / FGSC 9075 / N	tr|A0A2H3GPG9|A0A2H3GPG9_GIBZA AMPK1_CBM domain-containing protein OS=Gibberella zeae OX=5518 GN=FGRA07_10053 PE=4 SV=1;tr|A0A0E0RVB2|A0A0E0RVB2_GIBZE AMPK1_CBM domain-containing protein OS=Gibberella zeae (strain ATCC MYA-4620 / CBS 123657 / FGSC 9076 / N	tr|A0A2H3GPG9|A0A2H3GPG9_GIBZA AMPK1_CBM domain-containing protein OS=Gibberella zeae OX=5518 GN=FGRA07_10053 PE=4 SV=1;tr|A0A0E0RVB2|A0A0E0RVB2_GIBZE AMPK1_CBM domain-containing protein OS=Gibberella zeae (strain ATCC MYA-4620 / CBS 123657 / FGSC 9077 / N	tr|A0A2H3GPG9|A0A2H3GPG9_GIBZA AMPK1_CBM domain-containing protein OS=Gibberella zeae OX=5518 GN=FGRA07_10053 PE=4 SV=1;tr|A0A0E0RVB2|A0A0E0RVB2_GIBZE AMPK1_CBM domain-containing protein OS=Gibberella zeae (strain ATCC MYA-4620 / CBS 123657 / FGSC 9078 / N	tr|A0A2H3GPG9|A0A2H3GPG9_GIBZA AMPK1_CBM domain-containing protein OS=Gibberella zeae OX=5518 GN=FGRA07_10053 PE=4 SV=1;tr|A0A0E0RVB2|A0A0E0RVB2_GIBZE AMPK1_CBM domain-containing protein OS=Gibberella zeae (strain ATCC MYA-4620 / CBS 123657 / FGSC 9079 / N	tr|A0A2H3GPG9|A0A2H3GPG9_GIBZA AMPK1_CBM domain-containing protein OS=Gibberella zeae OX=5518 GN=FGRA07_10053 PE=4 SV=1;tr|A0A0E0RVB2|A0A0E0RVB2_GIBZE AMPK1_CBM domain-containing protein OS=Gibberella zeae (strain ATCC MYA-4620 / CBS 123657 / FGSC 9080 / N	9	11	11	10	8	8	9	11	11	10	8	8	63.9	63.9	71.515	681	681;681;850;850;877	0	323.31	22.5	26.7	26.1	25.1	17.5	21	315990000000	7397600000	9252200000	11223000000	3969900000	3897100000	7796500000	13054000000	12502000000	13520000000	6403400000	10648000000	9049100000
A0A2H3FFD9;A0A0E0RWK1;A0A4U9EL66;A0A4E9E415;A0A1C3YJ36	A0A2H3FFD9;A0A0E0RWK1;A0A4U9EL66;A0A4E9E415;A0A1C3YJ36	tr|A0A2H3FFD9|A0A2H3FFD9_GIBZA Spermidine synthase OS=Gibberella zeae OX=5518 GN=FGRA07_06540 PE=3 SV=1;tr|A0A0E0RWK1|A0A0E0RWK1_GIBZE PABS domain-containing protein OS=Gibberella zeae (strain ATCC MYA-4620 / CBS 123657 / FGSC 9075 / NRRL 31084 / PH-1) OX=	tr|A0A2H3FFD9|A0A2H3FFD9_GIBZA Spermidine synthase OS=Gibberella zeae OX=5518 GN=FGRA07_06540 PE=3 SV=1;tr|A0A0E0RWK1|A0A0E0RWK1_GIBZE PABS domain-containing protein OS=Gibberella zeae (strain ATCC MYA-4620 / CBS 123657 / FGSC 9075 / NRRL 31084 / PH-2) OX=	tr|A0A2H3FFD9|A0A2H3FFD9_GIBZA Spermidine synthase OS=Gibberella zeae OX=5518 GN=FGRA07_06540 PE=3 SV=1;tr|A0A0E0RWK1|A0A0E0RWK1_GIBZE PABS domain-containing protein OS=Gibberella zeae (strain ATCC MYA-4620 / CBS 123657 / FGSC 9075 / NRRL 31084 / PH-3) OX=	tr|A0A2H3FFD9|A0A2H3FFD9_GIBZA Spermidine synthase OS=Gibberella zeae OX=5518 GN=FGRA07_06540 PE=3 SV=1;tr|A0A0E0RWK1|A0A0E0RWK1_GIBZE PABS domain-containing protein OS=Gibberella zeae (strain ATCC MYA-4620 / CBS 123657 / FGSC 9075 / NRRL 31084 / PH-4) OX=	tr|A0A2H3FFD9|A0A2H3FFD9_GIBZA Spermidine synthase OS=Gibberella zeae OX=5518 GN=FGRA07_06540 PE=3 SV=1;tr|A0A0E0RWK1|A0A0E0RWK1_GIBZE PABS domain-containing protein OS=Gibberella zeae (strain ATCC MYA-4620 / CBS 123657 / FGSC 9075 / NRRL 31084 / PH-5) OX=	tr|A0A2H3FFD9|A0A2H3FFD9_GIBZA Spermidine synthase OS=Gibberella zeae OX=5518 GN=FGRA07_06540 PE=3 SV=1;tr|A0A0E0RWK1|A0A0E0RWK1_GIBZE PABS domain-containing protein OS=Gibberella zeae (strain ATCC MYA-4620 / CBS 123657 / FGSC 9075 / NRRL 31084 / PH-6) OX=	12	12	12	13	14	16	12	12	12	13	14	16	67.3	67.3	33.102	294	294;294;391;391;391	0	323.31	56.1	56.1	58.2	60.9	61.2	64.6	228250000000	14096000000	16681000000	16854000000	16899000000	14558000000	41126000000	12078000000	14925000000	17240000000	24471000000	27824000000	27916000000
A0A2H3GWL7;A0A0E0S218	A0A2H3GWL7;A0A0E0S218	tr|A0A2H3GWL7|A0A2H3GWL7_GIBZA Hypothetical protein OS=Gibberella zeae OX=5518 GN=FGRA07_08894 PE=4 SV=1;tr|A0A0E0S218|A0A0E0S218_GIBZE Uncharacterized protein OS=Gibberella zeae (strain ATCC MYA-4620 / CBS 123657 / FGSC 9075 / NRRL 31084 / PH-1) OX=229533	tr|A0A2H3GWL7|A0A2H3GWL7_GIBZA Hypothetical protein OS=Gibberella zeae OX=5518 GN=FGRA07_08894 PE=4 SV=1;tr|A0A0E0S218|A0A0E0S218_GIBZE Uncharacterized protein OS=Gibberella zeae (strain ATCC MYA-4620 / CBS 123657 / FGSC 9075 / NRRL 31084 / PH-1) OX=229534	tr|A0A2H3GWL7|A0A2H3GWL7_GIBZA Hypothetical protein OS=Gibberella zeae OX=5518 GN=FGRA07_08894 PE=4 SV=1;tr|A0A0E0S218|A0A0E0S218_GIBZE Uncharacterized protein OS=Gibberella zeae (strain ATCC MYA-4620 / CBS 123657 / FGSC 9075 / NRRL 31084 / PH-1) OX=229535	tr|A0A2H3GWL7|A0A2H3GWL7_GIBZA Hypothetical protein OS=Gibberella zeae OX=5518 GN=FGRA07_08894 PE=4 SV=1;tr|A0A0E0S218|A0A0E0S218_GIBZE Uncharacterized protein OS=Gibberella zeae (strain ATCC MYA-4620 / CBS 123657 / FGSC 9075 / NRRL 31084 / PH-1) OX=229536	tr|A0A2H3GWL7|A0A2H3GWL7_GIBZA Hypothetical protein OS=Gibberella zeae OX=5518 GN=FGRA07_08894 PE=4 SV=1;tr|A0A0E0S218|A0A0E0S218_GIBZE Uncharacterized protein OS=Gibberella zeae (strain ATCC MYA-4620 / CBS 123657 / FGSC 9075 / NRRL 31084 / PH-1) OX=229537	tr|A0A2H3GWL7|A0A2H3GWL7_GIBZA Hypothetical protein OS=Gibberella zeae OX=5518 GN=FGRA07_08894 PE=4 SV=1;tr|A0A0E0S218|A0A0E0S218_GIBZE Uncharacterized protein OS=Gibberella zeae (strain ATCC MYA-4620 / CBS 123657 / FGSC 9075 / NRRL 31084 / PH-1) OX=229538	7	9	8	14	9	17	7	9	8	14	9	17	49.1	49.1	50.415	446	446;446	0	323.31	18.8	26.5	25.3	40.8	26.5	47.3	78762000000	6029400000	6810000000	6746700000	15769000000	2093100000	40790000000	4222500000	3662700000	4354600000	26014000000	3682200000	35800000000
A0A4U9F8R9;A0A2H3GB30;A0A0E0S5J3;A0A8H3KEF4	A0A4U9F8R9;A0A2H3GB30;A0A0E0S5J3;A0A8H3KEF4	tr|A0A4U9F8R9|A0A4U9F8R9_GIBZA Lysophospholipase OS=Gibberella zeae OX=5518 GN=FUG_LOCUS402590 PE=3 SV=1;tr|A0A2H3GB30|A0A2H3GB30_GIBZA Lysophospholipase OS=Gibberella zeae OX=5518 GN=FGRA07_02910 PE=3 SV=1;tr|A0A0E0S5J3|A0A0E0S5J3_GIBZE Lysophospholipase	tr|A0A4U9F8R9|A0A4U9F8R9_GIBZA Lysophospholipase OS=Gibberella zeae OX=5518 GN=FUG_LOCUS402590 PE=3 SV=1;tr|A0A2H3GB30|A0A2H3GB30_GIBZA Lysophospholipase OS=Gibberella zeae OX=5518 GN=FGRA07_02910 PE=3 SV=1;tr|A0A0E0S5J3|A0A0E0S5J4_GIBZE Lysophospholipase	tr|A0A4U9F8R9|A0A4U9F8R9_GIBZA Lysophospholipase OS=Gibberella zeae OX=5518 GN=FUG_LOCUS402590 PE=3 SV=1;tr|A0A2H3GB30|A0A2H3GB30_GIBZA Lysophospholipase OS=Gibberella zeae OX=5518 GN=FGRA07_02910 PE=3 SV=1;tr|A0A0E0S5J3|A0A0E0S5J5_GIBZE Lysophospholipase	tr|A0A4U9F8R9|A0A4U9F8R9_GIBZA Lysophospholipase OS=Gibberella zeae OX=5518 GN=FUG_LOCUS402590 PE=3 SV=1;tr|A0A2H3GB30|A0A2H3GB30_GIBZA Lysophospholipase OS=Gibberella zeae OX=5518 GN=FGRA07_02910 PE=3 SV=1;tr|A0A0E0S5J3|A0A0E0S5J6_GIBZE Lysophospholipase	tr|A0A4U9F8R9|A0A4U9F8R9_GIBZA Lysophospholipase OS=Gibberella zeae OX=5518 GN=FUG_LOCUS402590 PE=3 SV=1;tr|A0A2H3GB30|A0A2H3GB30_GIBZA Lysophospholipase OS=Gibberella zeae OX=5518 GN=FGRA07_02910 PE=3 SV=1;tr|A0A0E0S5J3|A0A0E0S5J7_GIBZE Lysophospholipase	tr|A0A4U9F8R9|A0A4U9F8R9_GIBZA Lysophospholipase OS=Gibberella zeae OX=5518 GN=FUG_LOCUS402590 PE=3 SV=1;tr|A0A2H3GB30|A0A2H3GB30_GIBZA Lysophospholipase OS=Gibberella zeae OX=5518 GN=FGRA07_02910 PE=3 SV=1;tr|A0A0E0S5J3|A0A0E0S5J8_GIBZE Lysophospholipase	13	13	12	15	15	15	13	13	12	15	15	15	32	32	70.752	653	653;653;653;653	0	323.31	26.8	25	25.4	31.9	31.1	29.9	200460000000	19939000000	29192000000	23414000000	31487000000	38218000000	40939000000	19618000000	25857000000	22357000000	45051000000	69494000000	34178000000
A0A4E9D6L7;A0A2H3GDD3;A0A0E0S6D3;A0A4V6J951	A0A4E9D6L7;A0A2H3GDD3;A0A0E0S6D3;A0A4V6J951	tr|A0A4E9D6L7|A0A4E9D6L7_GIBZA NET domain-containing protein OS=Gibberella zeae OX=5518 GN=FUG_LOCUS133133 PE=4 SV=1;tr|A0A2H3GDD3|A0A2H3GDD3_GIBZA Hypothetical protein OS=Gibberella zeae OX=5518 GN=FGRA07_03145 PE=4 SV=1;tr|A0A0E0S6D3|A0A0E0S6D3_GIBZE NET	tr|A0A4E9D6L7|A0A4E9D6L7_GIBZA NET domain-containing protein OS=Gibberella zeae OX=5518 GN=FUG_LOCUS133133 PE=4 SV=1;tr|A0A2H3GDD3|A0A2H3GDD3_GIBZA Hypothetical protein OS=Gibberella zeae OX=5518 GN=FGRA07_03145 PE=4 SV=1;tr|A0A0E0S6D3|A0A0E0S6D4_GIBZE NET	tr|A0A4E9D6L7|A0A4E9D6L7_GIBZA NET domain-containing protein OS=Gibberella zeae OX=5518 GN=FUG_LOCUS133133 PE=4 SV=1;tr|A0A2H3GDD3|A0A2H3GDD3_GIBZA Hypothetical protein OS=Gibberella zeae OX=5518 GN=FGRA07_03145 PE=4 SV=1;tr|A0A0E0S6D3|A0A0E0S6D5_GIBZE NET	tr|A0A4E9D6L7|A0A4E9D6L7_GIBZA NET domain-containing protein OS=Gibberella zeae OX=5518 GN=FUG_LOCUS133133 PE=4 SV=1;tr|A0A2H3GDD3|A0A2H3GDD3_GIBZA Hypothetical protein OS=Gibberella zeae OX=5518 GN=FGRA07_03145 PE=4 SV=1;tr|A0A0E0S6D3|A0A0E0S6D6_GIBZE NET	tr|A0A4E9D6L7|A0A4E9D6L7_GIBZA NET domain-containing protein OS=Gibberella zeae OX=5518 GN=FUG_LOCUS133133 PE=4 SV=1;tr|A0A2H3GDD3|A0A2H3GDD3_GIBZA Hypothetical protein OS=Gibberella zeae OX=5518 GN=FGRA07_03145 PE=4 SV=1;tr|A0A0E0S6D3|A0A0E0S6D7_GIBZE NET	tr|A0A4E9D6L7|A0A4E9D6L7_GIBZA NET domain-containing protein OS=Gibberella zeae OX=5518 GN=FUG_LOCUS133133 PE=4 SV=1;tr|A0A2H3GDD3|A0A2H3GDD3_GIBZA Hypothetical protein OS=Gibberella zeae OX=5518 GN=FGRA07_03145 PE=4 SV=1;tr|A0A0E0S6D3|A0A0E0S6D8_GIBZE NET	2	3	3	2	1	4	2	3	3	2	1	4	28.1	28.1	26.802	231	231;255;255;371	0	323.31	12.6	12.6	13.4	9.5	6.1	13.4	9410300000	784640000	730520000	1793300000	370580000	437840000	873310000	1050200000	938050000	940020000	414260000	700790000	886700000
A0A2H3FLE2;A0A0E0S9Q2	A0A2H3FLE2;A0A0E0S9Q2	tr|A0A2H3FLE2|A0A2H3FLE2_GIBZA Hypothetical protein OS=Gibberella zeae OX=5518 GN=FGRA07_05405 PE=4 SV=1;tr|A0A0E0S9Q2|A0A0E0S9Q2_GIBZE Uncharacterized protein OS=Gibberella zeae (strain ATCC MYA-4620 / CBS 123657 / FGSC 9075 / NRRL 31084 / PH-1) OX=229533	tr|A0A2H3FLE2|A0A2H3FLE2_GIBZA Hypothetical protein OS=Gibberella zeae OX=5518 GN=FGRA07_05405 PE=4 SV=1;tr|A0A0E0S9Q2|A0A0E0S9Q2_GIBZE Uncharacterized protein OS=Gibberella zeae (strain ATCC MYA-4620 / CBS 123657 / FGSC 9075 / NRRL 31084 / PH-1) OX=229534	tr|A0A2H3FLE2|A0A2H3FLE2_GIBZA Hypothetical protein OS=Gibberella zeae OX=5518 GN=FGRA07_05405 PE=4 SV=1;tr|A0A0E0S9Q2|A0A0E0S9Q2_GIBZE Uncharacterized protein OS=Gibberella zeae (strain ATCC MYA-4620 / CBS 123657 / FGSC 9075 / NRRL 31084 / PH-1) OX=229535	tr|A0A2H3FLE2|A0A2H3FLE2_GIBZA Hypothetical protein OS=Gibberella zeae OX=5518 GN=FGRA07_05405 PE=4 SV=1;tr|A0A0E0S9Q2|A0A0E0S9Q2_GIBZE Uncharacterized protein OS=Gibberella zeae (strain ATCC MYA-4620 / CBS 123657 / FGSC 9075 / NRRL 31084 / PH-1) OX=229536	tr|A0A2H3FLE2|A0A2H3FLE2_GIBZA Hypothetical protein OS=Gibberella zeae OX=5518 GN=FGRA07_05405 PE=4 SV=1;tr|A0A0E0S9Q2|A0A0E0S9Q2_GIBZE Uncharacterized protein OS=Gibberella zeae (strain ATCC MYA-4620 / CBS 123657 / FGSC 9075 / NRRL 31084 / PH-1) OX=229537	tr|A0A2H3FLE2|A0A2H3FLE2_GIBZA Hypothetical protein OS=Gibberella zeae OX=5518 GN=FGRA07_05405 PE=4 SV=1;tr|A0A0E0S9Q2|A0A0E0S9Q2_GIBZE Uncharacterized protein OS=Gibberella zeae (strain ATCC MYA-4620 / CBS 123657 / FGSC 9075 / NRRL 31084 / PH-1) OX=229538	13	12	13	9	8	10	13	12	13	9	8	10	22.7	22.7	165.29	1492	1492;1492	0	323.31	12.5	12.3	13.3	9.5	8	9.3	36425000000	4155800000	3916500000	5195600000	2035400000	3544400000	2697900000	3675500000	3747500000	3871500000	2767700000	7234500000	2786700000
A0A0E0SBD5;A0A2H3FL60;A0A4E9ECV9;A0A8H3JN58;A0A4U9EQH1	A0A0E0SBD5;A0A2H3FL60;A0A4E9ECV9;A0A8H3JN58;A0A4U9EQH1	tr|A0A0E0SBD5|A0A0E0SBD5_GIBZE AMPK1_CBM domain-containing protein OS=Gibberella zeae (strain ATCC MYA-4620 / CBS 123657 / FGSC 9075 / NRRL 31084 / PH-1) OX=229533 GN=FGRAMPH1_01T23623 PE=4 SV=1;tr|A0A2H3FL60|A0A2H3FL60_GIBZA ATP-dependent RNA helicase mrh	tr|A0A0E0SBD5|A0A0E0SBD5_GIBZE AMPK1_CBM domain-containing protein OS=Gibberella zeae (strain ATCC MYA-4620 / CBS 123657 / FGSC 9075 / NRRL 31084 / PH-1) OX=229533 GN=FGRAMPH1_01T23623 PE=4 SV=1;tr|A0A2H3FL60|A0A2H3FL61_GIBZA ATP-dependent RNA helicase mrh	tr|A0A0E0SBD5|A0A0E0SBD5_GIBZE AMPK1_CBM domain-containing protein OS=Gibberella zeae (strain ATCC MYA-4620 / CBS 123657 / FGSC 9075 / NRRL 31084 / PH-1) OX=229533 GN=FGRAMPH1_01T23623 PE=4 SV=1;tr|A0A2H3FL60|A0A2H3FL62_GIBZA ATP-dependent RNA helicase mrh	tr|A0A0E0SBD5|A0A0E0SBD5_GIBZE AMPK1_CBM domain-containing protein OS=Gibberella zeae (strain ATCC MYA-4620 / CBS 123657 / FGSC 9075 / NRRL 31084 / PH-1) OX=229533 GN=FGRAMPH1_01T23623 PE=4 SV=1;tr|A0A2H3FL60|A0A2H3FL63_GIBZA ATP-dependent RNA helicase mrh	tr|A0A0E0SBD5|A0A0E0SBD5_GIBZE AMPK1_CBM domain-containing protein OS=Gibberella zeae (strain ATCC MYA-4620 / CBS 123657 / FGSC 9075 / NRRL 31084 / PH-1) OX=229533 GN=FGRAMPH1_01T23623 PE=4 SV=1;tr|A0A2H3FL60|A0A2H3FL64_GIBZA ATP-dependent RNA helicase mrh	tr|A0A0E0SBD5|A0A0E0SBD5_GIBZE AMPK1_CBM domain-containing protein OS=Gibberella zeae (strain ATCC MYA-4620 / CBS 123657 / FGSC 9075 / NRRL 31084 / PH-1) OX=229533 GN=FGRAMPH1_01T23623 PE=4 SV=1;tr|A0A2H3FL60|A0A2H3FL65_GIBZA ATP-dependent RNA helicase mrh	1	1	1	1	1	1	1	1	1	1	1	1	32.3	32.3	56.935	526	526;1092;1109;1121;1121	0	323.31	5.3	5.3	5.3	2.5	2.5	2.5	21986000000	209350000	138500000	153470000	242190000	196840000	316340000	0	0	0	1245600000	1501800000	935110000
A0A2H3FMN2;A0A0E0SEV3;A0A4E9EHA3;A0A1C3YKR7;A0A4U9F207	A0A2H3FMN2;A0A0E0SEV3;A0A4E9EHA3;A0A1C3YKR7;A0A4U9F207	tr|A0A2H3FMN2|A0A2H3FMN2_GIBZA Alpha-mannosidase OS=Gibberella zeae OX=5518 GN=FGRA07_05459 PE=3 SV=1;tr|A0A0E0SEV3|A0A0E0SEV3_GIBZE Alpha-mannosidase OS=Gibberella zeae (strain ATCC MYA-4620 / CBS 123657 / FGSC 9075 / NRRL 31084 / PH-1) OX=229533 GN=FG068	tr|A0A2H3FMN2|A0A2H3FMN2_GIBZA Alpha-mannosidase OS=Gibberella zeae OX=5518 GN=FGRA07_05459 PE=3 SV=1;tr|A0A0E0SEV3|A0A0E0SEV3_GIBZE Alpha-mannosidase OS=Gibberella zeae (strain ATCC MYA-4620 / CBS 123657 / FGSC 9075 / NRRL 31084 / PH-1) OX=229533 GN=FG069	tr|A0A2H3FMN2|A0A2H3FMN2_GIBZA Alpha-mannosidase OS=Gibberella zeae OX=5518 GN=FGRA07_05459 PE=3 SV=1;tr|A0A0E0SEV3|A0A0E0SEV3_GIBZE Alpha-mannosidase OS=Gibberella zeae (strain ATCC MYA-4620 / CBS 123657 / FGSC 9075 / NRRL 31084 / PH-1) OX=229533 GN=FG070	tr|A0A2H3FMN2|A0A2H3FMN2_GIBZA Alpha-mannosidase OS=Gibberella zeae OX=5518 GN=FGRA07_05459 PE=3 SV=1;tr|A0A0E0SEV3|A0A0E0SEV3_GIBZE Alpha-mannosidase OS=Gibberella zeae (strain ATCC MYA-4620 / CBS 123657 / FGSC 9075 / NRRL 31084 / PH-1) OX=229533 GN=FG071	tr|A0A2H3FMN2|A0A2H3FMN2_GIBZA Alpha-mannosidase OS=Gibberella zeae OX=5518 GN=FGRA07_05459 PE=3 SV=1;tr|A0A0E0SEV3|A0A0E0SEV3_GIBZE Alpha-mannosidase OS=Gibberella zeae (strain ATCC MYA-4620 / CBS 123657 / FGSC 9075 / NRRL 31084 / PH-1) OX=229533 GN=FG072	tr|A0A2H3FMN2|A0A2H3FMN2_GIBZA Alpha-mannosidase OS=Gibberella zeae OX=5518 GN=FGRA07_05459 PE=3 SV=1;tr|A0A0E0SEV3|A0A0E0SEV3_GIBZE Alpha-mannosidase OS=Gibberella zeae (strain ATCC MYA-4620 / CBS 123657 / FGSC 9075 / NRRL 31084 / PH-1) OX=229533 GN=FG073	15	15	13	30	23	34	15	15	13	30	23	34	48.9	48.9	122.65	1080	1080;1080;1136;1136;1136	0	323.31	18.9	21.3	16	40	31.5	44.6	41174000000	3278800000	4249900000	1927700000	9728500000	5275200000	14579000000	3032000000	3704000000	1938000000	14714000000	9524900000	12963000000
A0A679NF70;A0A2H3GW98;A0A0E0SFX8	A0A679NF70;A0A2H3GW98;A0A0E0SFX8	tr|A0A679NF70|A0A679NF70_GIBZA Hypothetical protein OS=Gibberella zeae OX=5518 GN=FUG_LOCUS89501 PE=4 SV=1;tr|A0A2H3GW98|A0A2H3GW98_GIBZA Hypothetical protein OS=Gibberella zeae OX=5518 GN=FGRA07_09290 PE=4 SV=1;tr|A0A0E0SFX8|A0A0E0SFX8_GIBZE Uncharacteriz	tr|A0A679NF70|A0A679NF70_GIBZA Hypothetical protein OS=Gibberella zeae OX=5518 GN=FUG_LOCUS89501 PE=4 SV=1;tr|A0A2H3GW98|A0A2H3GW98_GIBZA Hypothetical protein OS=Gibberella zeae OX=5518 GN=FGRA07_09290 PE=4 SV=1;tr|A0A0E0SFX8|A0A0E0SFX9_GIBZE Uncharacteriz	tr|A0A679NF70|A0A679NF70_GIBZA Hypothetical protein OS=Gibberella zeae OX=5518 GN=FUG_LOCUS89501 PE=4 SV=1;tr|A0A2H3GW98|A0A2H3GW98_GIBZA Hypothetical protein OS=Gibberella zeae OX=5518 GN=FGRA07_09290 PE=4 SV=1;tr|A0A0E0SFX8|A0A0E0SFX10_GIBZE Uncharacteriz	tr|A0A679NF70|A0A679NF70_GIBZA Hypothetical protein OS=Gibberella zeae OX=5518 GN=FUG_LOCUS89501 PE=4 SV=1;tr|A0A2H3GW98|A0A2H3GW98_GIBZA Hypothetical protein OS=Gibberella zeae OX=5518 GN=FGRA07_09290 PE=4 SV=1;tr|A0A0E0SFX8|A0A0E0SFX11_GIBZE Uncharacteriz	tr|A0A679NF70|A0A679NF70_GIBZA Hypothetical protein OS=Gibberella zeae OX=5518 GN=FUG_LOCUS89501 PE=4 SV=1;tr|A0A2H3GW98|A0A2H3GW98_GIBZA Hypothetical protein OS=Gibberella zeae OX=5518 GN=FGRA07_09290 PE=4 SV=1;tr|A0A0E0SFX8|A0A0E0SFX12_GIBZE Uncharacteriz	tr|A0A679NF70|A0A679NF70_GIBZA Hypothetical protein OS=Gibberella zeae OX=5518 GN=FUG_LOCUS89501 PE=4 SV=1;tr|A0A2H3GW98|A0A2H3GW98_GIBZA Hypothetical protein OS=Gibberella zeae OX=5518 GN=FGRA07_09290 PE=4 SV=1;tr|A0A0E0SFX8|A0A0E0SFX13_GIBZE Uncharacteriz	3	3	4	11	11	14	3	3	4	11	11	14	61.6	61.6	35.643	331	331;331;331	0	323.31	13.6	13.9	22.4	45.3	44.7	57.7	27265000000	304970000	153910000	989190000	2647100000	2152500000	4682200000	311560000	176640000	760270000	3284300000	5509800000	3811900000
A0A4E9EI56;A0A2H3FRN4;A0A0E0SGM4;A0A4U9F473;A0A8H3K0S7	A0A4E9EI56;A0A2H3FRN4;A0A0E0SGM4;A0A4U9F473;A0A8H3K0S7	tr|A0A4E9EI56|A0A4E9EI56_GIBZA SAM_MT_RSMB_NOP domain-containing protein OS=Gibberella zeae OX=5518 GN=FUG_LOCUS462793 PE=3 SV=1;tr|A0A2H3FRN4|A0A2H3FRN4_GIBZA Hypothetical protein OS=Gibberella zeae OX=5518 GN=FGRA07_07446 PE=3 SV=1;tr|A0A0E0SGM4|A0A0E0SG	tr|A0A4E9EI56|A0A4E9EI56_GIBZA SAM_MT_RSMB_NOP domain-containing protein OS=Gibberella zeae OX=5518 GN=FUG_LOCUS462793 PE=3 SV=1;tr|A0A2H3FRN4|A0A2H3FRN4_GIBZA Hypothetical protein OS=Gibberella zeae OX=5518 GN=FGRA07_07446 PE=3 SV=1;tr|A0A0E0SGM4|A0A0E1SG	tr|A0A4E9EI56|A0A4E9EI56_GIBZA SAM_MT_RSMB_NOP domain-containing protein OS=Gibberella zeae OX=5518 GN=FUG_LOCUS462793 PE=3 SV=1;tr|A0A2H3FRN4|A0A2H3FRN4_GIBZA Hypothetical protein OS=Gibberella zeae OX=5518 GN=FGRA07_07446 PE=3 SV=1;tr|A0A0E0SGM4|A0A0E2SG	tr|A0A4E9EI56|A0A4E9EI56_GIBZA SAM_MT_RSMB_NOP domain-containing protein OS=Gibberella zeae OX=5518 GN=FUG_LOCUS462793 PE=3 SV=1;tr|A0A2H3FRN4|A0A2H3FRN4_GIBZA Hypothetical protein OS=Gibberella zeae OX=5518 GN=FGRA07_07446 PE=3 SV=1;tr|A0A0E0SGM4|A0A0E3SG	tr|A0A4E9EI56|A0A4E9EI56_GIBZA SAM_MT_RSMB_NOP domain-containing protein OS=Gibberella zeae OX=5518 GN=FUG_LOCUS462793 PE=3 SV=1;tr|A0A2H3FRN4|A0A2H3FRN4_GIBZA Hypothetical protein OS=Gibberella zeae OX=5518 GN=FGRA07_07446 PE=3 SV=1;tr|A0A0E0SGM4|A0A0E4SG	tr|A0A4E9EI56|A0A4E9EI56_GIBZA SAM_MT_RSMB_NOP domain-containing protein OS=Gibberella zeae OX=5518 GN=FUG_LOCUS462793 PE=3 SV=1;tr|A0A2H3FRN4|A0A2H3FRN4_GIBZA Hypothetical protein OS=Gibberella zeae OX=5518 GN=FGRA07_07446 PE=3 SV=1;tr|A0A0E0SGM4|A0A0E5SG	4	3	3	2	2	2	4	3	3	2	2	2	30.3	30.3	95.027	849	849;849;849;850;860	0	323.31	7.1	6	4.7	3.2	3.2	3.2	15977000000	526930000	513370000	484450000	146900000	77599000	90501000	619370000	481280000	601940000	350660000	262170000	245980000
A0A0E0SGN2;I1RYM5;A0A2H3G366;A0A8H3K3U7	A0A0E0SGN2;I1RYM5;A0A2H3G366;A0A8H3K3U7	tr|A0A0E0SGN2|A0A0E0SGN2_GIBZE Lactoylglutathione lyase OS=Gibberella zeae (strain ATCC MYA-4620 / CBS 123657 / FGSC 9075 / NRRL 31084 / PH-1) OX=229533 GN=FG09482.1 PE=3 SV=1;tr|I1RYM5|I1RYM5_GIBZE Lactoylglutathione lyase OS=Gibberella zeae (strain ATCC	tr|A0A0E0SGN2|A0A0E0SGN2_GIBZE Lactoylglutathione lyase OS=Gibberella zeae (strain ATCC MYA-4620 / CBS 123657 / FGSC 9075 / NRRL 31084 / PH-1) OX=229533 GN=FG09482.1 PE=3 SV=1;tr|I1RYM5|I1RYM6_GIBZE Lactoylglutathione lyase OS=Gibberella zeae (strain ATCC	tr|A0A0E0SGN2|A0A0E0SGN2_GIBZE Lactoylglutathione lyase OS=Gibberella zeae (strain ATCC MYA-4620 / CBS 123657 / FGSC 9075 / NRRL 31084 / PH-1) OX=229533 GN=FG09482.1 PE=3 SV=1;tr|I1RYM5|I1RYM7_GIBZE Lactoylglutathione lyase OS=Gibberella zeae (strain ATCC	tr|A0A0E0SGN2|A0A0E0SGN2_GIBZE Lactoylglutathione lyase OS=Gibberella zeae (strain ATCC MYA-4620 / CBS 123657 / FGSC 9075 / NRRL 31084 / PH-1) OX=229533 GN=FG09482.1 PE=3 SV=1;tr|I1RYM5|I1RYM8_GIBZE Lactoylglutathione lyase OS=Gibberella zeae (strain ATCC	tr|A0A0E0SGN2|A0A0E0SGN2_GIBZE Lactoylglutathione lyase OS=Gibberella zeae (strain ATCC MYA-4620 / CBS 123657 / FGSC 9075 / NRRL 31084 / PH-1) OX=229533 GN=FG09482.1 PE=3 SV=1;tr|I1RYM5|I1RYM9_GIBZE Lactoylglutathione lyase OS=Gibberella zeae (strain ATCC	tr|A0A0E0SGN2|A0A0E0SGN2_GIBZE Lactoylglutathione lyase OS=Gibberella zeae (strain ATCC MYA-4620 / CBS 123657 / FGSC 9075 / NRRL 31084 / PH-1) OX=229533 GN=FG09482.1 PE=3 SV=1;tr|I1RYM5|I1RYM10_GIBZE Lactoylglutathione lyase OS=Gibberella zeae (strain ATCC	6	6	8	9	8	11	6	6	8	9	8	11	61.9	61.9	37.427	323	323;360;362;365	0	323.31	31.6	34.4	43	42.1	40.6	44.6	47484000000	2360800000	3672300000	4520900000	3577600000	2566400000	5373600000	3056000000	3206200000	3092000000	6426400000	5742000000	4814500000
A0A2H3H1L6;A0A0E0SID1	A0A2H3H1L6;A0A0E0SID1	tr|A0A2H3H1L6|A0A2H3H1L6_GIBZA Adenosylhomocysteinase OS=Gibberella zeae OX=5518 GN=FGRA07_09692 PE=3 SV=1;tr|A0A0E0SID1|A0A0E0SID1_GIBZE Adenosylhomocysteinase OS=Gibberella zeae (strain ATCC MYA-4620 / CBS 123657 / FGSC 9075 / NRRL 31084 / PH-1) OX=22953	tr|A0A2H3H1L6|A0A2H3H1L6_GIBZA Adenosylhomocysteinase OS=Gibberella zeae OX=5518 GN=FGRA07_09692 PE=3 SV=1;tr|A0A0E0SID1|A0A0E0SID1_GIBZE Adenosylhomocysteinase OS=Gibberella zeae (strain ATCC MYA-4620 / CBS 123657 / FGSC 9075 / NRRL 31084 / PH-1) OX=22954	tr|A0A2H3H1L6|A0A2H3H1L6_GIBZA Adenosylhomocysteinase OS=Gibberella zeae OX=5518 GN=FGRA07_09692 PE=3 SV=1;tr|A0A0E0SID1|A0A0E0SID1_GIBZE Adenosylhomocysteinase OS=Gibberella zeae (strain ATCC MYA-4620 / CBS 123657 / FGSC 9075 / NRRL 31084 / PH-1) OX=22955	tr|A0A2H3H1L6|A0A2H3H1L6_GIBZA Adenosylhomocysteinase OS=Gibberella zeae OX=5518 GN=FGRA07_09692 PE=3 SV=1;tr|A0A0E0SID1|A0A0E0SID1_GIBZE Adenosylhomocysteinase OS=Gibberella zeae (strain ATCC MYA-4620 / CBS 123657 / FGSC 9075 / NRRL 31084 / PH-1) OX=22956	tr|A0A2H3H1L6|A0A2H3H1L6_GIBZA Adenosylhomocysteinase OS=Gibberella zeae OX=5518 GN=FGRA07_09692 PE=3 SV=1;tr|A0A0E0SID1|A0A0E0SID1_GIBZE Adenosylhomocysteinase OS=Gibberella zeae (strain ATCC MYA-4620 / CBS 123657 / FGSC 9075 / NRRL 31084 / PH-1) OX=22957	tr|A0A2H3H1L6|A0A2H3H1L6_GIBZA Adenosylhomocysteinase OS=Gibberella zeae OX=5518 GN=FGRA07_09692 PE=3 SV=1;tr|A0A0E0SID1|A0A0E0SID1_GIBZE Adenosylhomocysteinase OS=Gibberella zeae (strain ATCC MYA-4620 / CBS 123657 / FGSC 9075 / NRRL 31084 / PH-1) OX=22958	19	22	23	23	25	26	19	22	23	23	25	26	70.6	70.6	48.99	449	449;449	0	323.31	43.4	53.7	53.7	44.5	47.9	55.9	851570000000	48796000000	71420000000	56015000000	94426000000	38656000000	206250000000	47243000000	58204000000	48868000000	142190000000	95717000000	133190000000
A0A2H3FUP6;A0A4U9FHH8;A0A0E0SIE1	A0A2H3FUP6;A0A4U9FHH8;A0A0E0SIE1	tr|A0A2H3FUP6|A0A2H3FUP6_GIBZA Serine/threonine-protein phosphatase OS=Gibberella zeae OX=5518 GN=FGRA07_06113 PE=3 SV=1;tr|A0A4U9FHH8|A0A4U9FHH8_GIBZA Serine/threonine-protein phosphatase OS=Gibberella zeae OX=5518 GN=FUG_LOCUS356066 PE=3 SV=1;tr|A0A0E0SI	tr|A0A2H3FUP6|A0A2H3FUP6_GIBZA Serine/threonine-protein phosphatase OS=Gibberella zeae OX=5518 GN=FGRA07_06113 PE=3 SV=1;tr|A0A4U9FHH8|A0A4U9FHH8_GIBZA Serine/threonine-protein phosphatase OS=Gibberella zeae OX=5518 GN=FUG_LOCUS356066 PE=3 SV=1;tr|A0A0E1SI	tr|A0A2H3FUP6|A0A2H3FUP6_GIBZA Serine/threonine-protein phosphatase OS=Gibberella zeae OX=5518 GN=FGRA07_06113 PE=3 SV=1;tr|A0A4U9FHH8|A0A4U9FHH8_GIBZA Serine/threonine-protein phosphatase OS=Gibberella zeae OX=5518 GN=FUG_LOCUS356066 PE=3 SV=1;tr|A0A0E2SI	tr|A0A2H3FUP6|A0A2H3FUP6_GIBZA Serine/threonine-protein phosphatase OS=Gibberella zeae OX=5518 GN=FGRA07_06113 PE=3 SV=1;tr|A0A4U9FHH8|A0A4U9FHH8_GIBZA Serine/threonine-protein phosphatase OS=Gibberella zeae OX=5518 GN=FUG_LOCUS356066 PE=3 SV=1;tr|A0A0E3SI	tr|A0A2H3FUP6|A0A2H3FUP6_GIBZA Serine/threonine-protein phosphatase OS=Gibberella zeae OX=5518 GN=FGRA07_06113 PE=3 SV=1;tr|A0A4U9FHH8|A0A4U9FHH8_GIBZA Serine/threonine-protein phosphatase OS=Gibberella zeae OX=5518 GN=FUG_LOCUS356066 PE=3 SV=1;tr|A0A0E4SI	tr|A0A2H3FUP6|A0A2H3FUP6_GIBZA Serine/threonine-protein phosphatase OS=Gibberella zeae OX=5518 GN=FGRA07_06113 PE=3 SV=1;tr|A0A4U9FHH8|A0A4U9FHH8_GIBZA Serine/threonine-protein phosphatase OS=Gibberella zeae OX=5518 GN=FUG_LOCUS356066 PE=3 SV=1;tr|A0A0E5SI	6	8	5	5	2	10	6	8	5	5	2	10	32.5	32.5	63.869	557	557;566;566	0	323.31	13.5	17.2	12.4	10.8	4.8	21.9	24852000000	913890000	1300300000	769120000	373380000	63573000	2611600000	1709700000	1535600000	1213600000	789990000	216200000	3179400000
A0A2H3HDN4;A0A0E0SK74	A0A2H3HDN4;A0A0E0SK74	tr|A0A2H3HDN4|A0A2H3HDN4_GIBZA Hsp98-like protein OS=Gibberella zeae OX=5518 GN=FGRA07_01627 PE=3 SV=1;tr|A0A0E0SK74|A0A0E0SK74_GIBZE Clp R domain-containing protein OS=Gibberella zeae (strain ATCC MYA-4620 / CBS 123657 / FGSC 9075 / NRRL 31084 / PH-1) OX=	tr|A0A2H3HDN4|A0A2H3HDN4_GIBZA Hsp98-like protein OS=Gibberella zeae OX=5518 GN=FGRA07_01627 PE=3 SV=1;tr|A0A0E0SK74|A0A0E0SK74_GIBZE Clp R domain-containing protein OS=Gibberella zeae (strain ATCC MYA-4620 / CBS 123657 / FGSC 9075 / NRRL 31084 / PH-2) OX=	tr|A0A2H3HDN4|A0A2H3HDN4_GIBZA Hsp98-like protein OS=Gibberella zeae OX=5518 GN=FGRA07_01627 PE=3 SV=1;tr|A0A0E0SK74|A0A0E0SK74_GIBZE Clp R domain-containing protein OS=Gibberella zeae (strain ATCC MYA-4620 / CBS 123657 / FGSC 9075 / NRRL 31084 / PH-3) OX=	tr|A0A2H3HDN4|A0A2H3HDN4_GIBZA Hsp98-like protein OS=Gibberella zeae OX=5518 GN=FGRA07_01627 PE=3 SV=1;tr|A0A0E0SK74|A0A0E0SK74_GIBZE Clp R domain-containing protein OS=Gibberella zeae (strain ATCC MYA-4620 / CBS 123657 / FGSC 9075 / NRRL 31084 / PH-4) OX=	tr|A0A2H3HDN4|A0A2H3HDN4_GIBZA Hsp98-like protein OS=Gibberella zeae OX=5518 GN=FGRA07_01627 PE=3 SV=1;tr|A0A0E0SK74|A0A0E0SK74_GIBZE Clp R domain-containing protein OS=Gibberella zeae (strain ATCC MYA-4620 / CBS 123657 / FGSC 9075 / NRRL 31084 / PH-5) OX=	tr|A0A2H3HDN4|A0A2H3HDN4_GIBZA Hsp98-like protein OS=Gibberella zeae OX=5518 GN=FGRA07_01627 PE=3 SV=1;tr|A0A0E0SK74|A0A0E0SK74_GIBZE Clp R domain-containing protein OS=Gibberella zeae (strain ATCC MYA-4620 / CBS 123657 / FGSC 9075 / NRRL 31084 / PH-6) OX=	5	3	3	0	1	2	5	3	3	0	1	2	28	28	103.07	924	924;924	0	323.31	7.3	4.8	4.8	0	1.1	2.4	18126000000	834420000	331770000	585170000	0	0	130140000	881740000	1329500000	1315100000	0	0	0
A0A2H3FE61;A0A1C3YHP2;I1RAH1;A0A679NPC5;A0A4V6J9L4	A0A2H3FE61;A0A1C3YHP2;I1RAH1;A0A679NPC5;A0A4V6J9L4	tr|A0A2H3FE61|A0A2H3FE61_GIBZA Phosphotransferase OS=Gibberella zeae OX=5518 GN=FGRA07_07012 PE=3 SV=1;tr|A0A1C3YHP2|A0A1C3YHP2_GIBZE Phosphotransferase OS=Gibberella zeae (strain ATCC MYA-4620 / CBS 123657 / FGSC 9075 / NRRL 31084 / PH-1) OX=229533 GN=FGR	tr|A0A2H3FE61|A0A2H3FE61_GIBZA Phosphotransferase OS=Gibberella zeae OX=5518 GN=FGRA07_07012 PE=3 SV=1;tr|A0A1C3YHP2|A0A1C3YHP2_GIBZE Phosphotransferase OS=Gibberella zeae (strain ATCC MYA-4620 / CBS 123657 / FGSC 9075 / NRRL 31084 / PH-1) OX=229534 GN=FGR	tr|A0A2H3FE61|A0A2H3FE61_GIBZA Phosphotransferase OS=Gibberella zeae OX=5518 GN=FGRA07_07012 PE=3 SV=1;tr|A0A1C3YHP2|A0A1C3YHP2_GIBZE Phosphotransferase OS=Gibberella zeae (strain ATCC MYA-4620 / CBS 123657 / FGSC 9075 / NRRL 31084 / PH-1) OX=229535 GN=FGR	tr|A0A2H3FE61|A0A2H3FE61_GIBZA Phosphotransferase OS=Gibberella zeae OX=5518 GN=FGRA07_07012 PE=3 SV=1;tr|A0A1C3YHP2|A0A1C3YHP2_GIBZE Phosphotransferase OS=Gibberella zeae (strain ATCC MYA-4620 / CBS 123657 / FGSC 9075 / NRRL 31084 / PH-1) OX=229536 GN=FGR	tr|A0A2H3FE61|A0A2H3FE61_GIBZA Phosphotransferase OS=Gibberella zeae OX=5518 GN=FGRA07_07012 PE=3 SV=1;tr|A0A1C3YHP2|A0A1C3YHP2_GIBZE Phosphotransferase OS=Gibberella zeae (strain ATCC MYA-4620 / CBS 123657 / FGSC 9075 / NRRL 31084 / PH-1) OX=229537 GN=FGR	tr|A0A2H3FE61|A0A2H3FE61_GIBZA Phosphotransferase OS=Gibberella zeae OX=5518 GN=FGRA07_07012 PE=3 SV=1;tr|A0A1C3YHP2|A0A1C3YHP2_GIBZE Phosphotransferase OS=Gibberella zeae (strain ATCC MYA-4620 / CBS 123657 / FGSC 9075 / NRRL 31084 / PH-1) OX=229538 GN=FGR	14	20	18	22	24	23	14	20	18	22	24	23	61.3	61.3	53.468	481	481;481;492;492;567	0	323.31	28.5	47	44.5	58.4	58.8	52.8	140760000000	9386300000	16676000000	17085000000	18323000000	17755000000	31214000000	10002000000	12628000000	12657000000	28008000000	33767000000	21885000000
A0A8H3KI84;A0A4U9FCT0;A0A2H3HSA0;A0A1C3YHQ4;I1RB24	A0A8H3KI84;A0A4U9FCT0;A0A2H3HSA0;A0A1C3YHQ4;I1RB24	tr|A0A8H3KI84|A0A8H3KI84_GIBZA Hypothetical protein OS=Gibberella zeae OX=5518 GN=MDCFG851_LOCUS569758 PE=4 SV=1;tr|A0A4U9FCT0|A0A4U9FCT0_GIBZA Uncharacterized protein OS=Gibberella zeae OX=5518 GN=FUG_LOCUS541894 PE=4 SV=1;tr|A0A2H3HSA0|A0A2H3HSA0_GIBZA H	tr|A0A8H3KI84|A0A8H3KI84_GIBZA Hypothetical protein OS=Gibberella zeae OX=5518 GN=MDCFG851_LOCUS569758 PE=4 SV=1;tr|A0A4U9FCT0|A0A4U9FCT0_GIBZA Uncharacterized protein OS=Gibberella zeae OX=5518 GN=FUG_LOCUS541894 PE=4 SV=1;tr|A0A2H3HSA0|A0A2H3HSA1_GIBZA H	tr|A0A8H3KI84|A0A8H3KI84_GIBZA Hypothetical protein OS=Gibberella zeae OX=5518 GN=MDCFG851_LOCUS569758 PE=4 SV=1;tr|A0A4U9FCT0|A0A4U9FCT0_GIBZA Uncharacterized protein OS=Gibberella zeae OX=5518 GN=FUG_LOCUS541894 PE=4 SV=1;tr|A0A2H3HSA0|A0A2H3HSA2_GIBZA H	tr|A0A8H3KI84|A0A8H3KI84_GIBZA Hypothetical protein OS=Gibberella zeae OX=5518 GN=MDCFG851_LOCUS569758 PE=4 SV=1;tr|A0A4U9FCT0|A0A4U9FCT0_GIBZA Uncharacterized protein OS=Gibberella zeae OX=5518 GN=FUG_LOCUS541894 PE=4 SV=1;tr|A0A2H3HSA0|A0A2H3HSA3_GIBZA H	tr|A0A8H3KI84|A0A8H3KI84_GIBZA Hypothetical protein OS=Gibberella zeae OX=5518 GN=MDCFG851_LOCUS569758 PE=4 SV=1;tr|A0A4U9FCT0|A0A4U9FCT0_GIBZA Uncharacterized protein OS=Gibberella zeae OX=5518 GN=FUG_LOCUS541894 PE=4 SV=1;tr|A0A2H3HSA0|A0A2H3HSA4_GIBZA H	tr|A0A8H3KI84|A0A8H3KI84_GIBZA Hypothetical protein OS=Gibberella zeae OX=5518 GN=MDCFG851_LOCUS569758 PE=4 SV=1;tr|A0A4U9FCT0|A0A4U9FCT0_GIBZA Uncharacterized protein OS=Gibberella zeae OX=5518 GN=FUG_LOCUS541894 PE=4 SV=1;tr|A0A2H3HSA0|A0A2H3HSA5_GIBZA H	12	13	13	7	1	9	12	13	13	7	1	9	44.7	44.7	97.678	875	875;875;875;875;873	0	323.31	20.2	22.2	22.2	10.1	1.8	14.5	52980000000	3127200000	2346700000	3622700000	821600000	21177000	1780800000	3160800000	2875300000	3490400000	1458500000	0	2053700000
A0A2H3GBU1;A0A1C3YHS3;I1RBJ6	A0A2H3GBU1;A0A1C3YHS3;I1RBJ6	tr|A0A2H3GBU1|A0A2H3GBU1_GIBZA Heat shock protein SSB1 OS=Gibberella zeae OX=5518 GN=FGRA07_03759 PE=3 SV=1;tr|A0A1C3YHS3|A0A1C3YHS3_GIBZE Uncharacterized protein OS=Gibberella zeae (strain ATCC MYA-4620 / CBS 123657 / FGSC 9075 / NRRL 31084 / PH-1) OX=229	tr|A0A2H3GBU1|A0A2H3GBU1_GIBZA Heat shock protein SSB1 OS=Gibberella zeae OX=5518 GN=FGRA07_03759 PE=3 SV=1;tr|A0A1C3YHS3|A0A1C3YHS3_GIBZE Uncharacterized protein OS=Gibberella zeae (strain ATCC MYA-4620 / CBS 123657 / FGSC 9075 / NRRL 31084 / PH-1) OX=230	tr|A0A2H3GBU1|A0A2H3GBU1_GIBZA Heat shock protein SSB1 OS=Gibberella zeae OX=5518 GN=FGRA07_03759 PE=3 SV=1;tr|A0A1C3YHS3|A0A1C3YHS3_GIBZE Uncharacterized protein OS=Gibberella zeae (strain ATCC MYA-4620 / CBS 123657 / FGSC 9075 / NRRL 31084 / PH-1) OX=231	tr|A0A2H3GBU1|A0A2H3GBU1_GIBZA Heat shock protein SSB1 OS=Gibberella zeae OX=5518 GN=FGRA07_03759 PE=3 SV=1;tr|A0A1C3YHS3|A0A1C3YHS3_GIBZE Uncharacterized protein OS=Gibberella zeae (strain ATCC MYA-4620 / CBS 123657 / FGSC 9075 / NRRL 31084 / PH-1) OX=232	tr|A0A2H3GBU1|A0A2H3GBU1_GIBZA Heat shock protein SSB1 OS=Gibberella zeae OX=5518 GN=FGRA07_03759 PE=3 SV=1;tr|A0A1C3YHS3|A0A1C3YHS3_GIBZE Uncharacterized protein OS=Gibberella zeae (strain ATCC MYA-4620 / CBS 123657 / FGSC 9075 / NRRL 31084 / PH-1) OX=233	tr|A0A2H3GBU1|A0A2H3GBU1_GIBZA Heat shock protein SSB1 OS=Gibberella zeae OX=5518 GN=FGRA07_03759 PE=3 SV=1;tr|A0A1C3YHS3|A0A1C3YHS3_GIBZE Uncharacterized protein OS=Gibberella zeae (strain ATCC MYA-4620 / CBS 123657 / FGSC 9075 / NRRL 31084 / PH-1) OX=234	11	13	14	9	1	12	11	13	14	9	1	12	59.8	59.8	66.791	614	614;614;570	0	323.31	24.4	29.3	29.5	11.4	2.3	18.9	417590000000	8412100000	12840000000	13093000000	4499800000	74520000	13873000000	12887000000	14439000000	12736000000	8001400000	0	12775000000
I1RBN8;A0A2H3FVN4;A0A1C3YI05	I1RBN8;A0A2H3FVN4;A0A1C3YI05	tr|I1RBN8|I1RBN8_GIBZE MGS-like domain-containing protein OS=Gibberella zeae (strain ATCC MYA-4620 / CBS 123657 / FGSC 9075 / NRRL 31084 / PH-1) OX=229533 GN=FG00969.1 PE=3 SV=1;tr|A0A2H3FVN4|A0A2H3FVN4_GIBZA Bifunctional purine biosynthesis protein ADE17	tr|I1RBN8|I1RBN8_GIBZE MGS-like domain-containing protein OS=Gibberella zeae (strain ATCC MYA-4620 / CBS 123657 / FGSC 9075 / NRRL 31084 / PH-1) OX=229533 GN=FG00969.1 PE=3 SV=1;tr|A0A2H3FVN4|A0A2H3FVN4_GIBZA Bifunctional purine biosynthesis protein ADE18	tr|I1RBN8|I1RBN8_GIBZE MGS-like domain-containing protein OS=Gibberella zeae (strain ATCC MYA-4620 / CBS 123657 / FGSC 9075 / NRRL 31084 / PH-1) OX=229533 GN=FG00969.1 PE=3 SV=1;tr|A0A2H3FVN4|A0A2H3FVN4_GIBZA Bifunctional purine biosynthesis protein ADE19	tr|I1RBN8|I1RBN8_GIBZE MGS-like domain-containing protein OS=Gibberella zeae (strain ATCC MYA-4620 / CBS 123657 / FGSC 9075 / NRRL 31084 / PH-1) OX=229533 GN=FG00969.1 PE=3 SV=1;tr|A0A2H3FVN4|A0A2H3FVN4_GIBZA Bifunctional purine biosynthesis protein ADE20	tr|I1RBN8|I1RBN8_GIBZE MGS-like domain-containing protein OS=Gibberella zeae (strain ATCC MYA-4620 / CBS 123657 / FGSC 9075 / NRRL 31084 / PH-1) OX=229533 GN=FG00969.1 PE=3 SV=1;tr|A0A2H3FVN4|A0A2H3FVN4_GIBZA Bifunctional purine biosynthesis protein ADE21	tr|I1RBN8|I1RBN8_GIBZE MGS-like domain-containing protein OS=Gibberella zeae (strain ATCC MYA-4620 / CBS 123657 / FGSC 9075 / NRRL 31084 / PH-1) OX=229533 GN=FG00969.1 PE=3 SV=1;tr|A0A2H3FVN4|A0A2H3FVN4_GIBZA Bifunctional purine biosynthesis protein ADE22	13	10	12	3	0	2	13	10	12	3	0	2	70.1	70.1	65.127	595	595;595;634	0	323.31	34.6	26.2	30.6	7.4	0	4.2	67762000000	4007700000	3005000000	3145100000	328710000	0	259890000	4442800000	4179100000	3874700000	534140000	0	343780000
A0A1C3YI20;A0A098D2G5;A0A4U9F576;A0A2H3FTJ3;A0A2H3FTJ5;A0A8H3PXF8	A0A1C3YI20;A0A098D2G5;A0A4U9F576;A0A2H3FTJ3	tr|A0A1C3YI20|A0A1C3YI20_GIBZE ATP synthase subunit alpha OS=Gibberella zeae (strain ATCC MYA-4620 / CBS 123657 / FGSC 9075 / NRRL 31084 / PH-1) OX=229533 GN=FGRAMPH1_01T02695 PE=3 SV=1;tr|A0A098D2G5|A0A098D2G5_GIBZE Uncharacterized protein OS=Gibberella z	tr|A0A1C3YI20|A0A1C3YI20_GIBZE ATP synthase subunit alpha OS=Gibberella zeae (strain ATCC MYA-4620 / CBS 123657 / FGSC 9075 / NRRL 31084 / PH-1) OX=229533 GN=FGRAMPH1_01T02695 PE=3 SV=1;tr|A0A098D2G5|A0A098D2G6_GIBZE Uncharacterized protein OS=Gibberella z	tr|A0A1C3YI20|A0A1C3YI20_GIBZE ATP synthase subunit alpha OS=Gibberella zeae (strain ATCC MYA-4620 / CBS 123657 / FGSC 9075 / NRRL 31084 / PH-1) OX=229533 GN=FGRAMPH1_01T02695 PE=3 SV=1;tr|A0A098D2G5|A0A098D2G7_GIBZE Uncharacterized protein OS=Gibberella z	tr|A0A1C3YI20|A0A1C3YI20_GIBZE ATP synthase subunit alpha OS=Gibberella zeae (strain ATCC MYA-4620 / CBS 123657 / FGSC 9075 / NRRL 31084 / PH-1) OX=229533 GN=FGRAMPH1_01T02695 PE=3 SV=1;tr|A0A098D2G5|A0A098D2G8_GIBZE Uncharacterized protein OS=Gibberella z	tr|A0A1C3YI20|A0A1C3YI20_GIBZE ATP synthase subunit alpha OS=Gibberella zeae (strain ATCC MYA-4620 / CBS 123657 / FGSC 9075 / NRRL 31084 / PH-1) OX=229533 GN=FGRAMPH1_01T02695 PE=3 SV=1;tr|A0A098D2G5|A0A098D2G9_GIBZE Uncharacterized protein OS=Gibberella z	tr|A0A1C3YI20|A0A1C3YI20_GIBZE ATP synthase subunit alpha OS=Gibberella zeae (strain ATCC MYA-4620 / CBS 123657 / FGSC 9075 / NRRL 31084 / PH-1) OX=229533 GN=FGRAMPH1_01T02695 PE=3 SV=1;tr|A0A098D2G5|A0A098D2G10_GIBZE Uncharacterized protein OS=Gibberella z	18	18	19	15	2	21	18	18	19	15	2	21	56.7	56.7	59.723	552	552;500;552;386;230;122	0	323.31	36.2	35.3	35.5	31.5	3.6	38.2	616570000000	28121000000	25141000000	27588000000	7561600000	277290000	21192000000	33829000000	27082000000	25789000000	15812000000	803440000	22925000000
A0A2H3G4L5;A0A1C3YI49;I1S520	A0A2H3G4L5;A0A1C3YI49;I1S520	tr|A0A2H3G4L5|A0A2H3G4L5_GIBZA ATP phosphoribosyltransferase OS=Gibberella zeae OX=5518 GN=FGRA07_04198 PE=3 SV=1;tr|A0A1C3YI49|A0A1C3YI49_GIBZE ATP phosphoribosyltransferase OS=Gibberella zeae (strain ATCC MYA-4620 / CBS 123657 / FGSC 9075 / NRRL 31084 /	tr|A0A2H3G4L5|A0A2H3G4L5_GIBZA ATP phosphoribosyltransferase OS=Gibberella zeae OX=5518 GN=FGRA07_04198 PE=3 SV=1;tr|A0A1C3YI49|A0A1C3YI49_GIBZE ATP phosphoribosyltransferase OS=Gibberella zeae (strain ATCC MYA-4620 / CBS 123657 / FGSC 9075 / NRRL 31085 /	tr|A0A2H3G4L5|A0A2H3G4L5_GIBZA ATP phosphoribosyltransferase OS=Gibberella zeae OX=5518 GN=FGRA07_04198 PE=3 SV=1;tr|A0A1C3YI49|A0A1C3YI49_GIBZE ATP phosphoribosyltransferase OS=Gibberella zeae (strain ATCC MYA-4620 / CBS 123657 / FGSC 9075 / NRRL 31086 /	tr|A0A2H3G4L5|A0A2H3G4L5_GIBZA ATP phosphoribosyltransferase OS=Gibberella zeae OX=5518 GN=FGRA07_04198 PE=3 SV=1;tr|A0A1C3YI49|A0A1C3YI49_GIBZE ATP phosphoribosyltransferase OS=Gibberella zeae (strain ATCC MYA-4620 / CBS 123657 / FGSC 9075 / NRRL 31087 /	tr|A0A2H3G4L5|A0A2H3G4L5_GIBZA ATP phosphoribosyltransferase OS=Gibberella zeae OX=5518 GN=FGRA07_04198 PE=3 SV=1;tr|A0A1C3YI49|A0A1C3YI49_GIBZE ATP phosphoribosyltransferase OS=Gibberella zeae (strain ATCC MYA-4620 / CBS 123657 / FGSC 9075 / NRRL 31088 /	tr|A0A2H3G4L5|A0A2H3G4L5_GIBZA ATP phosphoribosyltransferase OS=Gibberella zeae OX=5518 GN=FGRA07_04198 PE=3 SV=1;tr|A0A1C3YI49|A0A1C3YI49_GIBZE ATP phosphoribosyltransferase OS=Gibberella zeae (strain ATCC MYA-4620 / CBS 123657 / FGSC 9075 / NRRL 31089 /	9	8	8	13	10	12	9	8	8	13	10	12	62.8	62.8	35.365	325	325;325;284	0	323.31	37.2	38.8	38.8	53.8	44.3	54.5	81255000000	4834400000	5501400000	5147800000	11230000000	4528200000	11381000000	4744800000	6134500000	4961400000	15342000000	11170000000	9666600000
A0A2H3FEH4;A0A1C3YI75;A0A8H3Q726;A0A4E9DT82;I1RAQ7;A0A4U9EG22;A0A8H3KJT6	A0A2H3FEH4;A0A1C3YI75;A0A8H3Q726;A0A4E9DT82;I1RAQ7;A0A4U9EG22;A0A8H3KJT6	tr|A0A2H3FEH4|A0A2H3FEH4_GIBZA CUE domain-containing protein OS=Gibberella zeae OX=5518 GN=FGRA07_07104 PE=4 SV=1;tr|A0A1C3YI75|A0A1C3YI75_GIBZE CUE domain-containing protein OS=Gibberella zeae (strain ATCC MYA-4620 / CBS 123657 / FGSC 9075 / NRRL 31084 /	tr|A0A2H3FEH4|A0A2H3FEH4_GIBZA CUE domain-containing protein OS=Gibberella zeae OX=5518 GN=FGRA07_07104 PE=4 SV=1;tr|A0A1C3YI75|A0A1C3YI75_GIBZE CUE domain-containing protein OS=Gibberella zeae (strain ATCC MYA-4620 / CBS 123657 / FGSC 9075 / NRRL 31085 /	tr|A0A2H3FEH4|A0A2H3FEH4_GIBZA CUE domain-containing protein OS=Gibberella zeae OX=5518 GN=FGRA07_07104 PE=4 SV=1;tr|A0A1C3YI75|A0A1C3YI75_GIBZE CUE domain-containing protein OS=Gibberella zeae (strain ATCC MYA-4620 / CBS 123657 / FGSC 9075 / NRRL 31086 /	tr|A0A2H3FEH4|A0A2H3FEH4_GIBZA CUE domain-containing protein OS=Gibberella zeae OX=5518 GN=FGRA07_07104 PE=4 SV=1;tr|A0A1C3YI75|A0A1C3YI75_GIBZE CUE domain-containing protein OS=Gibberella zeae (strain ATCC MYA-4620 / CBS 123657 / FGSC 9075 / NRRL 31087 /	tr|A0A2H3FEH4|A0A2H3FEH4_GIBZA CUE domain-containing protein OS=Gibberella zeae OX=5518 GN=FGRA07_07104 PE=4 SV=1;tr|A0A1C3YI75|A0A1C3YI75_GIBZE CUE domain-containing protein OS=Gibberella zeae (strain ATCC MYA-4620 / CBS 123657 / FGSC 9075 / NRRL 31088 /	tr|A0A2H3FEH4|A0A2H3FEH4_GIBZA CUE domain-containing protein OS=Gibberella zeae OX=5518 GN=FGRA07_07104 PE=4 SV=1;tr|A0A1C3YI75|A0A1C3YI75_GIBZE CUE domain-containing protein OS=Gibberella zeae (strain ATCC MYA-4620 / CBS 123657 / FGSC 9075 / NRRL 31089 /	5	4	3	2	5	3	5	4	3	2	5	3	30.1	30.1	96.438	926	926;926;942;942;944;948;944	0	323.31	7.2	4.8	3.3	2.8	6	4.5	110480000000	5232500000	6603600000	4705800000	2595700000	2370500000	4445900000	5247000000	6348200000	4584200000	4760100000	6404800000	4118600000
I1RDF2;A0A1C3YIB0;A0A2H3GD79;A0A4U9EV17	I1RDF2;A0A1C3YIB0;A0A2H3GD79;A0A4U9EV17	tr|I1RDF2|I1RDF2_GIBZE DAO domain-containing protein OS=Gibberella zeae (strain ATCC MYA-4620 / CBS 123657 / FGSC 9075 / NRRL 31084 / PH-1) OX=229533 GN=FG01648.1 PE=4 SV=1;tr|A0A1C3YIB0|A0A1C3YIB0_GIBZE DAO domain-containing protein OS=Gibberella zeae (st	tr|I1RDF2|I1RDF2_GIBZE DAO domain-containing protein OS=Gibberella zeae (strain ATCC MYA-4620 / CBS 123657 / FGSC 9075 / NRRL 31084 / PH-1) OX=229533 GN=FG01648.1 PE=4 SV=1;tr|A0A1C3YIB0|A0A1C3YIB1_GIBZE DAO domain-containing protein OS=Gibberella zeae (st	tr|I1RDF2|I1RDF2_GIBZE DAO domain-containing protein OS=Gibberella zeae (strain ATCC MYA-4620 / CBS 123657 / FGSC 9075 / NRRL 31084 / PH-1) OX=229533 GN=FG01648.1 PE=4 SV=1;tr|A0A1C3YIB0|A0A1C3YIB2_GIBZE DAO domain-containing protein OS=Gibberella zeae (st	tr|I1RDF2|I1RDF2_GIBZE DAO domain-containing protein OS=Gibberella zeae (strain ATCC MYA-4620 / CBS 123657 / FGSC 9075 / NRRL 31084 / PH-1) OX=229533 GN=FG01648.1 PE=4 SV=1;tr|A0A1C3YIB0|A0A1C3YIB3_GIBZE DAO domain-containing protein OS=Gibberella zeae (st	tr|I1RDF2|I1RDF2_GIBZE DAO domain-containing protein OS=Gibberella zeae (strain ATCC MYA-4620 / CBS 123657 / FGSC 9075 / NRRL 31084 / PH-1) OX=229533 GN=FG01648.1 PE=4 SV=1;tr|A0A1C3YIB0|A0A1C3YIB4_GIBZE DAO domain-containing protein OS=Gibberella zeae (st	tr|I1RDF2|I1RDF2_GIBZE DAO domain-containing protein OS=Gibberella zeae (strain ATCC MYA-4620 / CBS 123657 / FGSC 9075 / NRRL 31084 / PH-1) OX=229533 GN=FG01648.1 PE=4 SV=1;tr|A0A1C3YIB0|A0A1C3YIB5_GIBZE DAO domain-containing protein OS=Gibberella zeae (st	15	13	13	16	18	19	15	13	13	16	18	19	52.9	52.9	55.255	510	510;542;510;545	0	323.31	34.7	34.5	31.6	39.4	40.8	47.1	41696000000	6502700000	4786900000	4057500000	7010300000	4195200000	12655000000	6192400000	4598900000	3945600000	7862600000	7712200000	11497000000
A0A2H3FX09;A0A1C3YIG2;I1RDB0;A0A4E9DKL2	A0A2H3FX09;A0A1C3YIG2;I1RDB0;A0A4E9DKL2	tr|A0A2H3FX09|A0A2H3FX09_GIBZA Aminopeptidase OS=Gibberella zeae OX=5518 GN=FGRA07_04436 PE=3 SV=1;tr|A0A1C3YIG2|A0A1C3YIG2_GIBZE Aminopeptidase OS=Gibberella zeae (strain ATCC MYA-4620 / CBS 123657 / FGSC 9075 / NRRL 31084 / PH-1) OX=229533 GN=FGRAMPH1_01	tr|A0A2H3FX09|A0A2H3FX09_GIBZA Aminopeptidase OS=Gibberella zeae OX=5518 GN=FGRA07_04436 PE=3 SV=1;tr|A0A1C3YIG2|A0A1C3YIG2_GIBZE Aminopeptidase OS=Gibberella zeae (strain ATCC MYA-4620 / CBS 123657 / FGSC 9075 / NRRL 31084 / PH-1) OX=229533 GN=FGRAMPH1_02	tr|A0A2H3FX09|A0A2H3FX09_GIBZA Aminopeptidase OS=Gibberella zeae OX=5518 GN=FGRA07_04436 PE=3 SV=1;tr|A0A1C3YIG2|A0A1C3YIG2_GIBZE Aminopeptidase OS=Gibberella zeae (strain ATCC MYA-4620 / CBS 123657 / FGSC 9075 / NRRL 31084 / PH-1) OX=229533 GN=FGRAMPH1_03	tr|A0A2H3FX09|A0A2H3FX09_GIBZA Aminopeptidase OS=Gibberella zeae OX=5518 GN=FGRA07_04436 PE=3 SV=1;tr|A0A1C3YIG2|A0A1C3YIG2_GIBZE Aminopeptidase OS=Gibberella zeae (strain ATCC MYA-4620 / CBS 123657 / FGSC 9075 / NRRL 31084 / PH-1) OX=229533 GN=FGRAMPH1_04	tr|A0A2H3FX09|A0A2H3FX09_GIBZA Aminopeptidase OS=Gibberella zeae OX=5518 GN=FGRA07_04436 PE=3 SV=1;tr|A0A1C3YIG2|A0A1C3YIG2_GIBZE Aminopeptidase OS=Gibberella zeae (strain ATCC MYA-4620 / CBS 123657 / FGSC 9075 / NRRL 31084 / PH-1) OX=229533 GN=FGRAMPH1_05	tr|A0A2H3FX09|A0A2H3FX09_GIBZA Aminopeptidase OS=Gibberella zeae OX=5518 GN=FGRA07_04436 PE=3 SV=1;tr|A0A1C3YIG2|A0A1C3YIG2_GIBZE Aminopeptidase OS=Gibberella zeae (strain ATCC MYA-4620 / CBS 123657 / FGSC 9075 / NRRL 31084 / PH-1) OX=229533 GN=FGRAMPH1_06	25	26	21	31	24	44	25	26	21	31	24	44	58.6	58.6	109.99	984	984;984;971;985	0	323.31	33.8	35.3	27	36.7	31.8	50.5	400040000000	21509000000	29569000000	27003000000	38163000000	6146800000	69950000000	23046000000	26880000000	27905000000	52806000000	16667000000	54118000000
A0A1C3YIV7;A0A4E9EKC1;A0A2H3HRA4;A0A098D5E8;A0A8H3PV70;A0A4U9EYA8	A0A1C3YIV7;A0A4E9EKC1;A0A2H3HRA4;A0A098D5E8	tr|A0A1C3YIV7|A0A1C3YIV7_GIBZE Argininosuccinate synthase OS=Gibberella zeae (strain ATCC MYA-4620 / CBS 123657 / FGSC 9075 / NRRL 31084 / PH-1) OX=229533 GN=FGRAMPH1_01T04735 PE=3 SV=1;tr|A0A4E9EKC1|A0A4E9EKC1_GIBZA Argininosuccinate synthase OS=Gibberell	tr|A0A1C3YIV7|A0A1C3YIV7_GIBZE Argininosuccinate synthase OS=Gibberella zeae (strain ATCC MYA-4620 / CBS 123657 / FGSC 9075 / NRRL 31084 / PH-1) OX=229533 GN=FGRAMPH1_01T04735 PE=3 SV=1;tr|A0A4E9EKC1|A0A4E9EKC2_GIBZA Argininosuccinate synthase OS=Gibberell	tr|A0A1C3YIV7|A0A1C3YIV7_GIBZE Argininosuccinate synthase OS=Gibberella zeae (strain ATCC MYA-4620 / CBS 123657 / FGSC 9075 / NRRL 31084 / PH-1) OX=229533 GN=FGRAMPH1_01T04735 PE=3 SV=1;tr|A0A4E9EKC1|A0A4E9EKC3_GIBZA Argininosuccinate synthase OS=Gibberell	tr|A0A1C3YIV7|A0A1C3YIV7_GIBZE Argininosuccinate synthase OS=Gibberella zeae (strain ATCC MYA-4620 / CBS 123657 / FGSC 9075 / NRRL 31084 / PH-1) OX=229533 GN=FGRAMPH1_01T04735 PE=3 SV=1;tr|A0A4E9EKC1|A0A4E9EKC4_GIBZA Argininosuccinate synthase OS=Gibberell	tr|A0A1C3YIV7|A0A1C3YIV7_GIBZE Argininosuccinate synthase OS=Gibberella zeae (strain ATCC MYA-4620 / CBS 123657 / FGSC 9075 / NRRL 31084 / PH-1) OX=229533 GN=FGRAMPH1_01T04735 PE=3 SV=1;tr|A0A4E9EKC1|A0A4E9EKC5_GIBZA Argininosuccinate synthase OS=Gibberell	tr|A0A1C3YIV7|A0A1C3YIV7_GIBZE Argininosuccinate synthase OS=Gibberella zeae (strain ATCC MYA-4620 / CBS 123657 / FGSC 9075 / NRRL 31084 / PH-1) OX=229533 GN=FGRAMPH1_01T04735 PE=3 SV=1;tr|A0A4E9EKC1|A0A4E9EKC6_GIBZA Argininosuccinate synthase OS=Gibberell	10	12	11	5	2	9	10	12	11	5	2	9	45	45	46.886	418	418;425;406;392;197;197	0	323.31	29.2	32.5	28.2	15.1	5.3	25.6	69793000000	8298000000	8497400000	9597900000	542070000	123510000	2510400000	7361800000	6508600000	7250800000	1154000000	434170000	2528400000
A0A4U9EKH2;A0A1C3YJ41;A0A2H3GXW7;A0A098D9U5	A0A4U9EKH2;A0A1C3YJ41;A0A2H3GXW7;A0A098D9U5	tr|A0A4U9EKH2|A0A4U9EKH2_GIBZA Uncharacterized protein OS=Gibberella zeae OX=5518 GN=FUG_LOCUS179087 PE=4 SV=1;tr|A0A1C3YJ41|A0A1C3YJ41_GIBZE Uncharacterized protein OS=Gibberella zeae (strain ATCC MYA-4620 / CBS 123657 / FGSC 9075 / NRRL 31084 / PH-1) OX=	tr|A0A4U9EKH2|A0A4U9EKH2_GIBZA Uncharacterized protein OS=Gibberella zeae OX=5518 GN=FUG_LOCUS179087 PE=4 SV=1;tr|A0A1C3YJ41|A0A1C3YJ41_GIBZE Uncharacterized protein OS=Gibberella zeae (strain ATCC MYA-4620 / CBS 123657 / FGSC 9075 / NRRL 31084 / PH-2) OX=	tr|A0A4U9EKH2|A0A4U9EKH2_GIBZA Uncharacterized protein OS=Gibberella zeae OX=5518 GN=FUG_LOCUS179087 PE=4 SV=1;tr|A0A1C3YJ41|A0A1C3YJ41_GIBZE Uncharacterized protein OS=Gibberella zeae (strain ATCC MYA-4620 / CBS 123657 / FGSC 9075 / NRRL 31084 / PH-3) OX=	tr|A0A4U9EKH2|A0A4U9EKH2_GIBZA Uncharacterized protein OS=Gibberella zeae OX=5518 GN=FUG_LOCUS179087 PE=4 SV=1;tr|A0A1C3YJ41|A0A1C3YJ41_GIBZE Uncharacterized protein OS=Gibberella zeae (strain ATCC MYA-4620 / CBS 123657 / FGSC 9075 / NRRL 31084 / PH-4) OX=	tr|A0A4U9EKH2|A0A4U9EKH2_GIBZA Uncharacterized protein OS=Gibberella zeae OX=5518 GN=FUG_LOCUS179087 PE=4 SV=1;tr|A0A1C3YJ41|A0A1C3YJ41_GIBZE Uncharacterized protein OS=Gibberella zeae (strain ATCC MYA-4620 / CBS 123657 / FGSC 9075 / NRRL 31084 / PH-5) OX=	tr|A0A4U9EKH2|A0A4U9EKH2_GIBZA Uncharacterized protein OS=Gibberella zeae OX=5518 GN=FUG_LOCUS179087 PE=4 SV=1;tr|A0A1C3YJ41|A0A1C3YJ41_GIBZE Uncharacterized protein OS=Gibberella zeae (strain ATCC MYA-4620 / CBS 123657 / FGSC 9075 / NRRL 31084 / PH-6) OX=	0	0	2	0	1	1	0	0	2	0	1	1	51.1	51.1	53.383	497	497;497;497;325	0	323.31	0	0	6.8	0	3.6	3.6	25945000000	0	0	113690000	0	0	61192000	0	0	274360000	0	0	0
A0A2H3GNT0;A0A1C3YJ43	A0A2H3GNT0;A0A1C3YJ43	tr|A0A2H3GNT0|A0A2H3GNT0_GIBZA Hypothetical protein OS=Gibberella zeae OX=5518 GN=FGRA07_10129 PE=3 SV=1;tr|A0A1C3YJ43|A0A1C3YJ43_GIBZE eIF2B_5 domain-containing protein OS=Gibberella zeae (strain ATCC MYA-4620 / CBS 123657 / FGSC 9075 / NRRL 31084 / PH-1)	tr|A0A2H3GNT0|A0A2H3GNT0_GIBZA Hypothetical protein OS=Gibberella zeae OX=5518 GN=FGRA07_10129 PE=3 SV=1;tr|A0A1C3YJ43|A0A1C3YJ43_GIBZE eIF2B_5 domain-containing protein OS=Gibberella zeae (strain ATCC MYA-4620 / CBS 123657 / FGSC 9075 / NRRL 31084 / PH-2)	tr|A0A2H3GNT0|A0A2H3GNT0_GIBZA Hypothetical protein OS=Gibberella zeae OX=5518 GN=FGRA07_10129 PE=3 SV=1;tr|A0A1C3YJ43|A0A1C3YJ43_GIBZE eIF2B_5 domain-containing protein OS=Gibberella zeae (strain ATCC MYA-4620 / CBS 123657 / FGSC 9075 / NRRL 31084 / PH-3)	tr|A0A2H3GNT0|A0A2H3GNT0_GIBZA Hypothetical protein OS=Gibberella zeae OX=5518 GN=FGRA07_10129 PE=3 SV=1;tr|A0A1C3YJ43|A0A1C3YJ43_GIBZE eIF2B_5 domain-containing protein OS=Gibberella zeae (strain ATCC MYA-4620 / CBS 123657 / FGSC 9075 / NRRL 31084 / PH-4)	tr|A0A2H3GNT0|A0A2H3GNT0_GIBZA Hypothetical protein OS=Gibberella zeae OX=5518 GN=FGRA07_10129 PE=3 SV=1;tr|A0A1C3YJ43|A0A1C3YJ43_GIBZE eIF2B_5 domain-containing protein OS=Gibberella zeae (strain ATCC MYA-4620 / CBS 123657 / FGSC 9075 / NRRL 31084 / PH-5)	tr|A0A2H3GNT0|A0A2H3GNT0_GIBZA Hypothetical protein OS=Gibberella zeae OX=5518 GN=FGRA07_10129 PE=3 SV=1;tr|A0A1C3YJ43|A0A1C3YJ43_GIBZE eIF2B_5 domain-containing protein OS=Gibberella zeae (strain ATCC MYA-4620 / CBS 123657 / FGSC 9075 / NRRL 31084 / PH-6)	1	1	1	2	4	2	0	0	0	1	1	1	41.6	13.6	36.801	332	332;332	0	323.31	8.1	8.1	8.1	6.3	14.5	6.3	20728000000	46554000	500340000	406260000	616660000	455640000	45304000	0	0	423210000	2587600000	964450000	0
A0A2H3GM10;A0A1C3YJJ7;I1RZZ6;A0A8H3Q2Z5;A0A4U9EJV6	A0A2H3GM10;A0A1C3YJJ7;I1RZZ6;A0A8H3Q2Z5;A0A4U9EJV6	tr|A0A2H3GM10|A0A2H3GM10_GIBZA Phosphatidylserine decarboxylase proenzyme 2 OS=Gibberella zeae OX=5518 GN=PSD2 PE=3 SV=1;tr|A0A1C3YJJ7|A0A1C3YJJ7_GIBZE Phosphatidylserine decarboxylase proenzyme 2 OS=Gibberella zeae (strain ATCC MYA-4620 / CBS 123657 / FGS	tr|A0A2H3GM10|A0A2H3GM10_GIBZA Phosphatidylserine decarboxylase proenzyme 2 OS=Gibberella zeae OX=5518 GN=PSD2 PE=3 SV=1;tr|A0A1C3YJJ7|A0A1C3YJJ7_GIBZE Phosphatidylserine decarboxylase proenzyme 2 OS=Gibberella zeae (strain ATCC MYA-4620 / CBS 123658 / FGS	tr|A0A2H3GM10|A0A2H3GM10_GIBZA Phosphatidylserine decarboxylase proenzyme 2 OS=Gibberella zeae OX=5518 GN=PSD2 PE=3 SV=1;tr|A0A1C3YJJ7|A0A1C3YJJ7_GIBZE Phosphatidylserine decarboxylase proenzyme 2 OS=Gibberella zeae (strain ATCC MYA-4620 / CBS 123659 / FGS	tr|A0A2H3GM10|A0A2H3GM10_GIBZA Phosphatidylserine decarboxylase proenzyme 2 OS=Gibberella zeae OX=5518 GN=PSD2 PE=3 SV=1;tr|A0A1C3YJJ7|A0A1C3YJJ7_GIBZE Phosphatidylserine decarboxylase proenzyme 2 OS=Gibberella zeae (strain ATCC MYA-4620 / CBS 123660 / FGS	tr|A0A2H3GM10|A0A2H3GM10_GIBZA Phosphatidylserine decarboxylase proenzyme 2 OS=Gibberella zeae OX=5518 GN=PSD2 PE=3 SV=1;tr|A0A1C3YJJ7|A0A1C3YJJ7_GIBZE Phosphatidylserine decarboxylase proenzyme 2 OS=Gibberella zeae (strain ATCC MYA-4620 / CBS 123661 / FGS	tr|A0A2H3GM10|A0A2H3GM10_GIBZA Phosphatidylserine decarboxylase proenzyme 2 OS=Gibberella zeae OX=5518 GN=PSD2 PE=3 SV=1;tr|A0A1C3YJJ7|A0A1C3YJJ7_GIBZE Phosphatidylserine decarboxylase proenzyme 2 OS=Gibberella zeae (strain ATCC MYA-4620 / CBS 123662 / FGS	2	3	3	6	2	4	2	3	3	6	2	4	21.5	21.5	125.66	1130	1130;1130;1133;1133;1133	0	323.31	2.2	3.5	3.5	6.4	2.2	4.1	12979000000	241220000	623170000	490310000	1388400000	585360000	2200700000	0	0	0	1560300000	0	971740000
A0A2H3GB41;I1S1E8;A0A4E9E7W7;A0A1C3YJR5	A0A2H3GB41;I1S1E8;A0A4E9E7W7;A0A1C3YJR5	tr|A0A2H3GB41|A0A2H3GB41_GIBZA Hypothetical protein OS=Gibberella zeae OX=5518 GN=FGRA07_11376 PE=4 SV=1;tr|I1S1E8|I1S1E8_GIBZE Uncharacterized protein OS=Gibberella zeae (strain ATCC MYA-4620 / CBS 123657 / FGSC 9075 / NRRL 31084 / PH-1) OX=229533 PE=4 SV	tr|A0A2H3GB41|A0A2H3GB41_GIBZA Hypothetical protein OS=Gibberella zeae OX=5518 GN=FGRA07_11376 PE=4 SV=1;tr|I1S1E8|I1S1E8_GIBZE Uncharacterized protein OS=Gibberella zeae (strain ATCC MYA-4620 / CBS 123657 / FGSC 9075 / NRRL 31084 / PH-1) OX=229533 PE=5 SV	tr|A0A2H3GB41|A0A2H3GB41_GIBZA Hypothetical protein OS=Gibberella zeae OX=5518 GN=FGRA07_11376 PE=4 SV=1;tr|I1S1E8|I1S1E8_GIBZE Uncharacterized protein OS=Gibberella zeae (strain ATCC MYA-4620 / CBS 123657 / FGSC 9075 / NRRL 31084 / PH-1) OX=229533 PE=6 SV	tr|A0A2H3GB41|A0A2H3GB41_GIBZA Hypothetical protein OS=Gibberella zeae OX=5518 GN=FGRA07_11376 PE=4 SV=1;tr|I1S1E8|I1S1E8_GIBZE Uncharacterized protein OS=Gibberella zeae (strain ATCC MYA-4620 / CBS 123657 / FGSC 9075 / NRRL 31084 / PH-1) OX=229533 PE=7 SV	tr|A0A2H3GB41|A0A2H3GB41_GIBZA Hypothetical protein OS=Gibberella zeae OX=5518 GN=FGRA07_11376 PE=4 SV=1;tr|I1S1E8|I1S1E8_GIBZE Uncharacterized protein OS=Gibberella zeae (strain ATCC MYA-4620 / CBS 123657 / FGSC 9075 / NRRL 31084 / PH-1) OX=229533 PE=8 SV	tr|A0A2H3GB41|A0A2H3GB41_GIBZA Hypothetical protein OS=Gibberella zeae OX=5518 GN=FGRA07_11376 PE=4 SV=1;tr|I1S1E8|I1S1E8_GIBZE Uncharacterized protein OS=Gibberella zeae (strain ATCC MYA-4620 / CBS 123657 / FGSC 9075 / NRRL 31084 / PH-1) OX=229533 PE=9 SV	1	2	4	3	2	4	1	2	4	3	2	4	49.4	49.4	18.76	176	176;178;201;201	0	323.31	11.4	17.6	41.5	27.8	17.6	34.1	46138000000	1101300000	2597400000	2258200000	407720000	188410000	909230000	0	2473400000	1943600000	866360000	417230000	889510000
A0A1C3YK79;A0A2H3H9J8;A0A4U9F379;I1SAM4	A0A1C3YK79;A0A2H3H9J8;A0A4U9F379;I1SAM4	tr|A0A1C3YK79|A0A1C3YK79_GIBZE Uncharacterized protein OS=Gibberella zeae (strain ATCC MYA-4620 / CBS 123657 / FGSC 9075 / NRRL 31084 / PH-1) OX=229533 GN=FGRAMPH1_01T20625 PE=4 SV=1;tr|A0A2H3H9J8|A0A2H3H9J8_GIBZA Uncharacterized protein OS=Gibberella zeae	tr|A0A1C3YK79|A0A1C3YK79_GIBZE Uncharacterized protein OS=Gibberella zeae (strain ATCC MYA-4620 / CBS 123657 / FGSC 9075 / NRRL 31084 / PH-1) OX=229533 GN=FGRAMPH1_01T20625 PE=4 SV=1;tr|A0A2H3H9J8|A0A2H3H9J9_GIBZA Uncharacterized protein OS=Gibberella zeae	tr|A0A1C3YK79|A0A1C3YK79_GIBZE Uncharacterized protein OS=Gibberella zeae (strain ATCC MYA-4620 / CBS 123657 / FGSC 9075 / NRRL 31084 / PH-1) OX=229533 GN=FGRAMPH1_01T20625 PE=4 SV=1;tr|A0A2H3H9J8|A0A2H3H9J10_GIBZA Uncharacterized protein OS=Gibberella zeae	tr|A0A1C3YK79|A0A1C3YK79_GIBZE Uncharacterized protein OS=Gibberella zeae (strain ATCC MYA-4620 / CBS 123657 / FGSC 9075 / NRRL 31084 / PH-1) OX=229533 GN=FGRAMPH1_01T20625 PE=4 SV=1;tr|A0A2H3H9J8|A0A2H3H9J11_GIBZA Uncharacterized protein OS=Gibberella zeae	tr|A0A1C3YK79|A0A1C3YK79_GIBZE Uncharacterized protein OS=Gibberella zeae (strain ATCC MYA-4620 / CBS 123657 / FGSC 9075 / NRRL 31084 / PH-1) OX=229533 GN=FGRAMPH1_01T20625 PE=4 SV=1;tr|A0A2H3H9J8|A0A2H3H9J12_GIBZA Uncharacterized protein OS=Gibberella zeae	tr|A0A1C3YK79|A0A1C3YK79_GIBZE Uncharacterized protein OS=Gibberella zeae (strain ATCC MYA-4620 / CBS 123657 / FGSC 9075 / NRRL 31084 / PH-1) OX=229533 GN=FGRAMPH1_01T20625 PE=4 SV=1;tr|A0A2H3H9J8|A0A2H3H9J13_GIBZA Uncharacterized protein OS=Gibberella zeae	4	5	4	5	5	4	4	5	4	5	5	4	48.6	48.6	57.365	558	558;560;561;576	0	323.31	8.8	11.5	11.1	9.5	11.5	11.3	34191000000	921710000	1412900000	1591500000	1498300000	1122600000	1355700000	713080000	963820000	1869800000	3147600000	2791400000	1136100000
Q4HVX7;A0A1I9FSJ7;A0A2H3H1G8;A0A1C3YK94	Q4HVX7;A0A1I9FSJ7;A0A2H3H1G8;A0A1C3YK94	sp|Q4HVX7|CYC_GIBZE Cytochrome c OS=Gibberella zeae (strain ATCC MYA-4620 / CBS 123657 / FGSC 9075 / NRRL 31084 / PH-1) OX=229533 GN=CYC1 PE=3 SV=3;tr|A0A1I9FSJ7|A0A1I9FSJ7_GIBZE Cytochrome c domain-containing protein OS=Gibberella zeae (strain ATCC MYA-46	sp|Q4HVX7|CYC_GIBZE Cytochrome c OS=Gibberella zeae (strain ATCC MYA-4620 / CBS 123657 / FGSC 9075 / NRRL 31084 / PH-1) OX=229533 GN=CYC1 PE=3 SV=3;tr|A0A1I9FSJ7|A0A1I9FSJ7_GIBZE Cytochrome c domain-containing protein OS=Gibberella zeae (strain ATCC MYA-47	sp|Q4HVX7|CYC_GIBZE Cytochrome c OS=Gibberella zeae (strain ATCC MYA-4620 / CBS 123657 / FGSC 9075 / NRRL 31084 / PH-1) OX=229533 GN=CYC1 PE=3 SV=3;tr|A0A1I9FSJ7|A0A1I9FSJ7_GIBZE Cytochrome c domain-containing protein OS=Gibberella zeae (strain ATCC MYA-48	sp|Q4HVX7|CYC_GIBZE Cytochrome c OS=Gibberella zeae (strain ATCC MYA-4620 / CBS 123657 / FGSC 9075 / NRRL 31084 / PH-1) OX=229533 GN=CYC1 PE=3 SV=3;tr|A0A1I9FSJ7|A0A1I9FSJ7_GIBZE Cytochrome c domain-containing protein OS=Gibberella zeae (strain ATCC MYA-49	sp|Q4HVX7|CYC_GIBZE Cytochrome c OS=Gibberella zeae (strain ATCC MYA-4620 / CBS 123657 / FGSC 9075 / NRRL 31084 / PH-1) OX=229533 GN=CYC1 PE=3 SV=3;tr|A0A1I9FSJ7|A0A1I9FSJ7_GIBZE Cytochrome c domain-containing protein OS=Gibberella zeae (strain ATCC MYA-50	sp|Q4HVX7|CYC_GIBZE Cytochrome c OS=Gibberella zeae (strain ATCC MYA-4620 / CBS 123657 / FGSC 9075 / NRRL 31084 / PH-1) OX=229533 GN=CYC1 PE=3 SV=3;tr|A0A1I9FSJ7|A0A1I9FSJ7_GIBZE Cytochrome c domain-containing protein OS=Gibberella zeae (strain ATCC MYA-51	5	5	6	4	4	4	5	5	6	4	4	4	62.9	62.9	11.657	105	105;105;106;106	0	323.31	34.3	34.3	51.4	33.3	32.4	32.4	491610000000	17620000000	17068000000	18771000000	456470000	3000700000	896230000	17631000000	17312000000	14642000000	1227300000	9910600000	912820000
A0A4U9F666;A0A1C3YKE0;A0A2H3HHD6	A0A4U9F666;A0A1C3YKE0;A0A2H3HHD6	tr|A0A4U9F666|A0A4U9F666_GIBZA Hypothetical protein OS=Gibberella zeae OX=5518 GN=FUG_LOCUS562238 PE=4 SV=1;sp|A0A1C3YKE0|FGM3_GIBZE Aminotransferase-like protein FGM3 OS=Gibberella zeae (strain ATCC MYA-4620 / CBS 123657 / FGSC 9075 / NRRL 31084 / PH-1) O	tr|A0A4U9F666|A0A4U9F666_GIBZA Hypothetical protein OS=Gibberella zeae OX=5518 GN=FUG_LOCUS562238 PE=4 SV=1;sp|A0A1C3YKE0|FGM3_GIBZE Aminotransferase-like protein FGM3 OS=Gibberella zeae (strain ATCC MYA-4620 / CBS 123657 / FGSC 9075 / NRRL 31084 / PH-2) O	tr|A0A4U9F666|A0A4U9F666_GIBZA Hypothetical protein OS=Gibberella zeae OX=5518 GN=FUG_LOCUS562238 PE=4 SV=1;sp|A0A1C3YKE0|FGM3_GIBZE Aminotransferase-like protein FGM3 OS=Gibberella zeae (strain ATCC MYA-4620 / CBS 123657 / FGSC 9075 / NRRL 31084 / PH-3) O	tr|A0A4U9F666|A0A4U9F666_GIBZA Hypothetical protein OS=Gibberella zeae OX=5518 GN=FUG_LOCUS562238 PE=4 SV=1;sp|A0A1C3YKE0|FGM3_GIBZE Aminotransferase-like protein FGM3 OS=Gibberella zeae (strain ATCC MYA-4620 / CBS 123657 / FGSC 9075 / NRRL 31084 / PH-4) O	tr|A0A4U9F666|A0A4U9F666_GIBZA Hypothetical protein OS=Gibberella zeae OX=5518 GN=FUG_LOCUS562238 PE=4 SV=1;sp|A0A1C3YKE0|FGM3_GIBZE Aminotransferase-like protein FGM3 OS=Gibberella zeae (strain ATCC MYA-4620 / CBS 123657 / FGSC 9075 / NRRL 31084 / PH-5) O	tr|A0A4U9F666|A0A4U9F666_GIBZA Hypothetical protein OS=Gibberella zeae OX=5518 GN=FUG_LOCUS562238 PE=4 SV=1;sp|A0A1C3YKE0|FGM3_GIBZE Aminotransferase-like protein FGM3 OS=Gibberella zeae (strain ATCC MYA-4620 / CBS 123657 / FGSC 9075 / NRRL 31084 / PH-6) O	11	9	12	1	1	1	11	9	12	1	1	1	53.7	53.7	43.941	402	402;402;370	0	323.31	38.3	32.3	52	3	3	3.7	30723000000	8523900000	9870000000	12206000000	0	0	123070000	7648000000	7692800000	10508000000	0	0	0
V6RT35;A0A4U9F2H3;A0A1C3YKF1;A0A2H3HJJ3	V6RT35;A0A4U9F2H3;A0A1C3YKF1;A0A2H3HJJ3	tr|V6RT35|V6RT35_GIBZE RRM domain-containing protein OS=Gibberella zeae (strain ATCC MYA-4620 / CBS 123657 / FGSC 9075 / NRRL 31084 / PH-1) OX=229533 GN=FG11064.1 PE=4 SV=1;tr|A0A4U9F2H3|A0A4U9F2H3_GIBZA Hypothetical protein OS=Gibberella zeae OX=5518 GN=F	tr|V6RT35|V6RT35_GIBZE RRM domain-containing protein OS=Gibberella zeae (strain ATCC MYA-4620 / CBS 123657 / FGSC 9075 / NRRL 31084 / PH-1) OX=229533 GN=FG11064.1 PE=4 SV=1;tr|A0A4U9F2H3|A0A4U9F2H3_GIBZA Hypothetical protein OS=Gibberella zeae OX=5519 GN=F	tr|V6RT35|V6RT35_GIBZE RRM domain-containing protein OS=Gibberella zeae (strain ATCC MYA-4620 / CBS 123657 / FGSC 9075 / NRRL 31084 / PH-1) OX=229533 GN=FG11064.1 PE=4 SV=1;tr|A0A4U9F2H3|A0A4U9F2H3_GIBZA Hypothetical protein OS=Gibberella zeae OX=5520 GN=F	tr|V6RT35|V6RT35_GIBZE RRM domain-containing protein OS=Gibberella zeae (strain ATCC MYA-4620 / CBS 123657 / FGSC 9075 / NRRL 31084 / PH-1) OX=229533 GN=FG11064.1 PE=4 SV=1;tr|A0A4U9F2H3|A0A4U9F2H3_GIBZA Hypothetical protein OS=Gibberella zeae OX=5521 GN=F	tr|V6RT35|V6RT35_GIBZE RRM domain-containing protein OS=Gibberella zeae (strain ATCC MYA-4620 / CBS 123657 / FGSC 9075 / NRRL 31084 / PH-1) OX=229533 GN=FG11064.1 PE=4 SV=1;tr|A0A4U9F2H3|A0A4U9F2H3_GIBZA Hypothetical protein OS=Gibberella zeae OX=5522 GN=F	tr|V6RT35|V6RT35_GIBZE RRM domain-containing protein OS=Gibberella zeae (strain ATCC MYA-4620 / CBS 123657 / FGSC 9075 / NRRL 31084 / PH-1) OX=229533 GN=FG11064.1 PE=4 SV=1;tr|A0A4U9F2H3|A0A4U9F2H3_GIBZA Hypothetical protein OS=Gibberella zeae OX=5523 GN=F	3	4	3	1	1	3	3	4	3	1	1	3	48	48	13.22	127	127;150;150;106	0	323.31	35.4	48	35.4	12.6	12.6	48	33673000000	728490000	1674800000	1202500000	151620000	109480000	1194500000	1056700000	1331400000	1801100000	0	0	893820000
A0A2H3G3R1;A0A1C3YKH2;I1RQC7	A0A2H3G3R1;A0A1C3YKH2;I1RQC7	tr|A0A2H3G3R1|A0A2H3G3R1_GIBZA Cytochrome c oxidase subunit OS=Gibberella zeae OX=5518 GN=FGRA07_05944 PE=3 SV=1;tr|A0A1C3YKH2|A0A1C3YKH2_GIBZE Cytochrome c oxidase subunit OS=Gibberella zeae (strain ATCC MYA-4620 / CBS 123657 / FGSC 9075 / NRRL 31084 / PH	tr|A0A2H3G3R1|A0A2H3G3R1_GIBZA Cytochrome c oxidase subunit OS=Gibberella zeae OX=5518 GN=FGRA07_05944 PE=3 SV=1;tr|A0A1C3YKH2|A0A1C3YKH2_GIBZE Cytochrome c oxidase subunit OS=Gibberella zeae (strain ATCC MYA-4620 / CBS 123657 / FGSC 9075 / NRRL 31085 / PH	tr|A0A2H3G3R1|A0A2H3G3R1_GIBZA Cytochrome c oxidase subunit OS=Gibberella zeae OX=5518 GN=FGRA07_05944 PE=3 SV=1;tr|A0A1C3YKH2|A0A1C3YKH2_GIBZE Cytochrome c oxidase subunit OS=Gibberella zeae (strain ATCC MYA-4620 / CBS 123657 / FGSC 9075 / NRRL 31086 / PH	tr|A0A2H3G3R1|A0A2H3G3R1_GIBZA Cytochrome c oxidase subunit OS=Gibberella zeae OX=5518 GN=FGRA07_05944 PE=3 SV=1;tr|A0A1C3YKH2|A0A1C3YKH2_GIBZE Cytochrome c oxidase subunit OS=Gibberella zeae (strain ATCC MYA-4620 / CBS 123657 / FGSC 9075 / NRRL 31087 / PH	tr|A0A2H3G3R1|A0A2H3G3R1_GIBZA Cytochrome c oxidase subunit OS=Gibberella zeae OX=5518 GN=FGRA07_05944 PE=3 SV=1;tr|A0A1C3YKH2|A0A1C3YKH2_GIBZE Cytochrome c oxidase subunit OS=Gibberella zeae (strain ATCC MYA-4620 / CBS 123657 / FGSC 9075 / NRRL 31088 / PH	tr|A0A2H3G3R1|A0A2H3G3R1_GIBZA Cytochrome c oxidase subunit OS=Gibberella zeae OX=5518 GN=FGRA07_05944 PE=3 SV=1;tr|A0A1C3YKH2|A0A1C3YKH2_GIBZE Cytochrome c oxidase subunit OS=Gibberella zeae (strain ATCC MYA-4620 / CBS 123657 / FGSC 9075 / NRRL 31089 / PH	4	4	5	3	0	4	4	4	5	3	0	4	78.2	78.2	10.315	87	87;87;65	0	323.31	43.7	40.2	43.7	31	0	39.1	176170000000	5722300000	6475300000	6268300000	3005200000	0	8622000000	9213800000	9133500000	7895100000	5811500000	0	10179000000
A0A2H3FMF0;A0A1C3YKV3;I1RS24;A0A679NLN3	A0A2H3FMF0;A0A1C3YKV3;I1RS24;A0A679NLN3	tr|A0A2H3FMF0|A0A2H3FMF0_GIBZA 60S ribosomal protein L2 OS=Gibberella zeae OX=5518 GN=FGRA07_05359 PE=4 SV=1;tr|A0A1C3YKV3|A0A1C3YKV3_GIBZE Ribosomal_L2_C domain-containing protein OS=Gibberella zeae (strain ATCC MYA-4620 / CBS 123657 / FGSC 9075 / NRRL 31	tr|A0A2H3FMF0|A0A2H3FMF0_GIBZA 60S ribosomal protein L2 OS=Gibberella zeae OX=5518 GN=FGRA07_05359 PE=4 SV=1;tr|A0A1C3YKV3|A0A1C3YKV3_GIBZE Ribosomal_L2_C domain-containing protein OS=Gibberella zeae (strain ATCC MYA-4620 / CBS 123657 / FGSC 9075 / NRRL 32	tr|A0A2H3FMF0|A0A2H3FMF0_GIBZA 60S ribosomal protein L2 OS=Gibberella zeae OX=5518 GN=FGRA07_05359 PE=4 SV=1;tr|A0A1C3YKV3|A0A1C3YKV3_GIBZE Ribosomal_L2_C domain-containing protein OS=Gibberella zeae (strain ATCC MYA-4620 / CBS 123657 / FGSC 9075 / NRRL 33	tr|A0A2H3FMF0|A0A2H3FMF0_GIBZA 60S ribosomal protein L2 OS=Gibberella zeae OX=5518 GN=FGRA07_05359 PE=4 SV=1;tr|A0A1C3YKV3|A0A1C3YKV3_GIBZE Ribosomal_L2_C domain-containing protein OS=Gibberella zeae (strain ATCC MYA-4620 / CBS 123657 / FGSC 9075 / NRRL 34	tr|A0A2H3FMF0|A0A2H3FMF0_GIBZA 60S ribosomal protein L2 OS=Gibberella zeae OX=5518 GN=FGRA07_05359 PE=4 SV=1;tr|A0A1C3YKV3|A0A1C3YKV3_GIBZE Ribosomal_L2_C domain-containing protein OS=Gibberella zeae (strain ATCC MYA-4620 / CBS 123657 / FGSC 9075 / NRRL 35	tr|A0A2H3FMF0|A0A2H3FMF0_GIBZA 60S ribosomal protein L2 OS=Gibberella zeae OX=5518 GN=FGRA07_05359 PE=4 SV=1;tr|A0A1C3YKV3|A0A1C3YKV3_GIBZE Ribosomal_L2_C domain-containing protein OS=Gibberella zeae (strain ATCC MYA-4620 / CBS 123657 / FGSC 9075 / NRRL 36	2	3	4	3	0	3	2	3	4	3	0	3	46.7	46.7	26.485	244	244;244;254;254	0	323.31	17.6	26.2	26.6	26.2	0	26.2	40967000000	950460000	1466800000	1896300000	337210000	0	420410000	914770000	1117700000	1922800000	743020000	0	472010000
A0A2H3HCS9;A0A1C3YL54;I1RTL7	A0A2H3HCS9;A0A1C3YL54;I1RTL7	tr|A0A2H3HCS9|A0A2H3HCS9_GIBZA Pyruvate kinase OS=Gibberella zeae OX=5518 GN=FGRA07_02206 PE=3 SV=1;tr|A0A1C3YL54|A0A1C3YL54_GIBZE Pyruvate kinase OS=Gibberella zeae (strain ATCC MYA-4620 / CBS 123657 / FGSC 9075 / NRRL 31084 / PH-1) OX=229533 GN=FGRAMPH1_	tr|A0A2H3HCS9|A0A2H3HCS9_GIBZA Pyruvate kinase OS=Gibberella zeae OX=5518 GN=FGRA07_02206 PE=3 SV=1;tr|A0A1C3YL54|A0A1C3YL54_GIBZE Pyruvate kinase OS=Gibberella zeae (strain ATCC MYA-4620 / CBS 123657 / FGSC 9075 / NRRL 31084 / PH-1) OX=229533 GN=FGRAMPH2_	tr|A0A2H3HCS9|A0A2H3HCS9_GIBZA Pyruvate kinase OS=Gibberella zeae OX=5518 GN=FGRA07_02206 PE=3 SV=1;tr|A0A1C3YL54|A0A1C3YL54_GIBZE Pyruvate kinase OS=Gibberella zeae (strain ATCC MYA-4620 / CBS 123657 / FGSC 9075 / NRRL 31084 / PH-1) OX=229533 GN=FGRAMPH3_	tr|A0A2H3HCS9|A0A2H3HCS9_GIBZA Pyruvate kinase OS=Gibberella zeae OX=5518 GN=FGRA07_02206 PE=3 SV=1;tr|A0A1C3YL54|A0A1C3YL54_GIBZE Pyruvate kinase OS=Gibberella zeae (strain ATCC MYA-4620 / CBS 123657 / FGSC 9075 / NRRL 31084 / PH-1) OX=229533 GN=FGRAMPH4_	tr|A0A2H3HCS9|A0A2H3HCS9_GIBZA Pyruvate kinase OS=Gibberella zeae OX=5518 GN=FGRA07_02206 PE=3 SV=1;tr|A0A1C3YL54|A0A1C3YL54_GIBZE Pyruvate kinase OS=Gibberella zeae (strain ATCC MYA-4620 / CBS 123657 / FGSC 9075 / NRRL 31084 / PH-1) OX=229533 GN=FGRAMPH5_	tr|A0A2H3HCS9|A0A2H3HCS9_GIBZA Pyruvate kinase OS=Gibberella zeae OX=5518 GN=FGRA07_02206 PE=3 SV=1;tr|A0A1C3YL54|A0A1C3YL54_GIBZE Pyruvate kinase OS=Gibberella zeae (strain ATCC MYA-4620 / CBS 123657 / FGSC 9075 / NRRL 31084 / PH-1) OX=229533 GN=FGRAMPH6_	32	30	31	18	21	20	32	30	31	18	21	20	84.3	84.3	59.308	540	540;540;536	0	323.31	68.5	67.2	70	40.2	42.8	43.3	449690000000	52952000000	67663000000	60987000000	14931000000	14110000000	20912000000	51666000000	61087000000	58377000000	18645000000	25485000000	15871000000
I1RSU8;A0A2H3HTU4;A0A1C3YL99;A0A8H3JYT5;A0A8H3JP94	I1RSU8;A0A2H3HTU4;A0A1C3YL99;A0A8H3JYT5	tr|I1RSU8|I1RSU8_GIBZE Serine/threonine-protein phosphatase OS=Gibberella zeae (strain ATCC MYA-4620 / CBS 123657 / FGSC 9075 / NRRL 31084 / PH-1) OX=229533 GN=FG07233.1 PE=3 SV=1;tr|A0A2H3HTU4|A0A2H3HTU4_GIBZA Serine/threonine-protein phosphatase OS=Gibbe	tr|I1RSU8|I1RSU8_GIBZE Serine/threonine-protein phosphatase OS=Gibberella zeae (strain ATCC MYA-4620 / CBS 123657 / FGSC 9075 / NRRL 31084 / PH-1) OX=229533 GN=FG07233.1 PE=3 SV=1;tr|A0A2H3HTU4|A0A2H3HTU5_GIBZA Serine/threonine-protein phosphatase OS=Gibbe	tr|I1RSU8|I1RSU8_GIBZE Serine/threonine-protein phosphatase OS=Gibberella zeae (strain ATCC MYA-4620 / CBS 123657 / FGSC 9075 / NRRL 31084 / PH-1) OX=229533 GN=FG07233.1 PE=3 SV=1;tr|A0A2H3HTU4|A0A2H3HTU6_GIBZA Serine/threonine-protein phosphatase OS=Gibbe	tr|I1RSU8|I1RSU8_GIBZE Serine/threonine-protein phosphatase OS=Gibberella zeae (strain ATCC MYA-4620 / CBS 123657 / FGSC 9075 / NRRL 31084 / PH-1) OX=229533 GN=FG07233.1 PE=3 SV=1;tr|A0A2H3HTU4|A0A2H3HTU7_GIBZA Serine/threonine-protein phosphatase OS=Gibbe	tr|I1RSU8|I1RSU8_GIBZE Serine/threonine-protein phosphatase OS=Gibberella zeae (strain ATCC MYA-4620 / CBS 123657 / FGSC 9075 / NRRL 31084 / PH-1) OX=229533 GN=FG07233.1 PE=3 SV=1;tr|A0A2H3HTU4|A0A2H3HTU8_GIBZA Serine/threonine-protein phosphatase OS=Gibbe	tr|I1RSU8|I1RSU8_GIBZE Serine/threonine-protein phosphatase OS=Gibberella zeae (strain ATCC MYA-4620 / CBS 123657 / FGSC 9075 / NRRL 31084 / PH-1) OX=229533 GN=FG07233.1 PE=3 SV=1;tr|A0A2H3HTU4|A0A2H3HTU9_GIBZA Serine/threonine-protein phosphatase OS=Gibbe	16	14	15	14	12	17	16	14	15	14	12	17	71.1	71.1	35.595	308	308;324;324;264;60	0	323.31	64.6	60.7	63.6	53.2	46.4	68.5	126260000000	13668000000	18368000000	17506000000	12296000000	5860300000	29645000000	13530000000	14400000000	11563000000	18621000000	15957000000	22063000000
A0A2H3HBZ9;A0A1C3YLB0;A0A0E0SCS1	A0A2H3HBZ9;A0A1C3YLB0;A0A0E0SCS1	tr|A0A2H3HBZ9|A0A2H3HBZ9_GIBZA Cytochrome c oxidase subunit 6, mitochondrial OS=Gibberella zeae OX=5518 GN=FGRA07_02028 PE=3 SV=1;tr|A0A1C3YLB0|A0A1C3YLB0_GIBZE Cytochrome c oxidase subunit 6, mitochondrial OS=Gibberella zeae (strain ATCC MYA-4620 / CBS 12	tr|A0A2H3HBZ9|A0A2H3HBZ9_GIBZA Cytochrome c oxidase subunit 6, mitochondrial OS=Gibberella zeae OX=5518 GN=FGRA07_02028 PE=3 SV=1;tr|A0A1C3YLB0|A0A1C3YLB0_GIBZE Cytochrome c oxidase subunit 6, mitochondrial OS=Gibberella zeae (strain ATCC MYA-4620 / CBS 13	tr|A0A2H3HBZ9|A0A2H3HBZ9_GIBZA Cytochrome c oxidase subunit 6, mitochondrial OS=Gibberella zeae OX=5518 GN=FGRA07_02028 PE=3 SV=1;tr|A0A1C3YLB0|A0A1C3YLB0_GIBZE Cytochrome c oxidase subunit 6, mitochondrial OS=Gibberella zeae (strain ATCC MYA-4620 / CBS 14	tr|A0A2H3HBZ9|A0A2H3HBZ9_GIBZA Cytochrome c oxidase subunit 6, mitochondrial OS=Gibberella zeae OX=5518 GN=FGRA07_02028 PE=3 SV=1;tr|A0A1C3YLB0|A0A1C3YLB0_GIBZE Cytochrome c oxidase subunit 6, mitochondrial OS=Gibberella zeae (strain ATCC MYA-4620 / CBS 15	tr|A0A2H3HBZ9|A0A2H3HBZ9_GIBZA Cytochrome c oxidase subunit 6, mitochondrial OS=Gibberella zeae OX=5518 GN=FGRA07_02028 PE=3 SV=1;tr|A0A1C3YLB0|A0A1C3YLB0_GIBZE Cytochrome c oxidase subunit 6, mitochondrial OS=Gibberella zeae (strain ATCC MYA-4620 / CBS 16	tr|A0A2H3HBZ9|A0A2H3HBZ9_GIBZA Cytochrome c oxidase subunit 6, mitochondrial OS=Gibberella zeae OX=5518 GN=FGRA07_02028 PE=3 SV=1;tr|A0A1C3YLB0|A0A1C3YLB0_GIBZE Cytochrome c oxidase subunit 6, mitochondrial OS=Gibberella zeae (strain ATCC MYA-4620 / CBS 17	7	5	4	3	1	4	7	5	4	3	1	4	63	63	16.586	146	146;146;153	0	323.31	62.3	39	39	20.5	11	30.1	95997000000	5716100000	8465500000	4421300000	3042600000	112030000	6509100000	4478400000	7339700000	2912200000	7156200000	388740000	8636000000
I1RZJ7;A0A2H3FU85;A0A4V6J6T5;A0A1C3YLE2	I1RZJ7;A0A2H3FU85;A0A4V6J6T5;A0A1C3YLE2	tr|I1RZJ7|I1RZJ7_GIBZE Dihydrolipoyl dehydrogenase OS=Gibberella zeae (strain ATCC MYA-4620 / CBS 123657 / FGSC 9075 / NRRL 31084 / PH-1) OX=229533 GN=FG09844.1 PE=3 SV=1;tr|A0A2H3FU85|A0A2H3FU85_GIBZA Dihydrolipoyl dehydrogenase OS=Gibberella zeae OX=5518	tr|I1RZJ7|I1RZJ7_GIBZE Dihydrolipoyl dehydrogenase OS=Gibberella zeae (strain ATCC MYA-4620 / CBS 123657 / FGSC 9075 / NRRL 31084 / PH-1) OX=229533 GN=FG09844.1 PE=3 SV=1;tr|A0A2H3FU85|A0A2H3FU85_GIBZA Dihydrolipoyl dehydrogenase OS=Gibberella zeae OX=5519	tr|I1RZJ7|I1RZJ7_GIBZE Dihydrolipoyl dehydrogenase OS=Gibberella zeae (strain ATCC MYA-4620 / CBS 123657 / FGSC 9075 / NRRL 31084 / PH-1) OX=229533 GN=FG09844.1 PE=3 SV=1;tr|A0A2H3FU85|A0A2H3FU85_GIBZA Dihydrolipoyl dehydrogenase OS=Gibberella zeae OX=5520	tr|I1RZJ7|I1RZJ7_GIBZE Dihydrolipoyl dehydrogenase OS=Gibberella zeae (strain ATCC MYA-4620 / CBS 123657 / FGSC 9075 / NRRL 31084 / PH-1) OX=229533 GN=FG09844.1 PE=3 SV=1;tr|A0A2H3FU85|A0A2H3FU85_GIBZA Dihydrolipoyl dehydrogenase OS=Gibberella zeae OX=5521	tr|I1RZJ7|I1RZJ7_GIBZE Dihydrolipoyl dehydrogenase OS=Gibberella zeae (strain ATCC MYA-4620 / CBS 123657 / FGSC 9075 / NRRL 31084 / PH-1) OX=229533 GN=FG09844.1 PE=3 SV=1;tr|A0A2H3FU85|A0A2H3FU85_GIBZA Dihydrolipoyl dehydrogenase OS=Gibberella zeae OX=5522	tr|I1RZJ7|I1RZJ7_GIBZE Dihydrolipoyl dehydrogenase OS=Gibberella zeae (strain ATCC MYA-4620 / CBS 123657 / FGSC 9075 / NRRL 31084 / PH-1) OX=229533 GN=FG09844.1 PE=3 SV=1;tr|A0A2H3FU85|A0A2H3FU85_GIBZA Dihydrolipoyl dehydrogenase OS=Gibberella zeae OX=5523	20	22	25	19	23	26	20	22	25	19	23	26	70.3	70.3	54.332	508	508;508;515;515	0	323.31	44.5	53.3	61.2	44.5	47.2	61.2	382940000000	24217000000	35675000000	26161000000	27105000000	31756000000	66963000000	27564000000	29325000000	26159000000	43788000000	65357000000	51611000000
A0A2H3FCN1;A0A1C3YLW6;I1RYR4	A0A2H3FCN1;A0A1C3YLW6;I1RYR4	tr|A0A2H3FCN1|A0A2H3FCN1_GIBZA Hypothetical protein OS=Gibberella zeae OX=5518 GN=FGRA07_07219 PE=4 SV=1;tr|A0A1C3YLW6|A0A1C3YLW6_GIBZE Tyrosinase_Cu-bd domain-containing protein OS=Gibberella zeae (strain ATCC MYA-4620 / CBS 123657 / FGSC 9075 / NRRL 3108	tr|A0A2H3FCN1|A0A2H3FCN1_GIBZA Hypothetical protein OS=Gibberella zeae OX=5518 GN=FGRA07_07219 PE=4 SV=1;tr|A0A1C3YLW6|A0A1C3YLW6_GIBZE Tyrosinase_Cu-bd domain-containing protein OS=Gibberella zeae (strain ATCC MYA-4620 / CBS 123657 / FGSC 9075 / NRRL 3109	tr|A0A2H3FCN1|A0A2H3FCN1_GIBZA Hypothetical protein OS=Gibberella zeae OX=5518 GN=FGRA07_07219 PE=4 SV=1;tr|A0A1C3YLW6|A0A1C3YLW6_GIBZE Tyrosinase_Cu-bd domain-containing protein OS=Gibberella zeae (strain ATCC MYA-4620 / CBS 123657 / FGSC 9075 / NRRL 3110	tr|A0A2H3FCN1|A0A2H3FCN1_GIBZA Hypothetical protein OS=Gibberella zeae OX=5518 GN=FGRA07_07219 PE=4 SV=1;tr|A0A1C3YLW6|A0A1C3YLW6_GIBZE Tyrosinase_Cu-bd domain-containing protein OS=Gibberella zeae (strain ATCC MYA-4620 / CBS 123657 / FGSC 9075 / NRRL 3111	tr|A0A2H3FCN1|A0A2H3FCN1_GIBZA Hypothetical protein OS=Gibberella zeae OX=5518 GN=FGRA07_07219 PE=4 SV=1;tr|A0A1C3YLW6|A0A1C3YLW6_GIBZE Tyrosinase_Cu-bd domain-containing protein OS=Gibberella zeae (strain ATCC MYA-4620 / CBS 123657 / FGSC 9075 / NRRL 3112	tr|A0A2H3FCN1|A0A2H3FCN1_GIBZA Hypothetical protein OS=Gibberella zeae OX=5518 GN=FGRA07_07219 PE=4 SV=1;tr|A0A1C3YLW6|A0A1C3YLW6_GIBZE Tyrosinase_Cu-bd domain-containing protein OS=Gibberella zeae (strain ATCC MYA-4620 / CBS 123657 / FGSC 9075 / NRRL 3113	1	3	1	4	2	10	1	3	1	4	2	10	37.5	37.5	62.2	565	565;565;575	0	323.31	3	8.7	1.8	10.6	5	22.1	24690000000	88380000	406210000	0	756660000	57334000	2294900000	0	352280000	0	834230000	166660000	1529300000
A0A2H3G8D2;A0A1C3YM90;I1S8Z0	A0A2H3G8D2;A0A1C3YM90;I1S8Z0	tr|A0A2H3G8D2|A0A2H3G8D2_GIBZA Hypothetical protein OS=Gibberella zeae OX=5518 GN=FGRA07_04524 PE=4 SV=1;tr|A0A1C3YM90|A0A1C3YM90_GIBZE PARP-type domain-containing protein OS=Gibberella zeae (strain ATCC MYA-4620 / CBS 123657 / FGSC 9075 / NRRL 31084 / PH-	tr|A0A2H3G8D2|A0A2H3G8D2_GIBZA Hypothetical protein OS=Gibberella zeae OX=5518 GN=FGRA07_04524 PE=4 SV=1;tr|A0A1C3YM90|A0A1C3YM90_GIBZE PARP-type domain-containing protein OS=Gibberella zeae (strain ATCC MYA-4620 / CBS 123657 / FGSC 9075 / NRRL 31085 / PH-	tr|A0A2H3G8D2|A0A2H3G8D2_GIBZA Hypothetical protein OS=Gibberella zeae OX=5518 GN=FGRA07_04524 PE=4 SV=1;tr|A0A1C3YM90|A0A1C3YM90_GIBZE PARP-type domain-containing protein OS=Gibberella zeae (strain ATCC MYA-4620 / CBS 123657 / FGSC 9075 / NRRL 31086 / PH-	tr|A0A2H3G8D2|A0A2H3G8D2_GIBZA Hypothetical protein OS=Gibberella zeae OX=5518 GN=FGRA07_04524 PE=4 SV=1;tr|A0A1C3YM90|A0A1C3YM90_GIBZE PARP-type domain-containing protein OS=Gibberella zeae (strain ATCC MYA-4620 / CBS 123657 / FGSC 9075 / NRRL 31087 / PH-	tr|A0A2H3G8D2|A0A2H3G8D2_GIBZA Hypothetical protein OS=Gibberella zeae OX=5518 GN=FGRA07_04524 PE=4 SV=1;tr|A0A1C3YM90|A0A1C3YM90_GIBZE PARP-type domain-containing protein OS=Gibberella zeae (strain ATCC MYA-4620 / CBS 123657 / FGSC 9075 / NRRL 31088 / PH-	tr|A0A2H3G8D2|A0A2H3G8D2_GIBZA Hypothetical protein OS=Gibberella zeae OX=5518 GN=FGRA07_04524 PE=4 SV=1;tr|A0A1C3YM90|A0A1C3YM90_GIBZE PARP-type domain-containing protein OS=Gibberella zeae (strain ATCC MYA-4620 / CBS 123657 / FGSC 9075 / NRRL 31089 / PH-	0	0	0	2	2	2	0	0	0	2	2	2	25.8	25.8	35.944	329	329;329;385	0	323.31	0	0	0	6.7	6.7	6.7	6889900000	0	0	0	285830000	205220000	197770000	0	0	0	541860000	629720000	253990000
A0A2H3FZB7;I1RWQ7;A0A1C3YMA1;A0A4U9EF84;A0A4E9EAT3	A0A2H3FZB7;I1RWQ7;A0A1C3YMA1;A0A4U9EF84;A0A4E9EAT3	tr|A0A2H3FZB7|A0A2H3FZB7_GIBZA Uncharacterized protein OS=Gibberella zeae OX=5518 GN=FGRA07_11329 PE=3 SV=1;tr|I1RWQ7|I1RWQ7_GIBZE Uncharacterized protein OS=Gibberella zeae (strain ATCC MYA-4620 / CBS 123657 / FGSC 9075 / NRRL 31084 / PH-1) OX=229533 PE=3	tr|A0A2H3FZB7|A0A2H3FZB7_GIBZA Uncharacterized protein OS=Gibberella zeae OX=5518 GN=FGRA07_11329 PE=3 SV=1;tr|I1RWQ7|I1RWQ7_GIBZE Uncharacterized protein OS=Gibberella zeae (strain ATCC MYA-4620 / CBS 123657 / FGSC 9075 / NRRL 31084 / PH-1) OX=229533 PE=4	tr|A0A2H3FZB7|A0A2H3FZB7_GIBZA Uncharacterized protein OS=Gibberella zeae OX=5518 GN=FGRA07_11329 PE=3 SV=1;tr|I1RWQ7|I1RWQ7_GIBZE Uncharacterized protein OS=Gibberella zeae (strain ATCC MYA-4620 / CBS 123657 / FGSC 9075 / NRRL 31084 / PH-1) OX=229533 PE=5	tr|A0A2H3FZB7|A0A2H3FZB7_GIBZA Uncharacterized protein OS=Gibberella zeae OX=5518 GN=FGRA07_11329 PE=3 SV=1;tr|I1RWQ7|I1RWQ7_GIBZE Uncharacterized protein OS=Gibberella zeae (strain ATCC MYA-4620 / CBS 123657 / FGSC 9075 / NRRL 31084 / PH-1) OX=229533 PE=6	tr|A0A2H3FZB7|A0A2H3FZB7_GIBZA Uncharacterized protein OS=Gibberella zeae OX=5518 GN=FGRA07_11329 PE=3 SV=1;tr|I1RWQ7|I1RWQ7_GIBZE Uncharacterized protein OS=Gibberella zeae (strain ATCC MYA-4620 / CBS 123657 / FGSC 9075 / NRRL 31084 / PH-1) OX=229533 PE=7	tr|A0A2H3FZB7|A0A2H3FZB7_GIBZA Uncharacterized protein OS=Gibberella zeae OX=5518 GN=FGRA07_11329 PE=3 SV=1;tr|I1RWQ7|I1RWQ7_GIBZE Uncharacterized protein OS=Gibberella zeae (strain ATCC MYA-4620 / CBS 123657 / FGSC 9075 / NRRL 31084 / PH-1) OX=229533 PE=8	4	5	5	2	1	6	4	5	5	2	1	6	39.5	39.5	58.576	511	511;514;519;580;593	0	323.31	11.5	13.7	13.7	7	3.1	14.7	140690000000	10269000000	13183000000	10175000000	2975300000	1677900000	4859400000	14067000000	13722000000	12236000000	4944400000	0	6088900000
I1RVQ6;A0A2H3FQK7;A0A1C3YMC0	I1RVQ6;A0A2H3FQK7;A0A1C3YMC0	tr|I1RVQ6|I1RVQ6_GIBZE Plasma membrane ATPase OS=Gibberella zeae (strain ATCC MYA-4620 / CBS 123657 / FGSC 9075 / NRRL 31084 / PH-1) OX=229533 GN=FG08343.1 PE=3 SV=1;tr|A0A2H3FQK7|A0A2H3FQK7_GIBZA Plasma membrane ATPase OS=Gibberella zeae OX=5518 GN=FGRA07	tr|I1RVQ6|I1RVQ6_GIBZE Plasma membrane ATPase OS=Gibberella zeae (strain ATCC MYA-4620 / CBS 123657 / FGSC 9075 / NRRL 31084 / PH-1) OX=229533 GN=FG08343.1 PE=3 SV=1;tr|A0A2H3FQK7|A0A2H3FQK7_GIBZA Plasma membrane ATPase OS=Gibberella zeae OX=5518 GN=FGRA08	tr|I1RVQ6|I1RVQ6_GIBZE Plasma membrane ATPase OS=Gibberella zeae (strain ATCC MYA-4620 / CBS 123657 / FGSC 9075 / NRRL 31084 / PH-1) OX=229533 GN=FG08343.1 PE=3 SV=1;tr|A0A2H3FQK7|A0A2H3FQK7_GIBZA Plasma membrane ATPase OS=Gibberella zeae OX=5518 GN=FGRA09	tr|I1RVQ6|I1RVQ6_GIBZE Plasma membrane ATPase OS=Gibberella zeae (strain ATCC MYA-4620 / CBS 123657 / FGSC 9075 / NRRL 31084 / PH-1) OX=229533 GN=FG08343.1 PE=3 SV=1;tr|A0A2H3FQK7|A0A2H3FQK7_GIBZA Plasma membrane ATPase OS=Gibberella zeae OX=5518 GN=FGRA10	tr|I1RVQ6|I1RVQ6_GIBZE Plasma membrane ATPase OS=Gibberella zeae (strain ATCC MYA-4620 / CBS 123657 / FGSC 9075 / NRRL 31084 / PH-1) OX=229533 GN=FG08343.1 PE=3 SV=1;tr|A0A2H3FQK7|A0A2H3FQK7_GIBZA Plasma membrane ATPase OS=Gibberella zeae OX=5518 GN=FGRA11	tr|I1RVQ6|I1RVQ6_GIBZE Plasma membrane ATPase OS=Gibberella zeae (strain ATCC MYA-4620 / CBS 123657 / FGSC 9075 / NRRL 31084 / PH-1) OX=229533 GN=FG08343.1 PE=3 SV=1;tr|A0A2H3FQK7|A0A2H3FQK7_GIBZA Plasma membrane ATPase OS=Gibberella zeae OX=5518 GN=FGRA12	9	8	5	4	0	6	9	8	5	4	0	6	17.8	17.8	110.85	1006	1006;1017;1017	0	323.31	13.8	12.8	8.5	5.8	0	8.4	9611800000	3308300000	2079400000	2765600000	373090000	0	1085400000	2426300000	1964600000	1834900000	1375600000	0	767640000
I1RIQ2;A0A4U9FGD4;A0A2H3GRY7;A0A1C3YN25;A0A4E9E7Y2	I1RIQ2;A0A4U9FGD4;A0A2H3GRY7;A0A1C3YN25;A0A4E9E7Y2	tr|I1RIQ2|I1RIQ2_GIBZE Arginosuccinase OS=Gibberella zeae (strain ATCC MYA-4620 / CBS 123657 / FGSC 9075 / NRRL 31084 / PH-1) OX=229533 GN=FG03694.1 PE=3 SV=1;tr|A0A4U9FGD4|A0A4U9FGD4_GIBZA Arginosuccinase OS=Gibberella zeae OX=5518 GN=MDC_LOCUS513402 PE=3	tr|I1RIQ2|I1RIQ2_GIBZE Arginosuccinase OS=Gibberella zeae (strain ATCC MYA-4620 / CBS 123657 / FGSC 9075 / NRRL 31084 / PH-1) OX=229533 GN=FG03694.1 PE=3 SV=1;tr|A0A4U9FGD4|A0A4U9FGD4_GIBZA Arginosuccinase OS=Gibberella zeae OX=5518 GN=MDC_LOCUS513402 PE=4	tr|I1RIQ2|I1RIQ2_GIBZE Arginosuccinase OS=Gibberella zeae (strain ATCC MYA-4620 / CBS 123657 / FGSC 9075 / NRRL 31084 / PH-1) OX=229533 GN=FG03694.1 PE=3 SV=1;tr|A0A4U9FGD4|A0A4U9FGD4_GIBZA Arginosuccinase OS=Gibberella zeae OX=5518 GN=MDC_LOCUS513402 PE=5	tr|I1RIQ2|I1RIQ2_GIBZE Arginosuccinase OS=Gibberella zeae (strain ATCC MYA-4620 / CBS 123657 / FGSC 9075 / NRRL 31084 / PH-1) OX=229533 GN=FG03694.1 PE=3 SV=1;tr|A0A4U9FGD4|A0A4U9FGD4_GIBZA Arginosuccinase OS=Gibberella zeae OX=5518 GN=MDC_LOCUS513402 PE=6	tr|I1RIQ2|I1RIQ2_GIBZE Arginosuccinase OS=Gibberella zeae (strain ATCC MYA-4620 / CBS 123657 / FGSC 9075 / NRRL 31084 / PH-1) OX=229533 GN=FG03694.1 PE=3 SV=1;tr|A0A4U9FGD4|A0A4U9FGD4_GIBZA Arginosuccinase OS=Gibberella zeae OX=5518 GN=MDC_LOCUS513402 PE=7	tr|I1RIQ2|I1RIQ2_GIBZE Arginosuccinase OS=Gibberella zeae (strain ATCC MYA-4620 / CBS 123657 / FGSC 9075 / NRRL 31084 / PH-1) OX=229533 GN=FG03694.1 PE=3 SV=1;tr|A0A4U9FGD4|A0A4U9FGD4_GIBZA Arginosuccinase OS=Gibberella zeae OX=5518 GN=MDC_LOCUS513402 PE=8	6	6	9	3	1	3	6	6	9	3	1	3	60.8	60.8	50.588	454	454;454;456;456;472	0	323.31	20.3	20.3	24.9	9.3	3.1	10.1	34749000000	2717900000	3517800000	3183900000	277770000	0	319490000	2780300000	3331100000	2848900000	501640000	0	394510000
V6R5I4;A0A2H3GBB9;A0A679NZP7;A0A1C3YN26;A0A1D8MJC2;A0A1D8MJ92;A0A1D8MJE1;A0A0M4KGA2	V6R5I4;A0A2H3GBB9;A0A679NZP7;A0A1C3YN26;A0A1D8MJC2;A0A1D8MJ92;A0A1D8MJE1;A0A0M4KGA2	tr|V6R5I4|V6R5I4_GIBZE Phosphoglycerate kinase OS=Gibberella zeae (strain ATCC MYA-4620 / CBS 123657 / FGSC 9075 / NRRL 31084 / PH-1) OX=229533 GN=FG03992.1 PE=3 SV=1;tr|A0A2H3GBB9|A0A2H3GBB9_GIBZA Phosphoglycerate kinase OS=Gibberella zeae OX=5518 GN=FGRA	tr|V6R5I4|V6R5I4_GIBZE Phosphoglycerate kinase OS=Gibberella zeae (strain ATCC MYA-4620 / CBS 123657 / FGSC 9075 / NRRL 31084 / PH-1) OX=229533 GN=FG03992.1 PE=3 SV=1;tr|A0A2H3GBB9|A0A2H3GBB9_GIBZA Phosphoglycerate kinase OS=Gibberella zeae OX=5519 GN=FGRA	tr|V6R5I4|V6R5I4_GIBZE Phosphoglycerate kinase OS=Gibberella zeae (strain ATCC MYA-4620 / CBS 123657 / FGSC 9075 / NRRL 31084 / PH-1) OX=229533 GN=FG03992.1 PE=3 SV=1;tr|A0A2H3GBB9|A0A2H3GBB9_GIBZA Phosphoglycerate kinase OS=Gibberella zeae OX=5520 GN=FGRA	tr|V6R5I4|V6R5I4_GIBZE Phosphoglycerate kinase OS=Gibberella zeae (strain ATCC MYA-4620 / CBS 123657 / FGSC 9075 / NRRL 31084 / PH-1) OX=229533 GN=FG03992.1 PE=3 SV=1;tr|A0A2H3GBB9|A0A2H3GBB9_GIBZA Phosphoglycerate kinase OS=Gibberella zeae OX=5521 GN=FGRA	tr|V6R5I4|V6R5I4_GIBZE Phosphoglycerate kinase OS=Gibberella zeae (strain ATCC MYA-4620 / CBS 123657 / FGSC 9075 / NRRL 31084 / PH-1) OX=229533 GN=FG03992.1 PE=3 SV=1;tr|A0A2H3GBB9|A0A2H3GBB9_GIBZA Phosphoglycerate kinase OS=Gibberella zeae OX=5522 GN=FGRA	tr|V6R5I4|V6R5I4_GIBZE Phosphoglycerate kinase OS=Gibberella zeae (strain ATCC MYA-4620 / CBS 123657 / FGSC 9075 / NRRL 31084 / PH-1) OX=229533 GN=FG03992.1 PE=3 SV=1;tr|A0A2H3GBB9|A0A2H3GBB9_GIBZA Phosphoglycerate kinase OS=Gibberella zeae OX=5523 GN=FGRA	18	12	16	7	2	14	18	12	16	7	2	14	82.5	82.5	44.738	418	418;418;534;534;278;278;259;238	0	323.31	49.3	33.5	44.7	20.6	8.6	39.5	468940000000	20528000000	6707200000	17996000000	3177700000	292910000	11439000000	24152000000	6517200000	16748000000	4824800000	507220000	9611500000
Q4IQX3;A0A2H3FS94;A0A1I9EVE1	Q4IQX3;A0A2H3FS94;A0A1I9EVE1	sp|Q4IQX3|NHP6_GIBZE Non-histone chromosomal protein 6 OS=Gibberella zeae (strain ATCC MYA-4620 / CBS 123657 / FGSC 9075 / NRRL 31084 / PH-1) OX=229533 GN=NHP6 PE=3 SV=1;tr|A0A2H3FS94|A0A2H3FS94_GIBZA Hypothetical protein OS=Gibberella zeae OX=5518 GN=FGRA	sp|Q4IQX3|NHP6_GIBZE Non-histone chromosomal protein 6 OS=Gibberella zeae (strain ATCC MYA-4620 / CBS 123657 / FGSC 9075 / NRRL 31084 / PH-1) OX=229533 GN=NHP6 PE=3 SV=1;tr|A0A2H3FS94|A0A2H3FS94_GIBZA Hypothetical protein OS=Gibberella zeae OX=5519 GN=FGRA	sp|Q4IQX3|NHP6_GIBZE Non-histone chromosomal protein 6 OS=Gibberella zeae (strain ATCC MYA-4620 / CBS 123657 / FGSC 9075 / NRRL 31084 / PH-1) OX=229533 GN=NHP6 PE=3 SV=1;tr|A0A2H3FS94|A0A2H3FS94_GIBZA Hypothetical protein OS=Gibberella zeae OX=5520 GN=FGRA	sp|Q4IQX3|NHP6_GIBZE Non-histone chromosomal protein 6 OS=Gibberella zeae (strain ATCC MYA-4620 / CBS 123657 / FGSC 9075 / NRRL 31084 / PH-1) OX=229533 GN=NHP6 PE=3 SV=1;tr|A0A2H3FS94|A0A2H3FS94_GIBZA Hypothetical protein OS=Gibberella zeae OX=5521 GN=FGRA	sp|Q4IQX3|NHP6_GIBZE Non-histone chromosomal protein 6 OS=Gibberella zeae (strain ATCC MYA-4620 / CBS 123657 / FGSC 9075 / NRRL 31084 / PH-1) OX=229533 GN=NHP6 PE=3 SV=1;tr|A0A2H3FS94|A0A2H3FS94_GIBZA Hypothetical protein OS=Gibberella zeae OX=5522 GN=FGRA	sp|Q4IQX3|NHP6_GIBZE Non-histone chromosomal protein 6 OS=Gibberella zeae (strain ATCC MYA-4620 / CBS 123657 / FGSC 9075 / NRRL 31084 / PH-1) OX=229533 GN=NHP6 PE=3 SV=1;tr|A0A2H3FS94|A0A2H3FS94_GIBZA Hypothetical protein OS=Gibberella zeae OX=5523 GN=FGRA	1	2	1	2	2	1	1	2	1	2	2	1	43.6	43.6	11.488	101	101;101;101	0	323.31	16.8	16.8	16.8	16.8	16.8	12.9	116470000000	11442000000	11970000000	4586400000	1977400000	269390000	1737200000	9344800000	9085800000	0	3913700000	766720000	0
Q4IPZ1;A0A2H3H9S6;A0A1I9EWC4	Q4IPZ1;A0A2H3H9S6;A0A1I9EWC4	sp|Q4IPZ1|TIM10_GIBZE Mitochondrial import inner membrane translocase subunit TIM10 OS=Gibberella zeae (strain ATCC MYA-4620 / CBS 123657 / FGSC 9075 / NRRL 31084 / PH-1) OX=229533 GN=TIM10 PE=3 SV=1;tr|A0A2H3H9S6|A0A2H3H9S6_GIBZA Mitochondrial import inne	sp|Q4IPZ1|TIM10_GIBZE Mitochondrial import inner membrane translocase subunit TIM10 OS=Gibberella zeae (strain ATCC MYA-4620 / CBS 123657 / FGSC 9075 / NRRL 31084 / PH-1) OX=229533 GN=TIM10 PE=3 SV=1;tr|A0A2H3H9S6|A0A2H3H9S7_GIBZA Mitochondrial import inne	sp|Q4IPZ1|TIM10_GIBZE Mitochondrial import inner membrane translocase subunit TIM10 OS=Gibberella zeae (strain ATCC MYA-4620 / CBS 123657 / FGSC 9075 / NRRL 31084 / PH-1) OX=229533 GN=TIM10 PE=3 SV=1;tr|A0A2H3H9S6|A0A2H3H9S8_GIBZA Mitochondrial import inne	sp|Q4IPZ1|TIM10_GIBZE Mitochondrial import inner membrane translocase subunit TIM10 OS=Gibberella zeae (strain ATCC MYA-4620 / CBS 123657 / FGSC 9075 / NRRL 31084 / PH-1) OX=229533 GN=TIM10 PE=3 SV=1;tr|A0A2H3H9S6|A0A2H3H9S9_GIBZA Mitochondrial import inne	sp|Q4IPZ1|TIM10_GIBZE Mitochondrial import inner membrane translocase subunit TIM10 OS=Gibberella zeae (strain ATCC MYA-4620 / CBS 123657 / FGSC 9075 / NRRL 31084 / PH-1) OX=229533 GN=TIM10 PE=3 SV=1;tr|A0A2H3H9S6|A0A2H3H9S10_GIBZA Mitochondrial import inne	sp|Q4IPZ1|TIM10_GIBZE Mitochondrial import inner membrane translocase subunit TIM10 OS=Gibberella zeae (strain ATCC MYA-4620 / CBS 123657 / FGSC 9075 / NRRL 31084 / PH-1) OX=229533 GN=TIM10 PE=3 SV=1;tr|A0A2H3H9S6|A0A2H3H9S11_GIBZA Mitochondrial import inne	1	2	1	2	2	2	1	2	1	2	2	2	55.8	55.8	10.504	95	95;95;95	0	323.31	14.7	14.7	14.7	14.7	14.7	14.7	36298000000	692470000	929020000	1021500000	696780000	276930000	1205200000	0	1147200000	0	2072900000	1359500000	1037900000
Q4ING3;A0A2H3GAG6;A0A1I9EY47	Q4ING3;A0A2H3GAG6;A0A1I9EY47	sp|Q4ING3|CCPR_GIBZE Cytochrome c peroxidase, mitochondrial OS=Gibberella zeae (strain ATCC MYA-4620 / CBS 123657 / FGSC 9075 / NRRL 31084 / PH-1) OX=229533 GN=CCP1 PE=3 SV=1;tr|A0A2H3GAG6|A0A2H3GAG6_GIBZA Peroxidase OS=Gibberella zeae OX=5518 GN=FGRA07_04	sp|Q4ING3|CCPR_GIBZE Cytochrome c peroxidase, mitochondrial OS=Gibberella zeae (strain ATCC MYA-4620 / CBS 123657 / FGSC 9075 / NRRL 31084 / PH-1) OX=229533 GN=CCP1 PE=3 SV=1;tr|A0A2H3GAG6|A0A2H3GAG6_GIBZA Peroxidase OS=Gibberella zeae OX=5518 GN=FGRA07_05	sp|Q4ING3|CCPR_GIBZE Cytochrome c peroxidase, mitochondrial OS=Gibberella zeae (strain ATCC MYA-4620 / CBS 123657 / FGSC 9075 / NRRL 31084 / PH-1) OX=229533 GN=CCP1 PE=3 SV=1;tr|A0A2H3GAG6|A0A2H3GAG6_GIBZA Peroxidase OS=Gibberella zeae OX=5518 GN=FGRA07_06	sp|Q4ING3|CCPR_GIBZE Cytochrome c peroxidase, mitochondrial OS=Gibberella zeae (strain ATCC MYA-4620 / CBS 123657 / FGSC 9075 / NRRL 31084 / PH-1) OX=229533 GN=CCP1 PE=3 SV=1;tr|A0A2H3GAG6|A0A2H3GAG6_GIBZA Peroxidase OS=Gibberella zeae OX=5518 GN=FGRA07_07	sp|Q4ING3|CCPR_GIBZE Cytochrome c peroxidase, mitochondrial OS=Gibberella zeae (strain ATCC MYA-4620 / CBS 123657 / FGSC 9075 / NRRL 31084 / PH-1) OX=229533 GN=CCP1 PE=3 SV=1;tr|A0A2H3GAG6|A0A2H3GAG6_GIBZA Peroxidase OS=Gibberella zeae OX=5518 GN=FGRA07_08	sp|Q4ING3|CCPR_GIBZE Cytochrome c peroxidase, mitochondrial OS=Gibberella zeae (strain ATCC MYA-4620 / CBS 123657 / FGSC 9075 / NRRL 31084 / PH-1) OX=229533 GN=CCP1 PE=3 SV=1;tr|A0A2H3GAG6|A0A2H3GAG6_GIBZA Peroxidase OS=Gibberella zeae OX=5518 GN=FGRA07_09	10	11	4	9	7	11	10	11	4	9	7	11	50.3	50.3	40.023	358	358;358;358	0	323.31	34.6	38.8	17	29.3	18.4	31	38306000000	8486000000	8964400000	545040000	4361700000	2008700000	10319000000	7890600000	4400600000	312250000	6693100000	3270700000	10226000000
Q4IJT5;A0A4U9EKH7;A0A1I9F2T0;A0A2H3H331	Q4IJT5;A0A4U9EKH7;A0A1I9F2T0;A0A2H3H331	sp|Q4IJT5|TCTP_GIBZE Translationally-controlled tumor protein homolog OS=Gibberella zeae (strain ATCC MYA-4620 / CBS 123657 / FGSC 9075 / NRRL 31084 / PH-1) OX=229533 GN=FGRRES_02523 PE=3 SV=1;tr|A0A4U9EKH7|A0A4U9EKH7_GIBZA Translationally-controlled tumor	sp|Q4IJT5|TCTP_GIBZE Translationally-controlled tumor protein homolog OS=Gibberella zeae (strain ATCC MYA-4620 / CBS 123657 / FGSC 9075 / NRRL 31084 / PH-1) OX=229533 GN=FGRRES_02523 PE=3 SV=1;tr|A0A4U9EKH7|A0A4U9EKH8_GIBZA Translationally-controlled tumor	sp|Q4IJT5|TCTP_GIBZE Translationally-controlled tumor protein homolog OS=Gibberella zeae (strain ATCC MYA-4620 / CBS 123657 / FGSC 9075 / NRRL 31084 / PH-1) OX=229533 GN=FGRRES_02523 PE=3 SV=1;tr|A0A4U9EKH7|A0A4U9EKH9_GIBZA Translationally-controlled tumor	sp|Q4IJT5|TCTP_GIBZE Translationally-controlled tumor protein homolog OS=Gibberella zeae (strain ATCC MYA-4620 / CBS 123657 / FGSC 9075 / NRRL 31084 / PH-1) OX=229533 GN=FGRRES_02523 PE=3 SV=1;tr|A0A4U9EKH7|A0A4U9EKH10_GIBZA Translationally-controlled tumor	sp|Q4IJT5|TCTP_GIBZE Translationally-controlled tumor protein homolog OS=Gibberella zeae (strain ATCC MYA-4620 / CBS 123657 / FGSC 9075 / NRRL 31084 / PH-1) OX=229533 GN=FGRRES_02523 PE=3 SV=1;tr|A0A4U9EKH7|A0A4U9EKH11_GIBZA Translationally-controlled tumor	sp|Q4IJT5|TCTP_GIBZE Translationally-controlled tumor protein homolog OS=Gibberella zeae (strain ATCC MYA-4620 / CBS 123657 / FGSC 9075 / NRRL 31084 / PH-1) OX=229533 GN=FGRRES_02523 PE=3 SV=1;tr|A0A4U9EKH7|A0A4U9EKH12_GIBZA Translationally-controlled tumor	3	4	5	4	4	4	3	4	5	4	4	4	77.1	77.1	18.913	170	170;170;170;170	0	323.31	19.4	26.5	27.6	20.6	20.6	25.3	102500000000	1745300000	3013900000	3352400000	2941200000	994170000	2519400000	3170600000	3922800000	4797800000	4938900000	2947300000	4238900000
Q4HXF6;A0A4U9FJV2;A0A4E9E5P5;A0A1I9F5I2;A0A2H3FFA9	Q4HXF6;A0A4U9FJV2;A0A4E9E5P5;A0A1I9F5I2;A0A2H3FFA9	sp|Q4HXF6|PPID_GIBZE Peptidyl-prolyl cis-trans isomerase D OS=Gibberella zeae (strain ATCC MYA-4620 / CBS 123657 / FGSC 9075 / NRRL 31084 / PH-1) OX=229533 GN=CPR6 PE=3 SV=1;tr|A0A4U9FJV2|A0A4U9FJV2_GIBZA Hypothetical protein OS=Gibberella zeae OX=5518 GN=	sp|Q4HXF6|PPID_GIBZE Peptidyl-prolyl cis-trans isomerase D OS=Gibberella zeae (strain ATCC MYA-4620 / CBS 123657 / FGSC 9075 / NRRL 31084 / PH-1) OX=229533 GN=CPR6 PE=3 SV=1;tr|A0A4U9FJV2|A0A4U9FJV2_GIBZA Hypothetical protein OS=Gibberella zeae OX=5519 GN=	sp|Q4HXF6|PPID_GIBZE Peptidyl-prolyl cis-trans isomerase D OS=Gibberella zeae (strain ATCC MYA-4620 / CBS 123657 / FGSC 9075 / NRRL 31084 / PH-1) OX=229533 GN=CPR6 PE=3 SV=1;tr|A0A4U9FJV2|A0A4U9FJV2_GIBZA Hypothetical protein OS=Gibberella zeae OX=5520 GN=	sp|Q4HXF6|PPID_GIBZE Peptidyl-prolyl cis-trans isomerase D OS=Gibberella zeae (strain ATCC MYA-4620 / CBS 123657 / FGSC 9075 / NRRL 31084 / PH-1) OX=229533 GN=CPR6 PE=3 SV=1;tr|A0A4U9FJV2|A0A4U9FJV2_GIBZA Hypothetical protein OS=Gibberella zeae OX=5521 GN=	sp|Q4HXF6|PPID_GIBZE Peptidyl-prolyl cis-trans isomerase D OS=Gibberella zeae (strain ATCC MYA-4620 / CBS 123657 / FGSC 9075 / NRRL 31084 / PH-1) OX=229533 GN=CPR6 PE=3 SV=1;tr|A0A4U9FJV2|A0A4U9FJV2_GIBZA Hypothetical protein OS=Gibberella zeae OX=5522 GN=	sp|Q4HXF6|PPID_GIBZE Peptidyl-prolyl cis-trans isomerase D OS=Gibberella zeae (strain ATCC MYA-4620 / CBS 123657 / FGSC 9075 / NRRL 31084 / PH-1) OX=229533 GN=CPR6 PE=3 SV=1;tr|A0A4U9FJV2|A0A4U9FJV2_GIBZA Hypothetical protein OS=Gibberella zeae OX=5523 GN=	5	5	4	2	1	5	5	5	4	2	1	5	50.8	50.8	40.259	372	372;372;372;372;394	0	323.31	15.1	15.1	12.4	7	3	15.9	102280000000	4193500000	4143500000	4432000000	7586600000	3111300000	7528900000	6026800000	5740900000	5927700000	7502100000	0	4331100000
Q4I1N3;A0A2H3H7L4;A0A1I9F7Y5	Q4I1N3;A0A2H3H7L4;A0A1I9F7Y5	sp|Q4I1N3|MET3_GIBZE Sulfate adenylyltransferase OS=Gibberella zeae (strain ATCC MYA-4620 / CBS 123657 / FGSC 9075 / NRRL 31084 / PH-1) OX=229533 GN=MET3 PE=3 SV=2;tr|A0A2H3H7L4|A0A2H3H7L4_GIBZA Sulfate adenylyltransferase OS=Gibberella zeae OX=5518 GN=MET	sp|Q4I1N3|MET3_GIBZE Sulfate adenylyltransferase OS=Gibberella zeae (strain ATCC MYA-4620 / CBS 123657 / FGSC 9075 / NRRL 31084 / PH-1) OX=229533 GN=MET3 PE=3 SV=2;tr|A0A2H3H7L4|A0A2H3H7L4_GIBZA Sulfate adenylyltransferase OS=Gibberella zeae OX=5519 GN=MET	sp|Q4I1N3|MET3_GIBZE Sulfate adenylyltransferase OS=Gibberella zeae (strain ATCC MYA-4620 / CBS 123657 / FGSC 9075 / NRRL 31084 / PH-1) OX=229533 GN=MET3 PE=3 SV=2;tr|A0A2H3H7L4|A0A2H3H7L4_GIBZA Sulfate adenylyltransferase OS=Gibberella zeae OX=5520 GN=MET	sp|Q4I1N3|MET3_GIBZE Sulfate adenylyltransferase OS=Gibberella zeae (strain ATCC MYA-4620 / CBS 123657 / FGSC 9075 / NRRL 31084 / PH-1) OX=229533 GN=MET3 PE=3 SV=2;tr|A0A2H3H7L4|A0A2H3H7L4_GIBZA Sulfate adenylyltransferase OS=Gibberella zeae OX=5521 GN=MET	sp|Q4I1N3|MET3_GIBZE Sulfate adenylyltransferase OS=Gibberella zeae (strain ATCC MYA-4620 / CBS 123657 / FGSC 9075 / NRRL 31084 / PH-1) OX=229533 GN=MET3 PE=3 SV=2;tr|A0A2H3H7L4|A0A2H3H7L4_GIBZA Sulfate adenylyltransferase OS=Gibberella zeae OX=5522 GN=MET	sp|Q4I1N3|MET3_GIBZE Sulfate adenylyltransferase OS=Gibberella zeae (strain ATCC MYA-4620 / CBS 123657 / FGSC 9075 / NRRL 31084 / PH-1) OX=229533 GN=MET3 PE=3 SV=2;tr|A0A2H3H7L4|A0A2H3H7L4_GIBZA Sulfate adenylyltransferase OS=Gibberella zeae OX=5523 GN=MET	28	28	31	8	18	11	28	28	31	8	18	11	76.3	76.3	64.289	574	574;574;574	0	323.31	56.4	55.4	69	17.1	38	17.6	225950000000	55030000000	68149000000	54364000000	3660800000	4684700000	7128700000	47114000000	56004000000	44273000000	6403400000	9337500000	6938500000
Q4I5I4;A0A2H3HCX9;A0A1I9FH61	Q4I5I4;A0A2H3HCX9;A0A1I9FH61	sp|Q4I5I4|SPT5_GIBZE Transcription elongation factor SPT5 OS=Gibberella zeae (strain ATCC MYA-4620 / CBS 123657 / FGSC 9075 / NRRL 31084 / PH-1) OX=229533 GN=SPT5 PE=3 SV=1;tr|A0A2H3HCX9|A0A2H3HCX9_GIBZA Transcription elongation factor SPT5 OS=Gibberella z	sp|Q4I5I4|SPT5_GIBZE Transcription elongation factor SPT5 OS=Gibberella zeae (strain ATCC MYA-4620 / CBS 123657 / FGSC 9075 / NRRL 31084 / PH-1) OX=229533 GN=SPT5 PE=3 SV=1;tr|A0A2H3HCX9|A0A2H3HCX9_GIBZA Transcription elongation factor SPT6 OS=Gibberella z	sp|Q4I5I4|SPT5_GIBZE Transcription elongation factor SPT5 OS=Gibberella zeae (strain ATCC MYA-4620 / CBS 123657 / FGSC 9075 / NRRL 31084 / PH-1) OX=229533 GN=SPT5 PE=3 SV=1;tr|A0A2H3HCX9|A0A2H3HCX9_GIBZA Transcription elongation factor SPT7 OS=Gibberella z	sp|Q4I5I4|SPT5_GIBZE Transcription elongation factor SPT5 OS=Gibberella zeae (strain ATCC MYA-4620 / CBS 123657 / FGSC 9075 / NRRL 31084 / PH-1) OX=229533 GN=SPT5 PE=3 SV=1;tr|A0A2H3HCX9|A0A2H3HCX9_GIBZA Transcription elongation factor SPT8 OS=Gibberella z	sp|Q4I5I4|SPT5_GIBZE Transcription elongation factor SPT5 OS=Gibberella zeae (strain ATCC MYA-4620 / CBS 123657 / FGSC 9075 / NRRL 31084 / PH-1) OX=229533 GN=SPT5 PE=3 SV=1;tr|A0A2H3HCX9|A0A2H3HCX9_GIBZA Transcription elongation factor SPT9 OS=Gibberella z	sp|Q4I5I4|SPT5_GIBZE Transcription elongation factor SPT5 OS=Gibberella zeae (strain ATCC MYA-4620 / CBS 123657 / FGSC 9075 / NRRL 31084 / PH-1) OX=229533 GN=SPT5 PE=3 SV=1;tr|A0A2H3HCX9|A0A2H3HCX9_GIBZA Transcription elongation factor SPT10 OS=Gibberella z	4	2	3	1	0	2	4	2	3	1	0	2	13.1	13.1	113.13	1042	1042;1042;1042	0	323.31	6.5	4.5	5.8	2.4	0	3.2	4098700000	563590000	395360000	731810000	65676000	0	485690000	426390000	376210000	556970000	0	0	503730000
I1RYL5;A0A2H3FCH4	I1RYL5;A0A2H3FCH4	tr|I1RYL5|I1RYL5_GIBZE Endoplasmic reticulum chaperone BiP OS=Gibberella zeae (strain ATCC MYA-4620 / CBS 123657 / FGSC 9075 / NRRL 31084 / PH-1) OX=229533 GN=FG09471.1 PE=3 SV=1;tr|A0A2H3FCH4|A0A2H3FCH4_GIBZA Endoplasmic reticulum chaperone BiP OS=Gibbere	tr|I1RYL5|I1RYL5_GIBZE Endoplasmic reticulum chaperone BiP OS=Gibberella zeae (strain ATCC MYA-4620 / CBS 123657 / FGSC 9075 / NRRL 31084 / PH-1) OX=229533 GN=FG09471.1 PE=3 SV=1;tr|A0A2H3FCH4|A0A2H3FCH5_GIBZA Endoplasmic reticulum chaperone BiP OS=Gibbere	tr|I1RYL5|I1RYL5_GIBZE Endoplasmic reticulum chaperone BiP OS=Gibberella zeae (strain ATCC MYA-4620 / CBS 123657 / FGSC 9075 / NRRL 31084 / PH-1) OX=229533 GN=FG09471.1 PE=3 SV=1;tr|A0A2H3FCH4|A0A2H3FCH6_GIBZA Endoplasmic reticulum chaperone BiP OS=Gibbere	tr|I1RYL5|I1RYL5_GIBZE Endoplasmic reticulum chaperone BiP OS=Gibberella zeae (strain ATCC MYA-4620 / CBS 123657 / FGSC 9075 / NRRL 31084 / PH-1) OX=229533 GN=FG09471.1 PE=3 SV=1;tr|A0A2H3FCH4|A0A2H3FCH7_GIBZA Endoplasmic reticulum chaperone BiP OS=Gibbere	tr|I1RYL5|I1RYL5_GIBZE Endoplasmic reticulum chaperone BiP OS=Gibberella zeae (strain ATCC MYA-4620 / CBS 123657 / FGSC 9075 / NRRL 31084 / PH-1) OX=229533 GN=FG09471.1 PE=3 SV=1;tr|A0A2H3FCH4|A0A2H3FCH8_GIBZA Endoplasmic reticulum chaperone BiP OS=Gibbere	tr|I1RYL5|I1RYL5_GIBZE Endoplasmic reticulum chaperone BiP OS=Gibberella zeae (strain ATCC MYA-4620 / CBS 123657 / FGSC 9075 / NRRL 31084 / PH-1) OX=229533 GN=FG09471.1 PE=3 SV=1;tr|A0A2H3FCH4|A0A2H3FCH9_GIBZA Endoplasmic reticulum chaperone BiP OS=Gibbere	28	29	27	20	39	27	27	28	26	19	38	26	59	57.3	72.505	663	663;663	0	323.31	39.4	44.8	40.6	31.1	52.9	39.5	614000000000	48507000000	59311000000	60910000000	38387000000	45582000000	79420000000	51171000000	53196000000	60524000000	49535000000	79421000000	59268000000
I1RYW6;A0A2H3FCM4;A0A4E9DRZ9	I1RYW6;A0A2H3FCM4;A0A4E9DRZ9	tr|I1RYW6|I1RYW6_GIBZE Dihydroorotase OS=Gibberella zeae (strain ATCC MYA-4620 / CBS 123657 / FGSC 9075 / NRRL 31084 / PH-1) OX=229533 GN=FG09577.1 PE=3 SV=1;tr|A0A2H3FCM4|A0A2H3FCM4_GIBZA Dihydroorotase OS=Gibberella zeae OX=5518 GN=FGRA07_07273 PE=3 SV=1	tr|I1RYW6|I1RYW6_GIBZE Dihydroorotase OS=Gibberella zeae (strain ATCC MYA-4620 / CBS 123657 / FGSC 9075 / NRRL 31084 / PH-1) OX=229533 GN=FG09577.1 PE=3 SV=1;tr|A0A2H3FCM4|A0A2H3FCM4_GIBZA Dihydroorotase OS=Gibberella zeae OX=5518 GN=FGRA07_07273 PE=3 SV=2	tr|I1RYW6|I1RYW6_GIBZE Dihydroorotase OS=Gibberella zeae (strain ATCC MYA-4620 / CBS 123657 / FGSC 9075 / NRRL 31084 / PH-1) OX=229533 GN=FG09577.1 PE=3 SV=1;tr|A0A2H3FCM4|A0A2H3FCM4_GIBZA Dihydroorotase OS=Gibberella zeae OX=5518 GN=FGRA07_07273 PE=3 SV=3	tr|I1RYW6|I1RYW6_GIBZE Dihydroorotase OS=Gibberella zeae (strain ATCC MYA-4620 / CBS 123657 / FGSC 9075 / NRRL 31084 / PH-1) OX=229533 GN=FG09577.1 PE=3 SV=1;tr|A0A2H3FCM4|A0A2H3FCM4_GIBZA Dihydroorotase OS=Gibberella zeae OX=5518 GN=FGRA07_07273 PE=3 SV=4	tr|I1RYW6|I1RYW6_GIBZE Dihydroorotase OS=Gibberella zeae (strain ATCC MYA-4620 / CBS 123657 / FGSC 9075 / NRRL 31084 / PH-1) OX=229533 GN=FG09577.1 PE=3 SV=1;tr|A0A2H3FCM4|A0A2H3FCM4_GIBZA Dihydroorotase OS=Gibberella zeae OX=5518 GN=FGRA07_07273 PE=3 SV=5	tr|I1RYW6|I1RYW6_GIBZE Dihydroorotase OS=Gibberella zeae (strain ATCC MYA-4620 / CBS 123657 / FGSC 9075 / NRRL 31084 / PH-1) OX=229533 GN=FG09577.1 PE=3 SV=1;tr|A0A2H3FCM4|A0A2H3FCM4_GIBZA Dihydroorotase OS=Gibberella zeae OX=5518 GN=FGRA07_07273 PE=3 SV=6	4	5	5	5	8	6	4	5	5	5	8	6	43.4	43.4	38.837	357	357;360;364	0	323.31	22.1	25.2	25.2	25.2	31.1	29.4	30707000000	1547800000	1934300000	2956100000	2547300000	1508800000	3796700000	2183400000	1967500000	2473900000	2604900000	2669900000	1996100000
I1RYX6;A0A2H3FCM8	I1RYX6;A0A2H3FCM8	tr|I1RYX6|I1RYX6_GIBZE 3-isopropylmalate dehydratase OS=Gibberella zeae (strain ATCC MYA-4620 / CBS 123657 / FGSC 9075 / NRRL 31084 / PH-1) OX=229533 GN=FG09589.1 PE=3 SV=1;tr|A0A2H3FCM8|A0A2H3FCM8_GIBZA 3-isopropylmalate dehydratase OS=Gibberella zeae OX=	tr|I1RYX6|I1RYX6_GIBZE 3-isopropylmalate dehydratase OS=Gibberella zeae (strain ATCC MYA-4620 / CBS 123657 / FGSC 9075 / NRRL 31084 / PH-1) OX=229533 GN=FG09589.1 PE=3 SV=1;tr|A0A2H3FCM8|A0A2H3FCM8_GIBZA 4-isopropylmalate dehydratase OS=Gibberella zeae OX=	tr|I1RYX6|I1RYX6_GIBZE 3-isopropylmalate dehydratase OS=Gibberella zeae (strain ATCC MYA-4620 / CBS 123657 / FGSC 9075 / NRRL 31084 / PH-1) OX=229533 GN=FG09589.1 PE=3 SV=1;tr|A0A2H3FCM8|A0A2H3FCM8_GIBZA 5-isopropylmalate dehydratase OS=Gibberella zeae OX=	tr|I1RYX6|I1RYX6_GIBZE 3-isopropylmalate dehydratase OS=Gibberella zeae (strain ATCC MYA-4620 / CBS 123657 / FGSC 9075 / NRRL 31084 / PH-1) OX=229533 GN=FG09589.1 PE=3 SV=1;tr|A0A2H3FCM8|A0A2H3FCM8_GIBZA 6-isopropylmalate dehydratase OS=Gibberella zeae OX=	tr|I1RYX6|I1RYX6_GIBZE 3-isopropylmalate dehydratase OS=Gibberella zeae (strain ATCC MYA-4620 / CBS 123657 / FGSC 9075 / NRRL 31084 / PH-1) OX=229533 GN=FG09589.1 PE=3 SV=1;tr|A0A2H3FCM8|A0A2H3FCM8_GIBZA 7-isopropylmalate dehydratase OS=Gibberella zeae OX=	tr|I1RYX6|I1RYX6_GIBZE 3-isopropylmalate dehydratase OS=Gibberella zeae (strain ATCC MYA-4620 / CBS 123657 / FGSC 9075 / NRRL 31084 / PH-1) OX=229533 GN=FG09589.1 PE=3 SV=1;tr|A0A2H3FCM8|A0A2H3FCM8_GIBZA 8-isopropylmalate dehydratase OS=Gibberella zeae OX=	10	8	12	1	0	3	10	8	12	1	0	3	40.2	40.2	84.553	777	777;777	0	323.31	16.6	12.4	22.8	1.5	0	5	20896000000	2461900000	2177800000	4270500000	36076000	0	214510000	1746900000	1496000000	3572600000	0	0	238800000
I1RYU3;A0A2H3FCQ4	I1RYU3;A0A2H3FCQ4	tr|I1RYU3|I1RYU3_GIBZE DJ-1_PfpI domain-containing protein OS=Gibberella zeae (strain ATCC MYA-4620 / CBS 123657 / FGSC 9075 / NRRL 31084 / PH-1) OX=229533 GN=FG09552.1 PE=4 SV=1;tr|A0A2H3FCQ4|A0A2H3FCQ4_GIBZA Hypothetical protein OS=Gibberella zeae OX=551	tr|I1RYU3|I1RYU3_GIBZE DJ-1_PfpI domain-containing protein OS=Gibberella zeae (strain ATCC MYA-4620 / CBS 123657 / FGSC 9075 / NRRL 31084 / PH-1) OX=229533 GN=FG09552.1 PE=4 SV=1;tr|A0A2H3FCQ4|A0A2H3FCQ4_GIBZA Hypothetical protein OS=Gibberella zeae OX=552	tr|I1RYU3|I1RYU3_GIBZE DJ-1_PfpI domain-containing protein OS=Gibberella zeae (strain ATCC MYA-4620 / CBS 123657 / FGSC 9075 / NRRL 31084 / PH-1) OX=229533 GN=FG09552.1 PE=4 SV=1;tr|A0A2H3FCQ4|A0A2H3FCQ4_GIBZA Hypothetical protein OS=Gibberella zeae OX=553	tr|I1RYU3|I1RYU3_GIBZE DJ-1_PfpI domain-containing protein OS=Gibberella zeae (strain ATCC MYA-4620 / CBS 123657 / FGSC 9075 / NRRL 31084 / PH-1) OX=229533 GN=FG09552.1 PE=4 SV=1;tr|A0A2H3FCQ4|A0A2H3FCQ4_GIBZA Hypothetical protein OS=Gibberella zeae OX=554	tr|I1RYU3|I1RYU3_GIBZE DJ-1_PfpI domain-containing protein OS=Gibberella zeae (strain ATCC MYA-4620 / CBS 123657 / FGSC 9075 / NRRL 31084 / PH-1) OX=229533 GN=FG09552.1 PE=4 SV=1;tr|A0A2H3FCQ4|A0A2H3FCQ4_GIBZA Hypothetical protein OS=Gibberella zeae OX=555	tr|I1RYU3|I1RYU3_GIBZE DJ-1_PfpI domain-containing protein OS=Gibberella zeae (strain ATCC MYA-4620 / CBS 123657 / FGSC 9075 / NRRL 31084 / PH-1) OX=229533 GN=FG09552.1 PE=4 SV=1;tr|A0A2H3FCQ4|A0A2H3FCQ4_GIBZA Hypothetical protein OS=Gibberella zeae OX=556	4	2	2	0	0	1	4	2	2	0	0	1	59.2	59.2	32.053	294	294;294	0	323.31	22.8	9.5	9.5	0	0	4.1	46979000000	490630000	614380000	450840000	0	0	0	564700000	740690000	442180000	0	0	0
I1RZ20;A0A2H3FCT3;A0A4V6J8J5	I1RZ20;A0A2H3FCT3;A0A4V6J8J5	tr|I1RZ20|I1RZ20_GIBZE Uncharacterized protein OS=Gibberella zeae (strain ATCC MYA-4620 / CBS 123657 / FGSC 9075 / NRRL 31084 / PH-1) OX=229533 GN=FG09638.1 PE=3 SV=1;tr|A0A2H3FCT3|A0A2H3FCT3_GIBZA Hypothetical protein OS=Gibberella zeae OX=5518 GN=FGRA07_	tr|I1RZ20|I1RZ20_GIBZE Uncharacterized protein OS=Gibberella zeae (strain ATCC MYA-4620 / CBS 123657 / FGSC 9075 / NRRL 31084 / PH-1) OX=229533 GN=FG09638.1 PE=3 SV=1;tr|A0A2H3FCT3|A0A2H3FCT3_GIBZA Hypothetical protein OS=Gibberella zeae OX=5518 GN=FGRA08_	tr|I1RZ20|I1RZ20_GIBZE Uncharacterized protein OS=Gibberella zeae (strain ATCC MYA-4620 / CBS 123657 / FGSC 9075 / NRRL 31084 / PH-1) OX=229533 GN=FG09638.1 PE=3 SV=1;tr|A0A2H3FCT3|A0A2H3FCT3_GIBZA Hypothetical protein OS=Gibberella zeae OX=5518 GN=FGRA09_	tr|I1RZ20|I1RZ20_GIBZE Uncharacterized protein OS=Gibberella zeae (strain ATCC MYA-4620 / CBS 123657 / FGSC 9075 / NRRL 31084 / PH-1) OX=229533 GN=FG09638.1 PE=3 SV=1;tr|A0A2H3FCT3|A0A2H3FCT3_GIBZA Hypothetical protein OS=Gibberella zeae OX=5518 GN=FGRA10_	tr|I1RZ20|I1RZ20_GIBZE Uncharacterized protein OS=Gibberella zeae (strain ATCC MYA-4620 / CBS 123657 / FGSC 9075 / NRRL 31084 / PH-1) OX=229533 GN=FG09638.1 PE=3 SV=1;tr|A0A2H3FCT3|A0A2H3FCT3_GIBZA Hypothetical protein OS=Gibberella zeae OX=5518 GN=FGRA11_	tr|I1RZ20|I1RZ20_GIBZE Uncharacterized protein OS=Gibberella zeae (strain ATCC MYA-4620 / CBS 123657 / FGSC 9075 / NRRL 31084 / PH-1) OX=229533 GN=FG09638.1 PE=3 SV=1;tr|A0A2H3FCT3|A0A2H3FCT3_GIBZA Hypothetical protein OS=Gibberella zeae OX=5518 GN=FGRA12_	4	6	7	7	12	11	4	6	7	7	12	11	23.3	23.3	245.58	2228	2228;2228;2228	0	323.31	2.6	3.9	3.8	3.3	6.2	6	14642000000	431570000	961110000	1258200000	1025100000	1781100000	2202700000	413750000	935120000	712430000	1231200000	4093700000	1366800000
I1RZ63;A0A4V6J8J3;A0A2H3FCY4;A0A098DWP8	I1RZ63;A0A4V6J8J3;A0A2H3FCY4;A0A098DWP8	tr|I1RZ63|I1RZ63_GIBZE UBA_e1_C domain-containing protein OS=Gibberella zeae (strain ATCC MYA-4620 / CBS 123657 / FGSC 9075 / NRRL 31084 / PH-1) OX=229533 GN=FGRAMPH1_01T26509 PE=3 SV=1;tr|A0A4V6J8J3|A0A4V6J8J3_GIBZA Hypothetical protein OS=Gibberella zeae	tr|I1RZ63|I1RZ63_GIBZE UBA_e1_C domain-containing protein OS=Gibberella zeae (strain ATCC MYA-4620 / CBS 123657 / FGSC 9075 / NRRL 31084 / PH-1) OX=229533 GN=FGRAMPH1_01T26509 PE=3 SV=1;tr|A0A4V6J8J3|A0A4V6J8J4_GIBZA Hypothetical protein OS=Gibberella zeae	tr|I1RZ63|I1RZ63_GIBZE UBA_e1_C domain-containing protein OS=Gibberella zeae (strain ATCC MYA-4620 / CBS 123657 / FGSC 9075 / NRRL 31084 / PH-1) OX=229533 GN=FGRAMPH1_01T26509 PE=3 SV=1;tr|A0A4V6J8J3|A0A4V6J8J5_GIBZA Hypothetical protein OS=Gibberella zeae	tr|I1RZ63|I1RZ63_GIBZE UBA_e1_C domain-containing protein OS=Gibberella zeae (strain ATCC MYA-4620 / CBS 123657 / FGSC 9075 / NRRL 31084 / PH-1) OX=229533 GN=FGRAMPH1_01T26509 PE=3 SV=1;tr|A0A4V6J8J3|A0A4V6J8J6_GIBZA Hypothetical protein OS=Gibberella zeae	tr|I1RZ63|I1RZ63_GIBZE UBA_e1_C domain-containing protein OS=Gibberella zeae (strain ATCC MYA-4620 / CBS 123657 / FGSC 9075 / NRRL 31084 / PH-1) OX=229533 GN=FGRAMPH1_01T26509 PE=3 SV=1;tr|A0A4V6J8J3|A0A4V6J8J7_GIBZA Hypothetical protein OS=Gibberella zeae	tr|I1RZ63|I1RZ63_GIBZE UBA_e1_C domain-containing protein OS=Gibberella zeae (strain ATCC MYA-4620 / CBS 123657 / FGSC 9075 / NRRL 31084 / PH-1) OX=229533 GN=FGRAMPH1_01T26509 PE=3 SV=1;tr|A0A4V6J8J3|A0A4V6J8J8_GIBZA Hypothetical protein OS=Gibberella zeae	4	3	4	2	1	2	4	3	4	2	1	2	40.3	40.3	115.28	1033	1033;1033;1040;1019	0	323.31	5	3.4	5	2.4	1.5	2.6	35026000000	1334000000	1023600000	1419300000	55886000	34799000	114180000	1458800000	1028100000	1351100000	0	0	0
I1RZB4;A0A2H3FDB3	I1RZB4;A0A2H3FDB3	tr|I1RZB4|I1RZB4_GIBZE Uncharacterized protein OS=Gibberella zeae (strain ATCC MYA-4620 / CBS 123657 / FGSC 9075 / NRRL 31084 / PH-1) OX=229533 GN=FG09747.1 PE=4 SV=1;tr|A0A2H3FDB3|A0A2H3FDB3_GIBZA Hypothetical protein OS=Gibberella zeae OX=5518 GN=FGRA07_	tr|I1RZB4|I1RZB4_GIBZE Uncharacterized protein OS=Gibberella zeae (strain ATCC MYA-4620 / CBS 123657 / FGSC 9075 / NRRL 31084 / PH-1) OX=229533 GN=FG09747.1 PE=4 SV=1;tr|A0A2H3FDB3|A0A2H3FDB3_GIBZA Hypothetical protein OS=Gibberella zeae OX=5518 GN=FGRA08_	tr|I1RZB4|I1RZB4_GIBZE Uncharacterized protein OS=Gibberella zeae (strain ATCC MYA-4620 / CBS 123657 / FGSC 9075 / NRRL 31084 / PH-1) OX=229533 GN=FG09747.1 PE=4 SV=1;tr|A0A2H3FDB3|A0A2H3FDB3_GIBZA Hypothetical protein OS=Gibberella zeae OX=5518 GN=FGRA09_	tr|I1RZB4|I1RZB4_GIBZE Uncharacterized protein OS=Gibberella zeae (strain ATCC MYA-4620 / CBS 123657 / FGSC 9075 / NRRL 31084 / PH-1) OX=229533 GN=FG09747.1 PE=4 SV=1;tr|A0A2H3FDB3|A0A2H3FDB3_GIBZA Hypothetical protein OS=Gibberella zeae OX=5518 GN=FGRA10_	tr|I1RZB4|I1RZB4_GIBZE Uncharacterized protein OS=Gibberella zeae (strain ATCC MYA-4620 / CBS 123657 / FGSC 9075 / NRRL 31084 / PH-1) OX=229533 GN=FG09747.1 PE=4 SV=1;tr|A0A2H3FDB3|A0A2H3FDB3_GIBZA Hypothetical protein OS=Gibberella zeae OX=5518 GN=FGRA11_	tr|I1RZB4|I1RZB4_GIBZE Uncharacterized protein OS=Gibberella zeae (strain ATCC MYA-4620 / CBS 123657 / FGSC 9075 / NRRL 31084 / PH-1) OX=229533 GN=FG09747.1 PE=4 SV=1;tr|A0A2H3FDB3|A0A2H3FDB3_GIBZA Hypothetical protein OS=Gibberella zeae OX=5518 GN=FGRA12_	4	4	4	0	0	2	4	4	4	0	0	2	48.9	48.9	53.226	472	472;472	0	323.31	8.9	11	9.1	0	0	6.1	124470000000	1265100000	861840000	583690000	0	0	113670000	969850000	638250000	518950000	0	0	223000000
I1RA49;A0A2H3FDV8	I1RA49;A0A2H3FDV8	tr|I1RA49|I1RA49_GIBZE ATP synthase subunit 4 OS=Gibberella zeae (strain ATCC MYA-4620 / CBS 123657 / FGSC 9075 / NRRL 31084 / PH-1) OX=229533 GN=FG00373.1 PE=3 SV=1;tr|A0A2H3FDV8|A0A2H3FDV8_GIBZA ATP synthase subunit 4 OS=Gibberella zeae OX=5518 GN=FGRA07	tr|I1RA49|I1RA49_GIBZE ATP synthase subunit 4 OS=Gibberella zeae (strain ATCC MYA-4620 / CBS 123657 / FGSC 9075 / NRRL 31084 / PH-1) OX=229533 GN=FG00373.1 PE=3 SV=1;tr|A0A2H3FDV8|A0A2H3FDV8_GIBZA ATP synthase subunit 4 OS=Gibberella zeae OX=5518 GN=FGRA08	tr|I1RA49|I1RA49_GIBZE ATP synthase subunit 4 OS=Gibberella zeae (strain ATCC MYA-4620 / CBS 123657 / FGSC 9075 / NRRL 31084 / PH-1) OX=229533 GN=FG00373.1 PE=3 SV=1;tr|A0A2H3FDV8|A0A2H3FDV8_GIBZA ATP synthase subunit 4 OS=Gibberella zeae OX=5518 GN=FGRA09	tr|I1RA49|I1RA49_GIBZE ATP synthase subunit 4 OS=Gibberella zeae (strain ATCC MYA-4620 / CBS 123657 / FGSC 9075 / NRRL 31084 / PH-1) OX=229533 GN=FG00373.1 PE=3 SV=1;tr|A0A2H3FDV8|A0A2H3FDV8_GIBZA ATP synthase subunit 4 OS=Gibberella zeae OX=5518 GN=FGRA10	tr|I1RA49|I1RA49_GIBZE ATP synthase subunit 4 OS=Gibberella zeae (strain ATCC MYA-4620 / CBS 123657 / FGSC 9075 / NRRL 31084 / PH-1) OX=229533 GN=FG00373.1 PE=3 SV=1;tr|A0A2H3FDV8|A0A2H3FDV8_GIBZA ATP synthase subunit 4 OS=Gibberella zeae OX=5518 GN=FGRA11	tr|I1RA49|I1RA49_GIBZE ATP synthase subunit 4 OS=Gibberella zeae (strain ATCC MYA-4620 / CBS 123657 / FGSC 9075 / NRRL 31084 / PH-1) OX=229533 GN=FG00373.1 PE=3 SV=1;tr|A0A2H3FDV8|A0A2H3FDV8_GIBZA ATP synthase subunit 4 OS=Gibberella zeae OX=5518 GN=FGRA12	4	4	2	1	0	3	4	4	2	1	0	3	45	45	26.347	242	242;242	0	323.31	18.2	18.2	10.7	3.7	0	14.9	85116000000	2970000000	1673600000	1023100000	0	0	400660000	3700200000	1963500000	0	0	0	730960000
A0A4U9F7J7;I1RA70;A0A2H3FDX7	A0A4U9F7J7;I1RA70;A0A2H3FDX7	tr|A0A4U9F7J7|A0A4U9F7J7_GIBZA Hypothetical protein OS=Gibberella zeae OX=5518 GN=MDC_LOCUS482435 PE=3 SV=1;tr|I1RA70|I1RA70_GIBZE Uncharacterized protein OS=Gibberella zeae (strain ATCC MYA-4620 / CBS 123657 / FGSC 9075 / NRRL 31084 / PH-1) OX=229533 GN=F	tr|A0A4U9F7J7|A0A4U9F7J7_GIBZA Hypothetical protein OS=Gibberella zeae OX=5518 GN=MDC_LOCUS482435 PE=3 SV=1;tr|I1RA70|I1RA70_GIBZE Uncharacterized protein OS=Gibberella zeae (strain ATCC MYA-4620 / CBS 123657 / FGSC 9075 / NRRL 31084 / PH-1) OX=229534 GN=F	tr|A0A4U9F7J7|A0A4U9F7J7_GIBZA Hypothetical protein OS=Gibberella zeae OX=5518 GN=MDC_LOCUS482435 PE=3 SV=1;tr|I1RA70|I1RA70_GIBZE Uncharacterized protein OS=Gibberella zeae (strain ATCC MYA-4620 / CBS 123657 / FGSC 9075 / NRRL 31084 / PH-1) OX=229535 GN=F	tr|A0A4U9F7J7|A0A4U9F7J7_GIBZA Hypothetical protein OS=Gibberella zeae OX=5518 GN=MDC_LOCUS482435 PE=3 SV=1;tr|I1RA70|I1RA70_GIBZE Uncharacterized protein OS=Gibberella zeae (strain ATCC MYA-4620 / CBS 123657 / FGSC 9075 / NRRL 31084 / PH-1) OX=229536 GN=F	tr|A0A4U9F7J7|A0A4U9F7J7_GIBZA Hypothetical protein OS=Gibberella zeae OX=5518 GN=MDC_LOCUS482435 PE=3 SV=1;tr|I1RA70|I1RA70_GIBZE Uncharacterized protein OS=Gibberella zeae (strain ATCC MYA-4620 / CBS 123657 / FGSC 9075 / NRRL 31084 / PH-1) OX=229537 GN=F	tr|A0A4U9F7J7|A0A4U9F7J7_GIBZA Hypothetical protein OS=Gibberella zeae OX=5518 GN=MDC_LOCUS482435 PE=3 SV=1;tr|I1RA70|I1RA70_GIBZE Uncharacterized protein OS=Gibberella zeae (strain ATCC MYA-4620 / CBS 123657 / FGSC 9075 / NRRL 31084 / PH-1) OX=229538 GN=F	6	6	5	5	1	5	6	6	5	5	1	5	54.3	54.3	14.965	129	129;152;152	0	323.31	39.5	39.5	38.8	34.9	10.1	34.9	254570000000	12734000000	14579000000	15322000000	4102600000	45882000	8973200000	20722000000	17175000000	25692000000	10774000000	0	6443800000
V6QUV7;A0A2H3FE63	V6QUV7;A0A2H3FE63	tr|V6QUV7|V6QUV7_GIBZE Uncharacterized protein OS=Gibberella zeae (strain ATCC MYA-4620 / CBS 123657 / FGSC 9075 / NRRL 31084 / PH-1) OX=229533 GN=FG00491.1 PE=3 SV=1;tr|A0A2H3FE63|A0A2H3FE63_GIBZA Hypothetical protein OS=Gibberella zeae OX=5518 GN=FGRA07_	tr|V6QUV7|V6QUV7_GIBZE Uncharacterized protein OS=Gibberella zeae (strain ATCC MYA-4620 / CBS 123657 / FGSC 9075 / NRRL 31084 / PH-1) OX=229533 GN=FG00491.1 PE=3 SV=1;tr|A0A2H3FE63|A0A2H3FE63_GIBZA Hypothetical protein OS=Gibberella zeae OX=5518 GN=FGRA08_	tr|V6QUV7|V6QUV7_GIBZE Uncharacterized protein OS=Gibberella zeae (strain ATCC MYA-4620 / CBS 123657 / FGSC 9075 / NRRL 31084 / PH-1) OX=229533 GN=FG00491.1 PE=3 SV=1;tr|A0A2H3FE63|A0A2H3FE63_GIBZA Hypothetical protein OS=Gibberella zeae OX=5518 GN=FGRA09_	tr|V6QUV7|V6QUV7_GIBZE Uncharacterized protein OS=Gibberella zeae (strain ATCC MYA-4620 / CBS 123657 / FGSC 9075 / NRRL 31084 / PH-1) OX=229533 GN=FG00491.1 PE=3 SV=1;tr|A0A2H3FE63|A0A2H3FE63_GIBZA Hypothetical protein OS=Gibberella zeae OX=5518 GN=FGRA10_	tr|V6QUV7|V6QUV7_GIBZE Uncharacterized protein OS=Gibberella zeae (strain ATCC MYA-4620 / CBS 123657 / FGSC 9075 / NRRL 31084 / PH-1) OX=229533 GN=FG00491.1 PE=3 SV=1;tr|A0A2H3FE63|A0A2H3FE63_GIBZA Hypothetical protein OS=Gibberella zeae OX=5518 GN=FGRA11_	tr|V6QUV7|V6QUV7_GIBZE Uncharacterized protein OS=Gibberella zeae (strain ATCC MYA-4620 / CBS 123657 / FGSC 9075 / NRRL 31084 / PH-1) OX=229533 GN=FG00491.1 PE=3 SV=1;tr|A0A2H3FE63|A0A2H3FE63_GIBZA Hypothetical protein OS=Gibberella zeae OX=5518 GN=FGRA12_	10	11	10	12	12	17	10	11	10	12	12	17	48	48	62.419	562	562;562	0	323.31	26.3	27.9	27	29.5	29.7	36.8	111880000000	14658000000	12540000000	13854000000	6778400000	3747400000	18016000000	11158000000	13040000000	11242000000	8753200000	10540000000	9208300000
I1RAS4;A0A2H3FEF7;A0A8H3Q9W2	I1RAS4;A0A2H3FEF7;A0A8H3Q9W2	tr|I1RAS4|I1RAS4_GIBZE Uncharacterized protein OS=Gibberella zeae (strain ATCC MYA-4620 / CBS 123657 / FGSC 9075 / NRRL 31084 / PH-1) OX=229533 GN=FG00609.1 PE=3 SV=1;tr|A0A2H3FEF7|A0A2H3FEF7_GIBZA Hypothetical protein OS=Gibberella zeae OX=5518 GN=FGRA07_	tr|I1RAS4|I1RAS4_GIBZE Uncharacterized protein OS=Gibberella zeae (strain ATCC MYA-4620 / CBS 123657 / FGSC 9075 / NRRL 31084 / PH-1) OX=229533 GN=FG00609.1 PE=3 SV=1;tr|A0A2H3FEF7|A0A2H3FEF7_GIBZA Hypothetical protein OS=Gibberella zeae OX=5518 GN=FGRA08_	tr|I1RAS4|I1RAS4_GIBZE Uncharacterized protein OS=Gibberella zeae (strain ATCC MYA-4620 / CBS 123657 / FGSC 9075 / NRRL 31084 / PH-1) OX=229533 GN=FG00609.1 PE=3 SV=1;tr|A0A2H3FEF7|A0A2H3FEF7_GIBZA Hypothetical protein OS=Gibberella zeae OX=5518 GN=FGRA09_	tr|I1RAS4|I1RAS4_GIBZE Uncharacterized protein OS=Gibberella zeae (strain ATCC MYA-4620 / CBS 123657 / FGSC 9075 / NRRL 31084 / PH-1) OX=229533 GN=FG00609.1 PE=3 SV=1;tr|A0A2H3FEF7|A0A2H3FEF7_GIBZA Hypothetical protein OS=Gibberella zeae OX=5518 GN=FGRA10_	tr|I1RAS4|I1RAS4_GIBZE Uncharacterized protein OS=Gibberella zeae (strain ATCC MYA-4620 / CBS 123657 / FGSC 9075 / NRRL 31084 / PH-1) OX=229533 GN=FG00609.1 PE=3 SV=1;tr|A0A2H3FEF7|A0A2H3FEF7_GIBZA Hypothetical protein OS=Gibberella zeae OX=5518 GN=FGRA11_	tr|I1RAS4|I1RAS4_GIBZE Uncharacterized protein OS=Gibberella zeae (strain ATCC MYA-4620 / CBS 123657 / FGSC 9075 / NRRL 31084 / PH-1) OX=229533 GN=FG00609.1 PE=3 SV=1;tr|A0A2H3FEF7|A0A2H3FEF7_GIBZA Hypothetical protein OS=Gibberella zeae OX=5518 GN=FGRA12_	5	4	4	6	5	6	5	4	4	6	5	6	85.6	85.6	13.691	125	125;125;168	0	323.31	63.2	52	52	79.2	67.2	79.2	230340000000	24147000000	22196000000	28291000000	21531000000	9574500000	42758000000	19638000000	16780000000	21387000000	31468000000	29545000000	31828000000
I1S103;A0A2H3FEY4;A0A4U9F368;A0A1C3YJK1	I1S103;A0A2H3FEY4;A0A4U9F368;A0A1C3YJK1	tr|I1S103|I1S103_GIBZE Uncharacterized protein OS=Gibberella zeae (strain ATCC MYA-4620 / CBS 123657 / FGSC 9075 / NRRL 31084 / PH-1) OX=229533 GN=FG10396.1 PE=4 SV=1;tr|A0A2H3FEY4|A0A2H3FEY4_GIBZA Uncharacterized protein OS=Gibberella zeae OX=5518 GN=FGRA	tr|I1S103|I1S103_GIBZE Uncharacterized protein OS=Gibberella zeae (strain ATCC MYA-4620 / CBS 123657 / FGSC 9075 / NRRL 31084 / PH-1) OX=229533 GN=FG10396.1 PE=4 SV=1;tr|A0A2H3FEY4|A0A2H3FEY4_GIBZA Uncharacterized protein OS=Gibberella zeae OX=5519 GN=FGRA	tr|I1S103|I1S103_GIBZE Uncharacterized protein OS=Gibberella zeae (strain ATCC MYA-4620 / CBS 123657 / FGSC 9075 / NRRL 31084 / PH-1) OX=229533 GN=FG10396.1 PE=4 SV=1;tr|A0A2H3FEY4|A0A2H3FEY4_GIBZA Uncharacterized protein OS=Gibberella zeae OX=5520 GN=FGRA	tr|I1S103|I1S103_GIBZE Uncharacterized protein OS=Gibberella zeae (strain ATCC MYA-4620 / CBS 123657 / FGSC 9075 / NRRL 31084 / PH-1) OX=229533 GN=FG10396.1 PE=4 SV=1;tr|A0A2H3FEY4|A0A2H3FEY4_GIBZA Uncharacterized protein OS=Gibberella zeae OX=5521 GN=FGRA	tr|I1S103|I1S103_GIBZE Uncharacterized protein OS=Gibberella zeae (strain ATCC MYA-4620 / CBS 123657 / FGSC 9075 / NRRL 31084 / PH-1) OX=229533 GN=FG10396.1 PE=4 SV=1;tr|A0A2H3FEY4|A0A2H3FEY4_GIBZA Uncharacterized protein OS=Gibberella zeae OX=5522 GN=FGRA	tr|I1S103|I1S103_GIBZE Uncharacterized protein OS=Gibberella zeae (strain ATCC MYA-4620 / CBS 123657 / FGSC 9075 / NRRL 31084 / PH-1) OX=229533 GN=FG10396.1 PE=4 SV=1;tr|A0A2H3FEY4|A0A2H3FEY4_GIBZA Uncharacterized protein OS=Gibberella zeae OX=5523 GN=FGRA	3	5	3	11	11	11	3	5	3	11	11	11	90.5	90.5	15.124	137	137;137;177;177	0	323.31	30.7	48.9	28.5	90.5	90.5	90.5	173110000000	940240000	1163500000	1211800000	37375000000	25994000000	64893000000	1077500000	920720000	1188600000	48802000000	61085000000	50162000000
I1S0V7;A0A4U9EII2;A0A2H3FF33	I1S0V7;A0A4U9EII2;A0A2H3FF33	tr|I1S0V7|I1S0V7_GIBZE Isocitrate dehydrogenase [NADP] OS=Gibberella zeae (strain ATCC MYA-4620 / CBS 123657 / FGSC 9075 / NRRL 31084 / PH-1) OX=229533 GN=FG10347.1 PE=3 SV=1;tr|A0A4U9EII2|A0A4U9EII2_GIBZA Isocitrate dehydrogenase [NADP] OS=Gibberella zeae	tr|I1S0V7|I1S0V7_GIBZE Isocitrate dehydrogenase [NADP] OS=Gibberella zeae (strain ATCC MYA-4620 / CBS 123657 / FGSC 9075 / NRRL 31084 / PH-1) OX=229533 GN=FG10347.1 PE=3 SV=1;tr|A0A4U9EII2|A0A4U9EII3_GIBZA Isocitrate dehydrogenase [NADP] OS=Gibberella zeae	tr|I1S0V7|I1S0V7_GIBZE Isocitrate dehydrogenase [NADP] OS=Gibberella zeae (strain ATCC MYA-4620 / CBS 123657 / FGSC 9075 / NRRL 31084 / PH-1) OX=229533 GN=FG10347.1 PE=3 SV=1;tr|A0A4U9EII2|A0A4U9EII4_GIBZA Isocitrate dehydrogenase [NADP] OS=Gibberella zeae	tr|I1S0V7|I1S0V7_GIBZE Isocitrate dehydrogenase [NADP] OS=Gibberella zeae (strain ATCC MYA-4620 / CBS 123657 / FGSC 9075 / NRRL 31084 / PH-1) OX=229533 GN=FG10347.1 PE=3 SV=1;tr|A0A4U9EII2|A0A4U9EII5_GIBZA Isocitrate dehydrogenase [NADP] OS=Gibberella zeae	tr|I1S0V7|I1S0V7_GIBZE Isocitrate dehydrogenase [NADP] OS=Gibberella zeae (strain ATCC MYA-4620 / CBS 123657 / FGSC 9075 / NRRL 31084 / PH-1) OX=229533 GN=FG10347.1 PE=3 SV=1;tr|A0A4U9EII2|A0A4U9EII6_GIBZA Isocitrate dehydrogenase [NADP] OS=Gibberella zeae	tr|I1S0V7|I1S0V7_GIBZE Isocitrate dehydrogenase [NADP] OS=Gibberella zeae (strain ATCC MYA-4620 / CBS 123657 / FGSC 9075 / NRRL 31084 / PH-1) OX=229533 GN=FG10347.1 PE=3 SV=1;tr|A0A4U9EII2|A0A4U9EII7_GIBZA Isocitrate dehydrogenase [NADP] OS=Gibberella zeae	17	20	18	7	23	16	17	20	18	7	23	16	58.7	58.7	51.884	463	463;463;546	0	323.31	30.2	32.2	32.6	17.5	49.7	30	99784000000	8788700000	15623000000	13571000000	1455600000	19648000000	8167500000	10531000000	13609000000	9702600000	2972900000	33184000000	7569700000
I1S0K0;A0A8H3JKM1;A0A4U9EI86;A0A2H3FFF7;A0A8H3K1H3	I1S0K0;A0A8H3JKM1;A0A4U9EI86;A0A2H3FFF7;A0A8H3K1H3	tr|I1S0K0|I1S0K0_GIBZE DAO domain-containing protein OS=Gibberella zeae (strain ATCC MYA-4620 / CBS 123657 / FGSC 9075 / NRRL 31084 / PH-1) OX=229533 GN=FG10229.1 PE=4 SV=1;tr|A0A8H3JKM1|A0A8H3JKM1_GIBZA Hypothetical protein OS=Gibberella zeae OX=5518 GN=M	tr|I1S0K0|I1S0K0_GIBZE DAO domain-containing protein OS=Gibberella zeae (strain ATCC MYA-4620 / CBS 123657 / FGSC 9075 / NRRL 31084 / PH-1) OX=229533 GN=FG10229.1 PE=4 SV=1;tr|A0A8H3JKM1|A0A8H3JKM1_GIBZA Hypothetical protein OS=Gibberella zeae OX=5519 GN=M	tr|I1S0K0|I1S0K0_GIBZE DAO domain-containing protein OS=Gibberella zeae (strain ATCC MYA-4620 / CBS 123657 / FGSC 9075 / NRRL 31084 / PH-1) OX=229533 GN=FG10229.1 PE=4 SV=1;tr|A0A8H3JKM1|A0A8H3JKM1_GIBZA Hypothetical protein OS=Gibberella zeae OX=5520 GN=M	tr|I1S0K0|I1S0K0_GIBZE DAO domain-containing protein OS=Gibberella zeae (strain ATCC MYA-4620 / CBS 123657 / FGSC 9075 / NRRL 31084 / PH-1) OX=229533 GN=FG10229.1 PE=4 SV=1;tr|A0A8H3JKM1|A0A8H3JKM1_GIBZA Hypothetical protein OS=Gibberella zeae OX=5521 GN=M	tr|I1S0K0|I1S0K0_GIBZE DAO domain-containing protein OS=Gibberella zeae (strain ATCC MYA-4620 / CBS 123657 / FGSC 9075 / NRRL 31084 / PH-1) OX=229533 GN=FG10229.1 PE=4 SV=1;tr|A0A8H3JKM1|A0A8H3JKM1_GIBZA Hypothetical protein OS=Gibberella zeae OX=5522 GN=M	tr|I1S0K0|I1S0K0_GIBZE DAO domain-containing protein OS=Gibberella zeae (strain ATCC MYA-4620 / CBS 123657 / FGSC 9075 / NRRL 31084 / PH-1) OX=229533 GN=FG10229.1 PE=4 SV=1;tr|A0A8H3JKM1|A0A8H3JKM1_GIBZA Hypothetical protein OS=Gibberella zeae OX=5523 GN=M	13	14	11	14	14	16	13	14	11	14	14	16	52.1	52.1	49.881	457	457;457;457;457;458	0	323.31	35.4	37.4	35.4	36.5	39.2	46	51425000000	5786500000	7169400000	5954000000	9288600000	3788000000	14471000000	5847900000	4483700000	4536200000	13070000000	9199400000	11873000000
V6RY56;A0A2H3FFJ6;A0A098D9N3;A0A8G1G9U1	V6RY56;A0A2H3FFJ6;A0A098D9N3;A0A8G1G9U1	tr|V6RY56|V6RY56_GIBZE Glutamine synthetase OS=Gibberella zeae (strain ATCC MYA-4620 / CBS 123657 / FGSC 9075 / NRRL 31084 / PH-1) OX=229533 GN=FGRAMPH1_01T07679 PE=3 SV=1;tr|A0A2H3FFJ6|A0A2H3FFJ6_GIBZA Glutamine synthetase OS=Gibberella zeae OX=5518 GN=FG	tr|V6RY56|V6RY56_GIBZE Glutamine synthetase OS=Gibberella zeae (strain ATCC MYA-4620 / CBS 123657 / FGSC 9075 / NRRL 31084 / PH-1) OX=229533 GN=FGRAMPH1_01T07679 PE=3 SV=1;tr|A0A2H3FFJ6|A0A2H3FFJ6_GIBZA Glutamine synthetase OS=Gibberella zeae OX=5519 GN=FG	tr|V6RY56|V6RY56_GIBZE Glutamine synthetase OS=Gibberella zeae (strain ATCC MYA-4620 / CBS 123657 / FGSC 9075 / NRRL 31084 / PH-1) OX=229533 GN=FGRAMPH1_01T07679 PE=3 SV=1;tr|A0A2H3FFJ6|A0A2H3FFJ6_GIBZA Glutamine synthetase OS=Gibberella zeae OX=5520 GN=FG	tr|V6RY56|V6RY56_GIBZE Glutamine synthetase OS=Gibberella zeae (strain ATCC MYA-4620 / CBS 123657 / FGSC 9075 / NRRL 31084 / PH-1) OX=229533 GN=FGRAMPH1_01T07679 PE=3 SV=1;tr|A0A2H3FFJ6|A0A2H3FFJ6_GIBZA Glutamine synthetase OS=Gibberella zeae OX=5521 GN=FG	tr|V6RY56|V6RY56_GIBZE Glutamine synthetase OS=Gibberella zeae (strain ATCC MYA-4620 / CBS 123657 / FGSC 9075 / NRRL 31084 / PH-1) OX=229533 GN=FGRAMPH1_01T07679 PE=3 SV=1;tr|A0A2H3FFJ6|A0A2H3FFJ6_GIBZA Glutamine synthetase OS=Gibberella zeae OX=5522 GN=FG	tr|V6RY56|V6RY56_GIBZE Glutamine synthetase OS=Gibberella zeae (strain ATCC MYA-4620 / CBS 123657 / FGSC 9075 / NRRL 31084 / PH-1) OX=229533 GN=FGRAMPH1_01T07679 PE=3 SV=1;tr|A0A2H3FFJ6|A0A2H3FFJ6_GIBZA Glutamine synthetase OS=Gibberella zeae OX=5523 GN=FG	11	12	12	6	7	9	11	12	12	6	7	9	40.4	40.4	39.641	354	354;354;332;354	0	323.31	35.9	35.9	35.9	24.6	28.2	30.5	139100000000	21451000000	33631000000	37216000000	2344800000	738060000	7654900000	21588000000	24146000000	28172000000	5945900000	2984000000	6683600000
I1RQE8;A0A2H3FG58	I1RQE8;A0A2H3FG58	tr|I1RQE8|I1RQE8_GIBZE Serine hydroxymethyltransferase OS=Gibberella zeae (strain ATCC MYA-4620 / CBS 123657 / FGSC 9075 / NRRL 31084 / PH-1) OX=229533 GN=FG06290.1 PE=3 SV=1;tr|A0A2H3FG58|A0A2H3FG58_GIBZA Serine hydroxymethyltransferase OS=Gibberella zeae	tr|I1RQE8|I1RQE8_GIBZE Serine hydroxymethyltransferase OS=Gibberella zeae (strain ATCC MYA-4620 / CBS 123657 / FGSC 9075 / NRRL 31084 / PH-1) OX=229533 GN=FG06290.1 PE=3 SV=1;tr|A0A2H3FG58|A0A2H3FG59_GIBZA Serine hydroxymethyltransferase OS=Gibberella zeae	tr|I1RQE8|I1RQE8_GIBZE Serine hydroxymethyltransferase OS=Gibberella zeae (strain ATCC MYA-4620 / CBS 123657 / FGSC 9075 / NRRL 31084 / PH-1) OX=229533 GN=FG06290.1 PE=3 SV=1;tr|A0A2H3FG58|A0A2H3FG60_GIBZA Serine hydroxymethyltransferase OS=Gibberella zeae	tr|I1RQE8|I1RQE8_GIBZE Serine hydroxymethyltransferase OS=Gibberella zeae (strain ATCC MYA-4620 / CBS 123657 / FGSC 9075 / NRRL 31084 / PH-1) OX=229533 GN=FG06290.1 PE=3 SV=1;tr|A0A2H3FG58|A0A2H3FG61_GIBZA Serine hydroxymethyltransferase OS=Gibberella zeae	tr|I1RQE8|I1RQE8_GIBZE Serine hydroxymethyltransferase OS=Gibberella zeae (strain ATCC MYA-4620 / CBS 123657 / FGSC 9075 / NRRL 31084 / PH-1) OX=229533 GN=FG06290.1 PE=3 SV=1;tr|A0A2H3FG58|A0A2H3FG62_GIBZA Serine hydroxymethyltransferase OS=Gibberella zeae	tr|I1RQE8|I1RQE8_GIBZE Serine hydroxymethyltransferase OS=Gibberella zeae (strain ATCC MYA-4620 / CBS 123657 / FGSC 9075 / NRRL 31084 / PH-1) OX=229533 GN=FG06290.1 PE=3 SV=1;tr|A0A2H3FG58|A0A2H3FG63_GIBZA Serine hydroxymethyltransferase OS=Gibberella zeae	9	12	10	0	0	5	8	11	9	0	0	5	53.7	51.9	53.455	484	484;484	0	323.31	22.9	32.4	26.4	0	0	12.4	48948000000	4311600000	6326000000	6154100000	0	0	933640000	5123900000	4826600000	5463600000	0	0	787450000
A0A2H3FGA9;I1RQG7;A0A4U9FC97;I1RQG6;A0A4U9FH04;A0A1C3YK34	A0A2H3FGA9;I1RQG7;A0A4U9FC97	tr|A0A2H3FGA9|A0A2H3FGA9_GIBZA Uncharacterized protein OS=Gibberella zeae OX=5518 GN=FGRA07_05902 PE=3 SV=1;tr|I1RQG7|I1RQG7_GIBZE Uncharacterized protein OS=Gibberella zeae (strain ATCC MYA-4620 / CBS 123657 / FGSC 9075 / NRRL 31084 / PH-1) OX=229533 GN=F	tr|A0A2H3FGA9|A0A2H3FGA9_GIBZA Uncharacterized protein OS=Gibberella zeae OX=5518 GN=FGRA07_05902 PE=3 SV=1;tr|I1RQG7|I1RQG7_GIBZE Uncharacterized protein OS=Gibberella zeae (strain ATCC MYA-4620 / CBS 123657 / FGSC 9075 / NRRL 31084 / PH-1) OX=229534 GN=F	tr|A0A2H3FGA9|A0A2H3FGA9_GIBZA Uncharacterized protein OS=Gibberella zeae OX=5518 GN=FGRA07_05902 PE=3 SV=1;tr|I1RQG7|I1RQG7_GIBZE Uncharacterized protein OS=Gibberella zeae (strain ATCC MYA-4620 / CBS 123657 / FGSC 9075 / NRRL 31084 / PH-1) OX=229535 GN=F	tr|A0A2H3FGA9|A0A2H3FGA9_GIBZA Uncharacterized protein OS=Gibberella zeae OX=5518 GN=FGRA07_05902 PE=3 SV=1;tr|I1RQG7|I1RQG7_GIBZE Uncharacterized protein OS=Gibberella zeae (strain ATCC MYA-4620 / CBS 123657 / FGSC 9075 / NRRL 31084 / PH-1) OX=229536 GN=F	tr|A0A2H3FGA9|A0A2H3FGA9_GIBZA Uncharacterized protein OS=Gibberella zeae OX=5518 GN=FGRA07_05902 PE=3 SV=1;tr|I1RQG7|I1RQG7_GIBZE Uncharacterized protein OS=Gibberella zeae (strain ATCC MYA-4620 / CBS 123657 / FGSC 9075 / NRRL 31084 / PH-1) OX=229537 GN=F	tr|A0A2H3FGA9|A0A2H3FGA9_GIBZA Uncharacterized protein OS=Gibberella zeae OX=5518 GN=FGRA07_05902 PE=3 SV=1;tr|I1RQG7|I1RQG7_GIBZE Uncharacterized protein OS=Gibberella zeae (strain ATCC MYA-4620 / CBS 123657 / FGSC 9075 / NRRL 31084 / PH-1) OX=229538 GN=F	3	3	3	3	0	1	0	0	0	0	0	0	16	1.4	175.48	1611	1611;680;680;645;659;659	0	323.31	3.2	2.8	3.2	3.2	0	1.1	33414000000	1517200000	567190000	1702200000	58611000	0	115020000	1982300000	0	2123400000	0	0	0
I1RQE7;A0A2H3FGC8;A0A098E4X8	I1RQE7;A0A2H3FGC8;A0A098E4X8	tr|I1RQE7|I1RQE7_GIBZE Uncharacterized protein OS=Gibberella zeae (strain ATCC MYA-4620 / CBS 123657 / FGSC 9075 / NRRL 31084 / PH-1) OX=229533 GN=FGRAMPH1_01T19953 PE=3 SV=1;tr|A0A2H3FGC8|A0A2H3FGC8_GIBZA 60S ribosomal protein L3 OS=Gibberella zeae OX=551	tr|I1RQE7|I1RQE7_GIBZE Uncharacterized protein OS=Gibberella zeae (strain ATCC MYA-4620 / CBS 123657 / FGSC 9075 / NRRL 31084 / PH-1) OX=229533 GN=FGRAMPH1_01T19953 PE=3 SV=1;tr|A0A2H3FGC8|A0A2H3FGC8_GIBZA 60S ribosomal protein L3 OS=Gibberella zeae OX=552	tr|I1RQE7|I1RQE7_GIBZE Uncharacterized protein OS=Gibberella zeae (strain ATCC MYA-4620 / CBS 123657 / FGSC 9075 / NRRL 31084 / PH-1) OX=229533 GN=FGRAMPH1_01T19953 PE=3 SV=1;tr|A0A2H3FGC8|A0A2H3FGC8_GIBZA 60S ribosomal protein L3 OS=Gibberella zeae OX=553	tr|I1RQE7|I1RQE7_GIBZE Uncharacterized protein OS=Gibberella zeae (strain ATCC MYA-4620 / CBS 123657 / FGSC 9075 / NRRL 31084 / PH-1) OX=229533 GN=FGRAMPH1_01T19953 PE=3 SV=1;tr|A0A2H3FGC8|A0A2H3FGC8_GIBZA 60S ribosomal protein L3 OS=Gibberella zeae OX=554	tr|I1RQE7|I1RQE7_GIBZE Uncharacterized protein OS=Gibberella zeae (strain ATCC MYA-4620 / CBS 123657 / FGSC 9075 / NRRL 31084 / PH-1) OX=229533 GN=FGRAMPH1_01T19953 PE=3 SV=1;tr|A0A2H3FGC8|A0A2H3FGC8_GIBZA 60S ribosomal protein L3 OS=Gibberella zeae OX=555	tr|I1RQE7|I1RQE7_GIBZE Uncharacterized protein OS=Gibberella zeae (strain ATCC MYA-4620 / CBS 123657 / FGSC 9075 / NRRL 31084 / PH-1) OX=229533 GN=FGRAMPH1_01T19953 PE=3 SV=1;tr|A0A2H3FGC8|A0A2H3FGC8_GIBZA 60S ribosomal protein L3 OS=Gibberella zeae OX=556	8	7	8	5	1	7	8	7	8	5	1	7	43.7	43.7	44.08	391	391;391;378	0	323.31	18.7	16.1	18.7	13.8	2.3	17.9	80580000000	5060400000	7143500000	6535400000	844600000	27102000	2250900000	6281300000	7207800000	5576300000	1800400000	0	2154500000
I1RYP9;A0A2H3FGJ1;A0A8H3JNF0	I1RYP9;A0A2H3FGJ1;A0A8H3JNF0	tr|I1RYP9|I1RYP9_GIBZE Uncharacterized protein OS=Gibberella zeae (strain ATCC MYA-4620 / CBS 123657 / FGSC 9075 / NRRL 31084 / PH-1) OX=229533 GN=FG09507.1 PE=4 SV=1;tr|A0A2H3FGJ1|A0A2H3FGJ1_GIBZA Hypothetical protein OS=Gibberella zeae OX=5518 GN=FGRA07_	tr|I1RYP9|I1RYP9_GIBZE Uncharacterized protein OS=Gibberella zeae (strain ATCC MYA-4620 / CBS 123657 / FGSC 9075 / NRRL 31084 / PH-1) OX=229533 GN=FG09507.1 PE=4 SV=1;tr|A0A2H3FGJ1|A0A2H3FGJ1_GIBZA Hypothetical protein OS=Gibberella zeae OX=5518 GN=FGRA08_	tr|I1RYP9|I1RYP9_GIBZE Uncharacterized protein OS=Gibberella zeae (strain ATCC MYA-4620 / CBS 123657 / FGSC 9075 / NRRL 31084 / PH-1) OX=229533 GN=FG09507.1 PE=4 SV=1;tr|A0A2H3FGJ1|A0A2H3FGJ1_GIBZA Hypothetical protein OS=Gibberella zeae OX=5518 GN=FGRA09_	tr|I1RYP9|I1RYP9_GIBZE Uncharacterized protein OS=Gibberella zeae (strain ATCC MYA-4620 / CBS 123657 / FGSC 9075 / NRRL 31084 / PH-1) OX=229533 GN=FG09507.1 PE=4 SV=1;tr|A0A2H3FGJ1|A0A2H3FGJ1_GIBZA Hypothetical protein OS=Gibberella zeae OX=5518 GN=FGRA10_	tr|I1RYP9|I1RYP9_GIBZE Uncharacterized protein OS=Gibberella zeae (strain ATCC MYA-4620 / CBS 123657 / FGSC 9075 / NRRL 31084 / PH-1) OX=229533 GN=FG09507.1 PE=4 SV=1;tr|A0A2H3FGJ1|A0A2H3FGJ1_GIBZA Hypothetical protein OS=Gibberella zeae OX=5518 GN=FGRA11_	tr|I1RYP9|I1RYP9_GIBZE Uncharacterized protein OS=Gibberella zeae (strain ATCC MYA-4620 / CBS 123657 / FGSC 9075 / NRRL 31084 / PH-1) OX=229533 GN=FG09507.1 PE=4 SV=1;tr|A0A2H3FGJ1|A0A2H3FGJ1_GIBZA Hypothetical protein OS=Gibberella zeae OX=5518 GN=FGRA12_	6	8	10	11	6	9	6	8	10	11	6	9	36.3	36.3	108.09	990	990;990;989	0	323.31	9.1	11.9	14.8	13.3	9	12.6	66264000000	1429900000	1848600000	2835200000	2463300000	1549800000	2851800000	1435400000	2177000000	2282500000	3933800000	4100400000	2885100000
I1RQ32;A0A2H3FGT7	I1RQ32;A0A2H3FGT7	tr|I1RQ32|I1RQ32_GIBZE Rab GDP dissociation inhibitor OS=Gibberella zeae (strain ATCC MYA-4620 / CBS 123657 / FGSC 9075 / NRRL 31084 / PH-1) OX=229533 GN=FG06166.1 PE=3 SV=1;tr|A0A2H3FGT7|A0A2H3FGT7_GIBZA Rab GDP dissociation inhibitor OS=Gibberella zeae O	tr|I1RQ32|I1RQ32_GIBZE Rab GDP dissociation inhibitor OS=Gibberella zeae (strain ATCC MYA-4620 / CBS 123657 / FGSC 9075 / NRRL 31084 / PH-1) OX=229533 GN=FG06166.1 PE=3 SV=1;tr|A0A2H3FGT7|A0A2H3FGT8_GIBZA Rab GDP dissociation inhibitor OS=Gibberella zeae O	tr|I1RQ32|I1RQ32_GIBZE Rab GDP dissociation inhibitor OS=Gibberella zeae (strain ATCC MYA-4620 / CBS 123657 / FGSC 9075 / NRRL 31084 / PH-1) OX=229533 GN=FG06166.1 PE=3 SV=1;tr|A0A2H3FGT7|A0A2H3FGT9_GIBZA Rab GDP dissociation inhibitor OS=Gibberella zeae O	tr|I1RQ32|I1RQ32_GIBZE Rab GDP dissociation inhibitor OS=Gibberella zeae (strain ATCC MYA-4620 / CBS 123657 / FGSC 9075 / NRRL 31084 / PH-1) OX=229533 GN=FG06166.1 PE=3 SV=1;tr|A0A2H3FGT7|A0A2H3FGT10_GIBZA Rab GDP dissociation inhibitor OS=Gibberella zeae O	tr|I1RQ32|I1RQ32_GIBZE Rab GDP dissociation inhibitor OS=Gibberella zeae (strain ATCC MYA-4620 / CBS 123657 / FGSC 9075 / NRRL 31084 / PH-1) OX=229533 GN=FG06166.1 PE=3 SV=1;tr|A0A2H3FGT7|A0A2H3FGT11_GIBZA Rab GDP dissociation inhibitor OS=Gibberella zeae O	tr|I1RQ32|I1RQ32_GIBZE Rab GDP dissociation inhibitor OS=Gibberella zeae (strain ATCC MYA-4620 / CBS 123657 / FGSC 9075 / NRRL 31084 / PH-1) OX=229533 GN=FG06166.1 PE=3 SV=1;tr|A0A2H3FGT7|A0A2H3FGT12_GIBZA Rab GDP dissociation inhibitor OS=Gibberella zeae O	3	4	6	0	0	1	3	4	6	0	0	1	56.2	56.2	51.459	464	464;464	0	323.31	7.8	13.8	19.8	0	0	2.6	35829000000	1410800000	1404200000	1989300000	0	0	371070000	2147800000	1713300000	2351900000	0	0	0
Q4HZB8;A0A2H3FH13	Q4HZB8;A0A2H3FH13	sp|Q4HZB8|FKBP_GIBZE FK506-binding protein 1 OS=Gibberella zeae (strain ATCC MYA-4620 / CBS 123657 / FGSC 9075 / NRRL 31084 / PH-1) OX=229533 GN=FPR1 PE=3 SV=2;tr|A0A2H3FH13|A0A2H3FH13_GIBZA Peptidylprolyl isomerase OS=Gibberella zeae OX=5518 GN=FGRA07_073	sp|Q4HZB8|FKBP_GIBZE FK506-binding protein 1 OS=Gibberella zeae (strain ATCC MYA-4620 / CBS 123657 / FGSC 9075 / NRRL 31084 / PH-1) OX=229533 GN=FPR1 PE=3 SV=2;tr|A0A2H3FH13|A0A2H3FH13_GIBZA Peptidylprolyl isomerase OS=Gibberella zeae OX=5518 GN=FGRA07_074	sp|Q4HZB8|FKBP_GIBZE FK506-binding protein 1 OS=Gibberella zeae (strain ATCC MYA-4620 / CBS 123657 / FGSC 9075 / NRRL 31084 / PH-1) OX=229533 GN=FPR1 PE=3 SV=2;tr|A0A2H3FH13|A0A2H3FH13_GIBZA Peptidylprolyl isomerase OS=Gibberella zeae OX=5518 GN=FGRA07_075	sp|Q4HZB8|FKBP_GIBZE FK506-binding protein 1 OS=Gibberella zeae (strain ATCC MYA-4620 / CBS 123657 / FGSC 9075 / NRRL 31084 / PH-1) OX=229533 GN=FPR1 PE=3 SV=2;tr|A0A2H3FH13|A0A2H3FH13_GIBZA Peptidylprolyl isomerase OS=Gibberella zeae OX=5518 GN=FGRA07_076	sp|Q4HZB8|FKBP_GIBZE FK506-binding protein 1 OS=Gibberella zeae (strain ATCC MYA-4620 / CBS 123657 / FGSC 9075 / NRRL 31084 / PH-1) OX=229533 GN=FPR1 PE=3 SV=2;tr|A0A2H3FH13|A0A2H3FH13_GIBZA Peptidylprolyl isomerase OS=Gibberella zeae OX=5518 GN=FGRA07_077	sp|Q4HZB8|FKBP_GIBZE FK506-binding protein 1 OS=Gibberella zeae (strain ATCC MYA-4620 / CBS 123657 / FGSC 9075 / NRRL 31084 / PH-1) OX=229533 GN=FPR1 PE=3 SV=2;tr|A0A2H3FH13|A0A2H3FH13_GIBZA Peptidylprolyl isomerase OS=Gibberella zeae OX=5518 GN=FGRA07_078	9	9	9	9	9	9	9	9	9	9	9	9	90.1	90.1	11.884	111	111;146	0	323.31	90.1	90.1	90.1	90.1	90.1	90.1	1617900000000	69037000000	65702000000	93306000000	69081000000	43762000000	107210000000	48403000000	52828000000	62636000000	82640000000	74760000000	80764000000
I1RPK0;A0A4E9E248;A0A2H3FH21	I1RPK0;A0A4E9E248;A0A2H3FH21	tr|I1RPK0|I1RPK0_GIBZE Nucleoside diphosphate kinase OS=Gibberella zeae (strain ATCC MYA-4620 / CBS 123657 / FGSC 9075 / NRRL 31084 / PH-1) OX=229533 GN=FG05972.1 PE=3 SV=1;tr|A0A4E9E248|A0A4E9E248_GIBZA Nucleoside diphosphate kinase OS=Gibberella zeae OX=	tr|I1RPK0|I1RPK0_GIBZE Nucleoside diphosphate kinase OS=Gibberella zeae (strain ATCC MYA-4620 / CBS 123657 / FGSC 9075 / NRRL 31084 / PH-1) OX=229533 GN=FG05972.1 PE=3 SV=1;tr|A0A4E9E248|A0A4E9E249_GIBZA Nucleoside diphosphate kinase OS=Gibberella zeae OX=	tr|I1RPK0|I1RPK0_GIBZE Nucleoside diphosphate kinase OS=Gibberella zeae (strain ATCC MYA-4620 / CBS 123657 / FGSC 9075 / NRRL 31084 / PH-1) OX=229533 GN=FG05972.1 PE=3 SV=1;tr|A0A4E9E248|A0A4E9E250_GIBZA Nucleoside diphosphate kinase OS=Gibberella zeae OX=	tr|I1RPK0|I1RPK0_GIBZE Nucleoside diphosphate kinase OS=Gibberella zeae (strain ATCC MYA-4620 / CBS 123657 / FGSC 9075 / NRRL 31084 / PH-1) OX=229533 GN=FG05972.1 PE=3 SV=1;tr|A0A4E9E248|A0A4E9E251_GIBZA Nucleoside diphosphate kinase OS=Gibberella zeae OX=	tr|I1RPK0|I1RPK0_GIBZE Nucleoside diphosphate kinase OS=Gibberella zeae (strain ATCC MYA-4620 / CBS 123657 / FGSC 9075 / NRRL 31084 / PH-1) OX=229533 GN=FG05972.1 PE=3 SV=1;tr|A0A4E9E248|A0A4E9E252_GIBZA Nucleoside diphosphate kinase OS=Gibberella zeae OX=	tr|I1RPK0|I1RPK0_GIBZE Nucleoside diphosphate kinase OS=Gibberella zeae (strain ATCC MYA-4620 / CBS 123657 / FGSC 9075 / NRRL 31084 / PH-1) OX=229533 GN=FG05972.1 PE=3 SV=1;tr|A0A4E9E248|A0A4E9E253_GIBZA Nucleoside diphosphate kinase OS=Gibberella zeae OX=	7	8	9	8	9	10	7	8	9	8	9	10	36.1	36.1	26.014	238	238;238;238	0	323.31	28.2	32.8	31.5	31.5	29.8	35.7	653080000000	38445000000	46316000000	43906000000	59015000000	55666000000	113530000000	39167000000	43287000000	44640000000	85384000000	114230000000	76731000000
I1RPR1;A0A2H3FH63;A0A859I973	I1RPR1;A0A2H3FH63	tr|I1RPR1|I1RPR1_GIBZE ATP citrate synthase OS=Gibberella zeae (strain ATCC MYA-4620 / CBS 123657 / FGSC 9075 / NRRL 31084 / PH-1) OX=229533 GN=FG06039.1 PE=4 SV=1;tr|A0A2H3FH63|A0A2H3FH63_GIBZA ATP citrate synthase OS=Gibberella zeae OX=5518 GN=FGRA07_061	tr|I1RPR1|I1RPR1_GIBZE ATP citrate synthase OS=Gibberella zeae (strain ATCC MYA-4620 / CBS 123657 / FGSC 9075 / NRRL 31084 / PH-1) OX=229533 GN=FG06039.1 PE=4 SV=1;tr|A0A2H3FH63|A0A2H3FH63_GIBZA ATP citrate synthase OS=Gibberella zeae OX=5518 GN=FGRA07_062	tr|I1RPR1|I1RPR1_GIBZE ATP citrate synthase OS=Gibberella zeae (strain ATCC MYA-4620 / CBS 123657 / FGSC 9075 / NRRL 31084 / PH-1) OX=229533 GN=FG06039.1 PE=4 SV=1;tr|A0A2H3FH63|A0A2H3FH63_GIBZA ATP citrate synthase OS=Gibberella zeae OX=5518 GN=FGRA07_063	tr|I1RPR1|I1RPR1_GIBZE ATP citrate synthase OS=Gibberella zeae (strain ATCC MYA-4620 / CBS 123657 / FGSC 9075 / NRRL 31084 / PH-1) OX=229533 GN=FG06039.1 PE=4 SV=1;tr|A0A2H3FH63|A0A2H3FH63_GIBZA ATP citrate synthase OS=Gibberella zeae OX=5518 GN=FGRA07_064	tr|I1RPR1|I1RPR1_GIBZE ATP citrate synthase OS=Gibberella zeae (strain ATCC MYA-4620 / CBS 123657 / FGSC 9075 / NRRL 31084 / PH-1) OX=229533 GN=FG06039.1 PE=4 SV=1;tr|A0A2H3FH63|A0A2H3FH63_GIBZA ATP citrate synthase OS=Gibberella zeae OX=5518 GN=FGRA07_065	tr|I1RPR1|I1RPR1_GIBZE ATP citrate synthase OS=Gibberella zeae (strain ATCC MYA-4620 / CBS 123657 / FGSC 9075 / NRRL 31084 / PH-1) OX=229533 GN=FG06039.1 PE=4 SV=1;tr|A0A2H3FH63|A0A2H3FH63_GIBZA ATP citrate synthase OS=Gibberella zeae OX=5518 GN=FGRA07_066	24	27	26	10	11	17	24	27	26	10	11	17	71	71	53.225	489	489;489;78	0	323.31	52.4	60.9	64.2	26.8	29.7	42.7	400720000000	93031000000	102410000000	82852000000	3063300000	2671900000	7469800000	73343000000	81950000000	65192000000	7335300000	10016000000	7009000000
I1RRV3;A0A2H3FHS3	I1RRV3;A0A2H3FHS3	tr|I1RRV3|I1RRV3_GIBZE ATP synthase F1 subunit epsilon OS=Gibberella zeae (strain ATCC MYA-4620 / CBS 123657 / FGSC 9075 / NRRL 31084 / PH-1) OX=229533 GN=FG06846.1 PE=3 SV=1;tr|A0A2H3FHS3|A0A2H3FHS3_GIBZA ATP synthase F1 subunit epsilon OS=Gibberella zeae	tr|I1RRV3|I1RRV3_GIBZE ATP synthase F1 subunit epsilon OS=Gibberella zeae (strain ATCC MYA-4620 / CBS 123657 / FGSC 9075 / NRRL 31084 / PH-1) OX=229533 GN=FG06846.1 PE=3 SV=1;tr|A0A2H3FHS3|A0A2H3FHS3_GIBZA ATP synthase F2 subunit epsilon OS=Gibberella zeae	tr|I1RRV3|I1RRV3_GIBZE ATP synthase F1 subunit epsilon OS=Gibberella zeae (strain ATCC MYA-4620 / CBS 123657 / FGSC 9075 / NRRL 31084 / PH-1) OX=229533 GN=FG06846.1 PE=3 SV=1;tr|A0A2H3FHS3|A0A2H3FHS3_GIBZA ATP synthase F3 subunit epsilon OS=Gibberella zeae	tr|I1RRV3|I1RRV3_GIBZE ATP synthase F1 subunit epsilon OS=Gibberella zeae (strain ATCC MYA-4620 / CBS 123657 / FGSC 9075 / NRRL 31084 / PH-1) OX=229533 GN=FG06846.1 PE=3 SV=1;tr|A0A2H3FHS3|A0A2H3FHS3_GIBZA ATP synthase F4 subunit epsilon OS=Gibberella zeae	tr|I1RRV3|I1RRV3_GIBZE ATP synthase F1 subunit epsilon OS=Gibberella zeae (strain ATCC MYA-4620 / CBS 123657 / FGSC 9075 / NRRL 31084 / PH-1) OX=229533 GN=FG06846.1 PE=3 SV=1;tr|A0A2H3FHS3|A0A2H3FHS3_GIBZA ATP synthase F5 subunit epsilon OS=Gibberella zeae	tr|I1RRV3|I1RRV3_GIBZE ATP synthase F1 subunit epsilon OS=Gibberella zeae (strain ATCC MYA-4620 / CBS 123657 / FGSC 9075 / NRRL 31084 / PH-1) OX=229533 GN=FG06846.1 PE=3 SV=1;tr|A0A2H3FHS3|A0A2H3FHS3_GIBZA ATP synthase F6 subunit epsilon OS=Gibberella zeae	4	3	2	6	4	5	4	3	2	6	4	5	47.9	47.9	11.038	96	96;96	0	323.31	28.1	22.9	14.6	46.9	36.5	35.4	110210000000	434320000	985960000	1250700000	1781400000	405740000	2135500000	1562400000	3139500000	4397800000	2938200000	2517600000	3728600000
I1RYS3;A0A2H3FHT7	I1RYS3;A0A2H3FHT7	tr|I1RYS3|I1RYS3_GIBZE 3(2),5-bisphosphate nucleotidase OS=Gibberella zeae (strain ATCC MYA-4620 / CBS 123657 / FGSC 9075 / NRRL 31084 / PH-1) OX=229533 GN=FG09532.1 PE=3 SV=1;tr|A0A2H3FHT7|A0A2H3FHT7_GIBZA 3(2),5-bisphosphate nucleotidase OS=Gibbere	tr|I1RYS3|I1RYS3_GIBZE 3(2),5-bisphosphate nucleotidase OS=Gibberella zeae (strain ATCC MYA-4620 / CBS 123657 / FGSC 9075 / NRRL 31084 / PH-1) OX=229533 GN=FG09532.1 PE=3 SV=1;tr|A0A2H3FHT7|A0A2H3FHT7_GIBZA 3(2),6-bisphosphate nucleotidase OS=Gibbere	tr|I1RYS3|I1RYS3_GIBZE 3(2),5-bisphosphate nucleotidase OS=Gibberella zeae (strain ATCC MYA-4620 / CBS 123657 / FGSC 9075 / NRRL 31084 / PH-1) OX=229533 GN=FG09532.1 PE=3 SV=1;tr|A0A2H3FHT7|A0A2H3FHT7_GIBZA 3(2),7-bisphosphate nucleotidase OS=Gibbere	tr|I1RYS3|I1RYS3_GIBZE 3(2),5-bisphosphate nucleotidase OS=Gibberella zeae (strain ATCC MYA-4620 / CBS 123657 / FGSC 9075 / NRRL 31084 / PH-1) OX=229533 GN=FG09532.1 PE=3 SV=1;tr|A0A2H3FHT7|A0A2H3FHT7_GIBZA 3(2),8-bisphosphate nucleotidase OS=Gibbere	tr|I1RYS3|I1RYS3_GIBZE 3(2),5-bisphosphate nucleotidase OS=Gibberella zeae (strain ATCC MYA-4620 / CBS 123657 / FGSC 9075 / NRRL 31084 / PH-1) OX=229533 GN=FG09532.1 PE=3 SV=1;tr|A0A2H3FHT7|A0A2H3FHT7_GIBZA 3(2),9-bisphosphate nucleotidase OS=Gibbere	tr|I1RYS3|I1RYS3_GIBZE 3(2),5-bisphosphate nucleotidase OS=Gibberella zeae (strain ATCC MYA-4620 / CBS 123657 / FGSC 9075 / NRRL 31084 / PH-1) OX=229533 GN=FG09532.1 PE=3 SV=1;tr|A0A2H3FHT7|A0A2H3FHT7_GIBZA 3(2),10-bisphosphate nucleotidase OS=Gibbere	7	8	6	3	0	3	7	8	6	3	0	3	58.8	58.8	37.809	357	357;357	0	323.31	26.3	31.1	24.6	11.8	0	13.2	51401000000	1088400000	931820000	984080000	525660000	0	389640000	981330000	1093000000	1218500000	1289500000	0	549700000
V6RG22;A0A2H3FHX7	V6RG22;A0A2H3FHX7	sp|V6RG22|ERG20_GIBZE Farnesyl pyrophosphate synthase ERG20 OS=Gibberella zeae (strain ATCC MYA-4620 / CBS 123657 / FGSC 9075 / NRRL 31084 / PH-1) OX=229533 GN=ERG20 PE=3 SV=1;tr|A0A2H3FHX7|A0A2H3FHX7_GIBZA Farnesyl pyrophosphate synthetase OS=Gibberella z	sp|V6RG22|ERG20_GIBZE Farnesyl pyrophosphate synthase ERG20 OS=Gibberella zeae (strain ATCC MYA-4620 / CBS 123657 / FGSC 9075 / NRRL 31084 / PH-1) OX=229533 GN=ERG20 PE=3 SV=1;tr|A0A2H3FHX7|A0A2H3FHX8_GIBZA Farnesyl pyrophosphate synthetase OS=Gibberella z	sp|V6RG22|ERG20_GIBZE Farnesyl pyrophosphate synthase ERG20 OS=Gibberella zeae (strain ATCC MYA-4620 / CBS 123657 / FGSC 9075 / NRRL 31084 / PH-1) OX=229533 GN=ERG20 PE=3 SV=1;tr|A0A2H3FHX7|A0A2H3FHX9_GIBZA Farnesyl pyrophosphate synthetase OS=Gibberella z	sp|V6RG22|ERG20_GIBZE Farnesyl pyrophosphate synthase ERG20 OS=Gibberella zeae (strain ATCC MYA-4620 / CBS 123657 / FGSC 9075 / NRRL 31084 / PH-1) OX=229533 GN=ERG20 PE=3 SV=1;tr|A0A2H3FHX7|A0A2H3FHX10_GIBZA Farnesyl pyrophosphate synthetase OS=Gibberella z	sp|V6RG22|ERG20_GIBZE Farnesyl pyrophosphate synthase ERG20 OS=Gibberella zeae (strain ATCC MYA-4620 / CBS 123657 / FGSC 9075 / NRRL 31084 / PH-1) OX=229533 GN=ERG20 PE=3 SV=1;tr|A0A2H3FHX7|A0A2H3FHX11_GIBZA Farnesyl pyrophosphate synthetase OS=Gibberella z	sp|V6RG22|ERG20_GIBZE Farnesyl pyrophosphate synthase ERG20 OS=Gibberella zeae (strain ATCC MYA-4620 / CBS 123657 / FGSC 9075 / NRRL 31084 / PH-1) OX=229533 GN=ERG20 PE=3 SV=1;tr|A0A2H3FHX7|A0A2H3FHX12_GIBZA Farnesyl pyrophosphate synthetase OS=Gibberella z	16	16	17	11	12	13	16	16	17	11	12	13	45.5	45.5	40.011	347	347;347	0	323.31	40.3	40.6	40.6	28.5	33.7	35.4	153580000000	29704000000	40779000000	40390000000	4323400000	1864200000	8434200000	30087000000	33094000000	29035000000	5640200000	4461700000	6319100000
I1RRL5;A0A2H3FI18	I1RRL5;A0A2H3FI18	tr|I1RRL5|I1RRL5_GIBZE AB hydrolase-1 domain-containing protein OS=Gibberella zeae (strain ATCC MYA-4620 / CBS 123657 / FGSC 9075 / NRRL 31084 / PH-1) OX=229533 GN=FG06744.1 PE=4 SV=1;tr|A0A2H3FI18|A0A2H3FI18_GIBZA Hypothetical protein OS=Gibberella zeae O	tr|I1RRL5|I1RRL5_GIBZE AB hydrolase-1 domain-containing protein OS=Gibberella zeae (strain ATCC MYA-4620 / CBS 123657 / FGSC 9075 / NRRL 31084 / PH-1) OX=229533 GN=FG06744.1 PE=4 SV=1;tr|A0A2H3FI18|A0A2H3FI19_GIBZA Hypothetical protein OS=Gibberella zeae O	tr|I1RRL5|I1RRL5_GIBZE AB hydrolase-1 domain-containing protein OS=Gibberella zeae (strain ATCC MYA-4620 / CBS 123657 / FGSC 9075 / NRRL 31084 / PH-1) OX=229533 GN=FG06744.1 PE=4 SV=1;tr|A0A2H3FI18|A0A2H3FI20_GIBZA Hypothetical protein OS=Gibberella zeae O	tr|I1RRL5|I1RRL5_GIBZE AB hydrolase-1 domain-containing protein OS=Gibberella zeae (strain ATCC MYA-4620 / CBS 123657 / FGSC 9075 / NRRL 31084 / PH-1) OX=229533 GN=FG06744.1 PE=4 SV=1;tr|A0A2H3FI18|A0A2H3FI21_GIBZA Hypothetical protein OS=Gibberella zeae O	tr|I1RRL5|I1RRL5_GIBZE AB hydrolase-1 domain-containing protein OS=Gibberella zeae (strain ATCC MYA-4620 / CBS 123657 / FGSC 9075 / NRRL 31084 / PH-1) OX=229533 GN=FG06744.1 PE=4 SV=1;tr|A0A2H3FI18|A0A2H3FI22_GIBZA Hypothetical protein OS=Gibberella zeae O	tr|I1RRL5|I1RRL5_GIBZE AB hydrolase-1 domain-containing protein OS=Gibberella zeae (strain ATCC MYA-4620 / CBS 123657 / FGSC 9075 / NRRL 31084 / PH-1) OX=229533 GN=FG06744.1 PE=4 SV=1;tr|A0A2H3FI18|A0A2H3FI23_GIBZA Hypothetical protein OS=Gibberella zeae O	6	10	11	6	9	8	6	10	11	6	9	8	57.8	57.8	38.39	344	344;344	0	323.31	28.5	37.5	42.7	26.2	34	33.1	42247000000	3818500000	6214200000	6524600000	1762500000	1414600000	1842900000	3639500000	5487000000	4748100000	2950800000	2608600000	2236800000
I1RRV4;A0A2H3FI27;A0A4U9ESV5	I1RRV4;A0A2H3FI27;A0A4U9ESV5	tr|I1RRV4|I1RRV4_GIBZE Valine--tRNA ligase OS=Gibberella zeae (strain ATCC MYA-4620 / CBS 123657 / FGSC 9075 / NRRL 31084 / PH-1) OX=229533 GN=FG06850.1 PE=3 SV=1;tr|A0A2H3FI27|A0A2H3FI27_GIBZA Valine--tRNA ligase OS=Gibberella zeae OX=5518 GN=FGRA07_05440	tr|I1RRV4|I1RRV4_GIBZE Valine--tRNA ligase OS=Gibberella zeae (strain ATCC MYA-4620 / CBS 123657 / FGSC 9075 / NRRL 31084 / PH-1) OX=229533 GN=FG06850.1 PE=3 SV=1;tr|A0A2H3FI27|A0A2H3FI27_GIBZA Valine--tRNA ligase OS=Gibberella zeae OX=5518 GN=FGRA07_05441	tr|I1RRV4|I1RRV4_GIBZE Valine--tRNA ligase OS=Gibberella zeae (strain ATCC MYA-4620 / CBS 123657 / FGSC 9075 / NRRL 31084 / PH-1) OX=229533 GN=FG06850.1 PE=3 SV=1;tr|A0A2H3FI27|A0A2H3FI27_GIBZA Valine--tRNA ligase OS=Gibberella zeae OX=5518 GN=FGRA07_05442	tr|I1RRV4|I1RRV4_GIBZE Valine--tRNA ligase OS=Gibberella zeae (strain ATCC MYA-4620 / CBS 123657 / FGSC 9075 / NRRL 31084 / PH-1) OX=229533 GN=FG06850.1 PE=3 SV=1;tr|A0A2H3FI27|A0A2H3FI27_GIBZA Valine--tRNA ligase OS=Gibberella zeae OX=5518 GN=FGRA07_05443	tr|I1RRV4|I1RRV4_GIBZE Valine--tRNA ligase OS=Gibberella zeae (strain ATCC MYA-4620 / CBS 123657 / FGSC 9075 / NRRL 31084 / PH-1) OX=229533 GN=FG06850.1 PE=3 SV=1;tr|A0A2H3FI27|A0A2H3FI27_GIBZA Valine--tRNA ligase OS=Gibberella zeae OX=5518 GN=FGRA07_05444	tr|I1RRV4|I1RRV4_GIBZE Valine--tRNA ligase OS=Gibberella zeae (strain ATCC MYA-4620 / CBS 123657 / FGSC 9075 / NRRL 31084 / PH-1) OX=229533 GN=FG06850.1 PE=3 SV=1;tr|A0A2H3FI27|A0A2H3FI27_GIBZA Valine--tRNA ligase OS=Gibberella zeae OX=5518 GN=FGRA07_05445	11	8	11	7	5	6	11	8	11	7	5	6	31.3	31.3	123.81	1093	1093;1093;1147	0	323.31	12.9	9	12.6	4.9	4	4.7	68490000000	3163700000	2890300000	4481100000	3715500000	3045400000	4961600000	3413300000	2336100000	4615000000	6815300000	9166800000	4031300000
I1RRF5;A0A2H3FI89	I1RRF5;A0A2H3FI89	tr|I1RRF5|I1RRF5_GIBZE 3-isopropylmalate dehydrogenase OS=Gibberella zeae (strain ATCC MYA-4620 / CBS 123657 / FGSC 9075 / NRRL 31084 / PH-1) OX=229533 GN=FG06675.1 PE=3 SV=1;tr|A0A2H3FI89|A0A2H3FI89_GIBZA 3-isopropylmalate dehydrogenase OS=Gibberella zeae	tr|I1RRF5|I1RRF5_GIBZE 3-isopropylmalate dehydrogenase OS=Gibberella zeae (strain ATCC MYA-4620 / CBS 123657 / FGSC 9075 / NRRL 31084 / PH-1) OX=229533 GN=FG06675.1 PE=3 SV=1;tr|A0A2H3FI89|A0A2H3FI89_GIBZA 4-isopropylmalate dehydrogenase OS=Gibberella zeae	tr|I1RRF5|I1RRF5_GIBZE 3-isopropylmalate dehydrogenase OS=Gibberella zeae (strain ATCC MYA-4620 / CBS 123657 / FGSC 9075 / NRRL 31084 / PH-1) OX=229533 GN=FG06675.1 PE=3 SV=1;tr|A0A2H3FI89|A0A2H3FI89_GIBZA 5-isopropylmalate dehydrogenase OS=Gibberella zeae	tr|I1RRF5|I1RRF5_GIBZE 3-isopropylmalate dehydrogenase OS=Gibberella zeae (strain ATCC MYA-4620 / CBS 123657 / FGSC 9075 / NRRL 31084 / PH-1) OX=229533 GN=FG06675.1 PE=3 SV=1;tr|A0A2H3FI89|A0A2H3FI89_GIBZA 6-isopropylmalate dehydrogenase OS=Gibberella zeae	tr|I1RRF5|I1RRF5_GIBZE 3-isopropylmalate dehydrogenase OS=Gibberella zeae (strain ATCC MYA-4620 / CBS 123657 / FGSC 9075 / NRRL 31084 / PH-1) OX=229533 GN=FG06675.1 PE=3 SV=1;tr|A0A2H3FI89|A0A2H3FI89_GIBZA 7-isopropylmalate dehydrogenase OS=Gibberella zeae	tr|I1RRF5|I1RRF5_GIBZE 3-isopropylmalate dehydrogenase OS=Gibberella zeae (strain ATCC MYA-4620 / CBS 123657 / FGSC 9075 / NRRL 31084 / PH-1) OX=229533 GN=FG06675.1 PE=3 SV=1;tr|A0A2H3FI89|A0A2H3FI89_GIBZA 8-isopropylmalate dehydrogenase OS=Gibberella zeae	8	6	11	13	15	16	8	6	11	13	15	16	57.1	57.1	38.861	366	366;366	0	323.31	29	19.1	41	46.2	54.9	47.5	54383000000	2869400000	1064300000	5139300000	2915800000	6062200000	7307100000	3149800000	1791900000	4713200000	6792600000	10414000000	5089900000
I1RZ68;A0A2H3FI94	I1RZ68;A0A2H3FI94	tr|I1RZ68|I1RZ68_GIBZE NAD(P)-bd_dom domain-containing protein OS=Gibberella zeae (strain ATCC MYA-4620 / CBS 123657 / FGSC 9075 / NRRL 31084 / PH-1) OX=229533 GN=FG09694.1 PE=4 SV=1;tr|A0A2H3FI94|A0A2H3FI94_GIBZA Hypothetical protein OS=Gibberella zeae OX	tr|I1RZ68|I1RZ68_GIBZE NAD(P)-bd_dom domain-containing protein OS=Gibberella zeae (strain ATCC MYA-4620 / CBS 123657 / FGSC 9075 / NRRL 31084 / PH-1) OX=229533 GN=FG09694.1 PE=4 SV=1;tr|A0A2H3FI94|A0A2H3FI95_GIBZA Hypothetical protein OS=Gibberella zeae OX	tr|I1RZ68|I1RZ68_GIBZE NAD(P)-bd_dom domain-containing protein OS=Gibberella zeae (strain ATCC MYA-4620 / CBS 123657 / FGSC 9075 / NRRL 31084 / PH-1) OX=229533 GN=FG09694.1 PE=4 SV=1;tr|A0A2H3FI94|A0A2H3FI96_GIBZA Hypothetical protein OS=Gibberella zeae OX	tr|I1RZ68|I1RZ68_GIBZE NAD(P)-bd_dom domain-containing protein OS=Gibberella zeae (strain ATCC MYA-4620 / CBS 123657 / FGSC 9075 / NRRL 31084 / PH-1) OX=229533 GN=FG09694.1 PE=4 SV=1;tr|A0A2H3FI94|A0A2H3FI97_GIBZA Hypothetical protein OS=Gibberella zeae OX	tr|I1RZ68|I1RZ68_GIBZE NAD(P)-bd_dom domain-containing protein OS=Gibberella zeae (strain ATCC MYA-4620 / CBS 123657 / FGSC 9075 / NRRL 31084 / PH-1) OX=229533 GN=FG09694.1 PE=4 SV=1;tr|A0A2H3FI94|A0A2H3FI98_GIBZA Hypothetical protein OS=Gibberella zeae OX	tr|I1RZ68|I1RZ68_GIBZE NAD(P)-bd_dom domain-containing protein OS=Gibberella zeae (strain ATCC MYA-4620 / CBS 123657 / FGSC 9075 / NRRL 31084 / PH-1) OX=229533 GN=FG09694.1 PE=4 SV=1;tr|A0A2H3FI94|A0A2H3FI99_GIBZA Hypothetical protein OS=Gibberella zeae OX	3	4	1	0	0	1	3	4	1	0	0	1	48.3	48.3	28.26	265	265;265	0	323.31	14.3	22.6	3.8	0	0	3.8	16046000000	881010000	951790000	844210000	0	0	393730000	1602900000	850080000	0	0	0	0
I1RRD6;A0A2H3FIB0;A0A4U9EU82;A0A1C3YKM2;A0A8H3KBL4	I1RRD6;A0A2H3FIB0;A0A4U9EU82;A0A1C3YKM2;A0A8H3KBL4	tr|I1RRD6|I1RRD6_GIBZE Uncharacterized protein OS=Gibberella zeae (strain ATCC MYA-4620 / CBS 123657 / FGSC 9075 / NRRL 31084 / PH-1) OX=229533 GN=FG06655.1 PE=3 SV=1;tr|A0A2H3FIB0|A0A2H3FIB0_GIBZA Uncharacterized protein OS=Gibberella zeae OX=5518 GN=FGRA	tr|I1RRD6|I1RRD6_GIBZE Uncharacterized protein OS=Gibberella zeae (strain ATCC MYA-4620 / CBS 123657 / FGSC 9075 / NRRL 31084 / PH-1) OX=229533 GN=FG06655.1 PE=3 SV=1;tr|A0A2H3FIB0|A0A2H3FIB0_GIBZA Uncharacterized protein OS=Gibberella zeae OX=5519 GN=FGRA	tr|I1RRD6|I1RRD6_GIBZE Uncharacterized protein OS=Gibberella zeae (strain ATCC MYA-4620 / CBS 123657 / FGSC 9075 / NRRL 31084 / PH-1) OX=229533 GN=FG06655.1 PE=3 SV=1;tr|A0A2H3FIB0|A0A2H3FIB0_GIBZA Uncharacterized protein OS=Gibberella zeae OX=5520 GN=FGRA	tr|I1RRD6|I1RRD6_GIBZE Uncharacterized protein OS=Gibberella zeae (strain ATCC MYA-4620 / CBS 123657 / FGSC 9075 / NRRL 31084 / PH-1) OX=229533 GN=FG06655.1 PE=3 SV=1;tr|A0A2H3FIB0|A0A2H3FIB0_GIBZA Uncharacterized protein OS=Gibberella zeae OX=5521 GN=FGRA	tr|I1RRD6|I1RRD6_GIBZE Uncharacterized protein OS=Gibberella zeae (strain ATCC MYA-4620 / CBS 123657 / FGSC 9075 / NRRL 31084 / PH-1) OX=229533 GN=FG06655.1 PE=3 SV=1;tr|A0A2H3FIB0|A0A2H3FIB0_GIBZA Uncharacterized protein OS=Gibberella zeae OX=5522 GN=FGRA	tr|I1RRD6|I1RRD6_GIBZE Uncharacterized protein OS=Gibberella zeae (strain ATCC MYA-4620 / CBS 123657 / FGSC 9075 / NRRL 31084 / PH-1) OX=229533 GN=FG06655.1 PE=3 SV=1;tr|A0A2H3FIB0|A0A2H3FIB0_GIBZA Uncharacterized protein OS=Gibberella zeae OX=5523 GN=FGRA	7	11	12	16	10	15	7	11	12	16	10	15	54.6	54.6	53.949	493	493;493;529;529;529	0	323.31	21.9	36.1	41.2	45.6	32	45	33924000000	2188900000	4020200000	3925100000	7156000000	2282600000	9132200000	2556800000	3817300000	2743000000	9310500000	5614200000	6463400000
I1RZ84;A0A2H3FIB1	I1RZ84;A0A2H3FIB1	tr|I1RZ84|I1RZ84_GIBZE Arf-GAP domain-containing protein OS=Gibberella zeae (strain ATCC MYA-4620 / CBS 123657 / FGSC 9075 / NRRL 31084 / PH-1) OX=229533 GN=FG09712.1 PE=4 SV=1;tr|A0A2H3FIB1|A0A2H3FIB1_GIBZA Hypothetical protein OS=Gibberella zeae OX=5518	tr|I1RZ84|I1RZ84_GIBZE Arf-GAP domain-containing protein OS=Gibberella zeae (strain ATCC MYA-4620 / CBS 123657 / FGSC 9075 / NRRL 31084 / PH-1) OX=229533 GN=FG09712.1 PE=4 SV=1;tr|A0A2H3FIB1|A0A2H3FIB1_GIBZA Hypothetical protein OS=Gibberella zeae OX=5519	tr|I1RZ84|I1RZ84_GIBZE Arf-GAP domain-containing protein OS=Gibberella zeae (strain ATCC MYA-4620 / CBS 123657 / FGSC 9075 / NRRL 31084 / PH-1) OX=229533 GN=FG09712.1 PE=4 SV=1;tr|A0A2H3FIB1|A0A2H3FIB1_GIBZA Hypothetical protein OS=Gibberella zeae OX=5520	tr|I1RZ84|I1RZ84_GIBZE Arf-GAP domain-containing protein OS=Gibberella zeae (strain ATCC MYA-4620 / CBS 123657 / FGSC 9075 / NRRL 31084 / PH-1) OX=229533 GN=FG09712.1 PE=4 SV=1;tr|A0A2H3FIB1|A0A2H3FIB1_GIBZA Hypothetical protein OS=Gibberella zeae OX=5521	tr|I1RZ84|I1RZ84_GIBZE Arf-GAP domain-containing protein OS=Gibberella zeae (strain ATCC MYA-4620 / CBS 123657 / FGSC 9075 / NRRL 31084 / PH-1) OX=229533 GN=FG09712.1 PE=4 SV=1;tr|A0A2H3FIB1|A0A2H3FIB1_GIBZA Hypothetical protein OS=Gibberella zeae OX=5522	tr|I1RZ84|I1RZ84_GIBZE Arf-GAP domain-containing protein OS=Gibberella zeae (strain ATCC MYA-4620 / CBS 123657 / FGSC 9075 / NRRL 31084 / PH-1) OX=229533 GN=FG09712.1 PE=4 SV=1;tr|A0A2H3FIB1|A0A2H3FIB1_GIBZA Hypothetical protein OS=Gibberella zeae OX=5523	1	2	1	0	0	0	1	2	1	0	0	0	34.7	34.7	51.438	479	479;479	0	323.31	3.8	5.6	3.8	0	0	0	34612000000	245100000	217660000	285640000	0	0	0	0	902480000	0	0	0	0
I1RAN0;A0A2H3FIK1;A0A4U9EMM5;A0A8H3KJP7	I1RAN0;A0A2H3FIK1;A0A4U9EMM5;A0A8H3KJP7	tr|I1RAN0|I1RAN0_GIBZE Uncharacterized protein OS=Gibberella zeae (strain ATCC MYA-4620 / CBS 123657 / FGSC 9075 / NRRL 31084 / PH-1) OX=229533 GN=FG00562.1 PE=4 SV=1;tr|A0A2H3FIK1|A0A2H3FIK1_GIBZA Hypothetical protein OS=Gibberella zeae OX=5518 GN=FGRA07_	tr|I1RAN0|I1RAN0_GIBZE Uncharacterized protein OS=Gibberella zeae (strain ATCC MYA-4620 / CBS 123657 / FGSC 9075 / NRRL 31084 / PH-1) OX=229533 GN=FG00562.1 PE=4 SV=1;tr|A0A2H3FIK1|A0A2H3FIK1_GIBZA Hypothetical protein OS=Gibberella zeae OX=5518 GN=FGRA08_	tr|I1RAN0|I1RAN0_GIBZE Uncharacterized protein OS=Gibberella zeae (strain ATCC MYA-4620 / CBS 123657 / FGSC 9075 / NRRL 31084 / PH-1) OX=229533 GN=FG00562.1 PE=4 SV=1;tr|A0A2H3FIK1|A0A2H3FIK1_GIBZA Hypothetical protein OS=Gibberella zeae OX=5518 GN=FGRA09_	tr|I1RAN0|I1RAN0_GIBZE Uncharacterized protein OS=Gibberella zeae (strain ATCC MYA-4620 / CBS 123657 / FGSC 9075 / NRRL 31084 / PH-1) OX=229533 GN=FG00562.1 PE=4 SV=1;tr|A0A2H3FIK1|A0A2H3FIK1_GIBZA Hypothetical protein OS=Gibberella zeae OX=5518 GN=FGRA10_	tr|I1RAN0|I1RAN0_GIBZE Uncharacterized protein OS=Gibberella zeae (strain ATCC MYA-4620 / CBS 123657 / FGSC 9075 / NRRL 31084 / PH-1) OX=229533 GN=FG00562.1 PE=4 SV=1;tr|A0A2H3FIK1|A0A2H3FIK1_GIBZA Hypothetical protein OS=Gibberella zeae OX=5518 GN=FGRA11_	tr|I1RAN0|I1RAN0_GIBZE Uncharacterized protein OS=Gibberella zeae (strain ATCC MYA-4620 / CBS 123657 / FGSC 9075 / NRRL 31084 / PH-1) OX=229533 GN=FG00562.1 PE=4 SV=1;tr|A0A2H3FIK1|A0A2H3FIK1_GIBZA Hypothetical protein OS=Gibberella zeae OX=5518 GN=FGRA12_	0	2	2	1	1	1	0	2	2	1	1	1	43.2	43.2	45.74	419	419;419;420;442	0	323.31	0	6	6.4	3.3	2.9	3.3	22845000000	0	271670000	0	37838000	75347000	104960000	0	374270000	0	0	0	0
I1RR68;A0A2H3FIN2;A0A4E9DYR9	I1RR68;A0A2H3FIN2;A0A4E9DYR9	tr|I1RR68|I1RR68_GIBZE Uncharacterized protein OS=Gibberella zeae (strain ATCC MYA-4620 / CBS 123657 / FGSC 9075 / NRRL 31084 / PH-1) OX=229533 GN=FG06580.1 PE=4 SV=1;tr|A0A2H3FIN2|A0A2H3FIN2_GIBZA Acetyl-CoA carboxylase OS=Gibberella zeae OX=5518 GN=FGRA0	tr|I1RR68|I1RR68_GIBZE Uncharacterized protein OS=Gibberella zeae (strain ATCC MYA-4620 / CBS 123657 / FGSC 9075 / NRRL 31084 / PH-1) OX=229533 GN=FG06580.1 PE=4 SV=1;tr|A0A2H3FIN2|A0A2H3FIN2_GIBZA Acetyl-CoA carboxylase OS=Gibberella zeae OX=5518 GN=FGRA1	tr|I1RR68|I1RR68_GIBZE Uncharacterized protein OS=Gibberella zeae (strain ATCC MYA-4620 / CBS 123657 / FGSC 9075 / NRRL 31084 / PH-1) OX=229533 GN=FG06580.1 PE=4 SV=1;tr|A0A2H3FIN2|A0A2H3FIN2_GIBZA Acetyl-CoA carboxylase OS=Gibberella zeae OX=5518 GN=FGRA2	tr|I1RR68|I1RR68_GIBZE Uncharacterized protein OS=Gibberella zeae (strain ATCC MYA-4620 / CBS 123657 / FGSC 9075 / NRRL 31084 / PH-1) OX=229533 GN=FG06580.1 PE=4 SV=1;tr|A0A2H3FIN2|A0A2H3FIN2_GIBZA Acetyl-CoA carboxylase OS=Gibberella zeae OX=5518 GN=FGRA3	tr|I1RR68|I1RR68_GIBZE Uncharacterized protein OS=Gibberella zeae (strain ATCC MYA-4620 / CBS 123657 / FGSC 9075 / NRRL 31084 / PH-1) OX=229533 GN=FG06580.1 PE=4 SV=1;tr|A0A2H3FIN2|A0A2H3FIN2_GIBZA Acetyl-CoA carboxylase OS=Gibberella zeae OX=5518 GN=FGRA4	tr|I1RR68|I1RR68_GIBZE Uncharacterized protein OS=Gibberella zeae (strain ATCC MYA-4620 / CBS 123657 / FGSC 9075 / NRRL 31084 / PH-1) OX=229533 GN=FG06580.1 PE=4 SV=1;tr|A0A2H3FIN2|A0A2H3FIN2_GIBZA Acetyl-CoA carboxylase OS=Gibberella zeae OX=5518 GN=FGRA5	2	2	2	7	3	12	2	2	2	7	3	12	20.7	20.7	255.61	2281	2281;2281;2645	0	323.31	1.1	0.8	1.2	3	1.2	5.7	25528000000	183780000	173810000	114420000	994330000	506700000	2567900000	509680000	335090000	0	1373800000	966060000	1785300000
I1S0V8;A0A4U9EIE5;A0A2H3FJ46	I1S0V8;A0A4U9EIE5;A0A2H3FJ46	tr|I1S0V8|I1S0V8_GIBZE Uncharacterized protein OS=Gibberella zeae (strain ATCC MYA-4620 / CBS 123657 / FGSC 9075 / NRRL 31084 / PH-1) OX=229533 GN=FG10348.1 PE=4 SV=1;tr|A0A4U9EIE5|A0A4U9EIE5_GIBZA Uncharacterized protein OS=Gibberella zeae OX=5518 GN=MDC_	tr|I1S0V8|I1S0V8_GIBZE Uncharacterized protein OS=Gibberella zeae (strain ATCC MYA-4620 / CBS 123657 / FGSC 9075 / NRRL 31084 / PH-1) OX=229533 GN=FG10348.1 PE=4 SV=1;tr|A0A4U9EIE5|A0A4U9EIE5_GIBZA Uncharacterized protein OS=Gibberella zeae OX=5519 GN=MDC_	tr|I1S0V8|I1S0V8_GIBZE Uncharacterized protein OS=Gibberella zeae (strain ATCC MYA-4620 / CBS 123657 / FGSC 9075 / NRRL 31084 / PH-1) OX=229533 GN=FG10348.1 PE=4 SV=1;tr|A0A4U9EIE5|A0A4U9EIE5_GIBZA Uncharacterized protein OS=Gibberella zeae OX=5520 GN=MDC_	tr|I1S0V8|I1S0V8_GIBZE Uncharacterized protein OS=Gibberella zeae (strain ATCC MYA-4620 / CBS 123657 / FGSC 9075 / NRRL 31084 / PH-1) OX=229533 GN=FG10348.1 PE=4 SV=1;tr|A0A4U9EIE5|A0A4U9EIE5_GIBZA Uncharacterized protein OS=Gibberella zeae OX=5521 GN=MDC_	tr|I1S0V8|I1S0V8_GIBZE Uncharacterized protein OS=Gibberella zeae (strain ATCC MYA-4620 / CBS 123657 / FGSC 9075 / NRRL 31084 / PH-1) OX=229533 GN=FG10348.1 PE=4 SV=1;tr|A0A4U9EIE5|A0A4U9EIE5_GIBZA Uncharacterized protein OS=Gibberella zeae OX=5522 GN=MDC_	tr|I1S0V8|I1S0V8_GIBZE Uncharacterized protein OS=Gibberella zeae (strain ATCC MYA-4620 / CBS 123657 / FGSC 9075 / NRRL 31084 / PH-1) OX=229533 GN=FG10348.1 PE=4 SV=1;tr|A0A4U9EIE5|A0A4U9EIE5_GIBZA Uncharacterized protein OS=Gibberella zeae OX=5523 GN=MDC_	1	2	3	0	0	1	1	2	3	0	0	1	29.2	29.2	64.619	582	582;582;582	0	323.31	2.2	5.8	6	0	0	2.2	13232000000	97871000	195330000	399850000	0	0	0	387000000	303450000	400890000	0	0	0
I1S0T2;A0A4U9EIC4;A0A2H3FJ66;A0A8H3PLX4	I1S0T2;A0A4U9EIC4;A0A2H3FJ66;A0A8H3PLX4	tr|I1S0T2|I1S0T2_GIBZE Methionine aminopeptidase 2 OS=Gibberella zeae (strain ATCC MYA-4620 / CBS 123657 / FGSC 9075 / NRRL 31084 / PH-1) OX=229533 GN=FG10320.1 PE=3 SV=1;tr|A0A4U9EIC4|A0A4U9EIC4_GIBZA Methionine aminopeptidase 2 OS=Gibberella zeae OX=5518	tr|I1S0T2|I1S0T2_GIBZE Methionine aminopeptidase 2 OS=Gibberella zeae (strain ATCC MYA-4620 / CBS 123657 / FGSC 9075 / NRRL 31084 / PH-1) OX=229533 GN=FG10320.1 PE=3 SV=1;tr|A0A4U9EIC4|A0A4U9EIC4_GIBZA Methionine aminopeptidase 2 OS=Gibberella zeae OX=5519	tr|I1S0T2|I1S0T2_GIBZE Methionine aminopeptidase 2 OS=Gibberella zeae (strain ATCC MYA-4620 / CBS 123657 / FGSC 9075 / NRRL 31084 / PH-1) OX=229533 GN=FG10320.1 PE=3 SV=1;tr|A0A4U9EIC4|A0A4U9EIC4_GIBZA Methionine aminopeptidase 2 OS=Gibberella zeae OX=5520	tr|I1S0T2|I1S0T2_GIBZE Methionine aminopeptidase 2 OS=Gibberella zeae (strain ATCC MYA-4620 / CBS 123657 / FGSC 9075 / NRRL 31084 / PH-1) OX=229533 GN=FG10320.1 PE=3 SV=1;tr|A0A4U9EIC4|A0A4U9EIC4_GIBZA Methionine aminopeptidase 2 OS=Gibberella zeae OX=5521	tr|I1S0T2|I1S0T2_GIBZE Methionine aminopeptidase 2 OS=Gibberella zeae (strain ATCC MYA-4620 / CBS 123657 / FGSC 9075 / NRRL 31084 / PH-1) OX=229533 GN=FG10320.1 PE=3 SV=1;tr|A0A4U9EIC4|A0A4U9EIC4_GIBZA Methionine aminopeptidase 2 OS=Gibberella zeae OX=5522	tr|I1S0T2|I1S0T2_GIBZE Methionine aminopeptidase 2 OS=Gibberella zeae (strain ATCC MYA-4620 / CBS 123657 / FGSC 9075 / NRRL 31084 / PH-1) OX=229533 GN=FG10320.1 PE=3 SV=1;tr|A0A4U9EIC4|A0A4U9EIC4_GIBZA Methionine aminopeptidase 2 OS=Gibberella zeae OX=5523	5	7	6	6	7	7	5	7	6	6	7	7	41.7	41.7	48.318	441	441;441;441;441	0	323.31	15.4	21.5	22.7	22.4	23.4	20.6	41092000000	3012700000	4963400000	4092000000	2278700000	3896900000	5103400000	3742000000	4345600000	4031300000	4045100000	5985200000	3469100000
I1RAE4;A0A2H3FJA2	I1RAE4;A0A2H3FJA2	tr|I1RAE4|I1RAE4_GIBZE Uncharacterized protein OS=Gibberella zeae (strain ATCC MYA-4620 / CBS 123657 / FGSC 9075 / NRRL 31084 / PH-1) OX=229533 GN=FG00471.1 PE=4 SV=1;tr|A0A2H3FJA2|A0A2H3FJA2_GIBZA Hypothetical protein OS=Gibberella zeae OX=5518 GN=FGRA07_	tr|I1RAE4|I1RAE4_GIBZE Uncharacterized protein OS=Gibberella zeae (strain ATCC MYA-4620 / CBS 123657 / FGSC 9075 / NRRL 31084 / PH-1) OX=229533 GN=FG00471.1 PE=4 SV=1;tr|A0A2H3FJA2|A0A2H3FJA2_GIBZA Hypothetical protein OS=Gibberella zeae OX=5518 GN=FGRA08_	tr|I1RAE4|I1RAE4_GIBZE Uncharacterized protein OS=Gibberella zeae (strain ATCC MYA-4620 / CBS 123657 / FGSC 9075 / NRRL 31084 / PH-1) OX=229533 GN=FG00471.1 PE=4 SV=1;tr|A0A2H3FJA2|A0A2H3FJA2_GIBZA Hypothetical protein OS=Gibberella zeae OX=5518 GN=FGRA09_	tr|I1RAE4|I1RAE4_GIBZE Uncharacterized protein OS=Gibberella zeae (strain ATCC MYA-4620 / CBS 123657 / FGSC 9075 / NRRL 31084 / PH-1) OX=229533 GN=FG00471.1 PE=4 SV=1;tr|A0A2H3FJA2|A0A2H3FJA2_GIBZA Hypothetical protein OS=Gibberella zeae OX=5518 GN=FGRA10_	tr|I1RAE4|I1RAE4_GIBZE Uncharacterized protein OS=Gibberella zeae (strain ATCC MYA-4620 / CBS 123657 / FGSC 9075 / NRRL 31084 / PH-1) OX=229533 GN=FG00471.1 PE=4 SV=1;tr|A0A2H3FJA2|A0A2H3FJA2_GIBZA Hypothetical protein OS=Gibberella zeae OX=5518 GN=FGRA11_	tr|I1RAE4|I1RAE4_GIBZE Uncharacterized protein OS=Gibberella zeae (strain ATCC MYA-4620 / CBS 123657 / FGSC 9075 / NRRL 31084 / PH-1) OX=229533 GN=FG00471.1 PE=4 SV=1;tr|A0A2H3FJA2|A0A2H3FJA2_GIBZA Hypothetical protein OS=Gibberella zeae OX=5518 GN=FGRA12_	2	2	2	2	1	1	2	2	2	2	1	1	60.5	60.5	14.052	129	129;129	0	323.31	23.3	23.3	23.3	23.3	11.6	11.6	262780000000	5059200000	4272800000	13715000000	2099000000	36164000	1734400000	6686600000	5191000000	10702000000	2637500000	0	2083800000
I1S0H2;A0A2H3FJD4	I1S0H2;A0A2H3FJD4	tr|I1S0H2|I1S0H2_GIBZE S-(hydroxymethyl)glutathione dehydrogenase OS=Gibberella zeae (strain ATCC MYA-4620 / CBS 123657 / FGSC 9075 / NRRL 31084 / PH-1) OX=229533 GN=FG10200.1 PE=3 SV=1;tr|A0A2H3FJD4|A0A2H3FJD4_GIBZA S-(hydroxymethyl)glutathione dehydrogen	tr|I1S0H2|I1S0H2_GIBZE S-(hydroxymethyl)glutathione dehydrogenase OS=Gibberella zeae (strain ATCC MYA-4620 / CBS 123657 / FGSC 9075 / NRRL 31084 / PH-1) OX=229533 GN=FG10200.1 PE=3 SV=1;tr|A0A2H3FJD4|A0A2H3FJD5_GIBZA S-(hydroxymethyl)glutathione dehydrogen	tr|I1S0H2|I1S0H2_GIBZE S-(hydroxymethyl)glutathione dehydrogenase OS=Gibberella zeae (strain ATCC MYA-4620 / CBS 123657 / FGSC 9075 / NRRL 31084 / PH-1) OX=229533 GN=FG10200.1 PE=3 SV=1;tr|A0A2H3FJD4|A0A2H3FJD6_GIBZA S-(hydroxymethyl)glutathione dehydrogen	tr|I1S0H2|I1S0H2_GIBZE S-(hydroxymethyl)glutathione dehydrogenase OS=Gibberella zeae (strain ATCC MYA-4620 / CBS 123657 / FGSC 9075 / NRRL 31084 / PH-1) OX=229533 GN=FG10200.1 PE=3 SV=1;tr|A0A2H3FJD4|A0A2H3FJD7_GIBZA S-(hydroxymethyl)glutathione dehydrogen	tr|I1S0H2|I1S0H2_GIBZE S-(hydroxymethyl)glutathione dehydrogenase OS=Gibberella zeae (strain ATCC MYA-4620 / CBS 123657 / FGSC 9075 / NRRL 31084 / PH-1) OX=229533 GN=FG10200.1 PE=3 SV=1;tr|A0A2H3FJD4|A0A2H3FJD8_GIBZA S-(hydroxymethyl)glutathione dehydrogen	tr|I1S0H2|I1S0H2_GIBZE S-(hydroxymethyl)glutathione dehydrogenase OS=Gibberella zeae (strain ATCC MYA-4620 / CBS 123657 / FGSC 9075 / NRRL 31084 / PH-1) OX=229533 GN=FG10200.1 PE=3 SV=1;tr|A0A2H3FJD4|A0A2H3FJD9_GIBZA S-(hydroxymethyl)glutathione dehydrogen	2	2	3	1	0	1	2	2	3	1	0	1	36.5	36.5	40.729	384	384;384	0	323.31	13.3	13.3	15.4	7.6	0	7.6	19025000000	759060000	568670000	884750000	34754000	0	122380000	947160000	683090000	1008000000	0	0	0
A0A2H3FK17;I1RQE0	A0A2H3FK17;I1RQE0	tr|A0A2H3FK17|A0A2H3FK17_GIBZA Ornithine carbamoyltransferase, mitochondrial OS=Gibberella zeae OX=5518 GN=FGRA07_05931 PE=3 SV=1;tr|I1RQE0|I1RQE0_GIBZE Ornithine carbamoyltransferase, mitochondrial OS=Gibberella zeae (strain ATCC MYA-4620 / CBS 123657 / F	tr|A0A2H3FK17|A0A2H3FK17_GIBZA Ornithine carbamoyltransferase, mitochondrial OS=Gibberella zeae OX=5518 GN=FGRA07_05931 PE=3 SV=1;tr|I1RQE0|I1RQE0_GIBZE Ornithine carbamoyltransferase, mitochondrial OS=Gibberella zeae (strain ATCC MYA-4620 / CBS 123658 / F	tr|A0A2H3FK17|A0A2H3FK17_GIBZA Ornithine carbamoyltransferase, mitochondrial OS=Gibberella zeae OX=5518 GN=FGRA07_05931 PE=3 SV=1;tr|I1RQE0|I1RQE0_GIBZE Ornithine carbamoyltransferase, mitochondrial OS=Gibberella zeae (strain ATCC MYA-4620 / CBS 123659 / F	tr|A0A2H3FK17|A0A2H3FK17_GIBZA Ornithine carbamoyltransferase, mitochondrial OS=Gibberella zeae OX=5518 GN=FGRA07_05931 PE=3 SV=1;tr|I1RQE0|I1RQE0_GIBZE Ornithine carbamoyltransferase, mitochondrial OS=Gibberella zeae (strain ATCC MYA-4620 / CBS 123660 / F	tr|A0A2H3FK17|A0A2H3FK17_GIBZA Ornithine carbamoyltransferase, mitochondrial OS=Gibberella zeae OX=5518 GN=FGRA07_05931 PE=3 SV=1;tr|I1RQE0|I1RQE0_GIBZE Ornithine carbamoyltransferase, mitochondrial OS=Gibberella zeae (strain ATCC MYA-4620 / CBS 123661 / F	tr|A0A2H3FK17|A0A2H3FK17_GIBZA Ornithine carbamoyltransferase, mitochondrial OS=Gibberella zeae OX=5518 GN=FGRA07_05931 PE=3 SV=1;tr|I1RQE0|I1RQE0_GIBZE Ornithine carbamoyltransferase, mitochondrial OS=Gibberella zeae (strain ATCC MYA-4620 / CBS 123662 / F	10	13	12	14	10	14	10	13	12	14	10	14	66	66	37.745	353	353;343	0	323.31	35.4	50.4	47	50.7	40.5	51.8	64186000000	6706900000	7817800000	6879700000	6564000000	3994500000	12977000000	5715000000	5787900000	6222000000	8779100000	7414300000	9821500000
I1RWE8;A0A4E9DLB6;A0A2H3FL35	I1RWE8;A0A4E9DLB6;A0A2H3FL35	tr|I1RWE8|I1RWE8_GIBZE Methionine--tRNA ligase OS=Gibberella zeae (strain ATCC MYA-4620 / CBS 123657 / FGSC 9075 / NRRL 31084 / PH-1) OX=229533 GN=FG08614.1 PE=3 SV=1;tr|A0A4E9DLB6|A0A4E9DLB6_GIBZA Methionine--tRNA ligase OS=Gibberella zeae OX=5518 GN=FUG_	tr|I1RWE8|I1RWE8_GIBZE Methionine--tRNA ligase OS=Gibberella zeae (strain ATCC MYA-4620 / CBS 123657 / FGSC 9075 / NRRL 31084 / PH-1) OX=229533 GN=FG08614.1 PE=3 SV=1;tr|A0A4E9DLB6|A0A4E9DLB6_GIBZA Methionine--tRNA ligase OS=Gibberella zeae OX=5519 GN=FUG_	tr|I1RWE8|I1RWE8_GIBZE Methionine--tRNA ligase OS=Gibberella zeae (strain ATCC MYA-4620 / CBS 123657 / FGSC 9075 / NRRL 31084 / PH-1) OX=229533 GN=FG08614.1 PE=3 SV=1;tr|A0A4E9DLB6|A0A4E9DLB6_GIBZA Methionine--tRNA ligase OS=Gibberella zeae OX=5520 GN=FUG_	tr|I1RWE8|I1RWE8_GIBZE Methionine--tRNA ligase OS=Gibberella zeae (strain ATCC MYA-4620 / CBS 123657 / FGSC 9075 / NRRL 31084 / PH-1) OX=229533 GN=FG08614.1 PE=3 SV=1;tr|A0A4E9DLB6|A0A4E9DLB6_GIBZA Methionine--tRNA ligase OS=Gibberella zeae OX=5521 GN=FUG_	tr|I1RWE8|I1RWE8_GIBZE Methionine--tRNA ligase OS=Gibberella zeae (strain ATCC MYA-4620 / CBS 123657 / FGSC 9075 / NRRL 31084 / PH-1) OX=229533 GN=FG08614.1 PE=3 SV=1;tr|A0A4E9DLB6|A0A4E9DLB6_GIBZA Methionine--tRNA ligase OS=Gibberella zeae OX=5522 GN=FUG_	tr|I1RWE8|I1RWE8_GIBZE Methionine--tRNA ligase OS=Gibberella zeae (strain ATCC MYA-4620 / CBS 123657 / FGSC 9075 / NRRL 31084 / PH-1) OX=229533 GN=FG08614.1 PE=3 SV=1;tr|A0A4E9DLB6|A0A4E9DLB6_GIBZA Methionine--tRNA ligase OS=Gibberella zeae OX=5523 GN=FUG_	9	11	10	6	1	10	9	11	10	6	1	10	50.7	50.7	75.541	673	673;673;673	0	323.31	20.8	23.3	20.4	12	4.6	21.4	42243000000	3853000000	3990000000	5021500000	887550000	141400000	1833800000	5166000000	4785300000	5633800000	1744300000	0	2103000000
A0A2H3FL45;A0A098DVZ4	A0A2H3FL45;A0A098DVZ4	tr|A0A2H3FL45|A0A2H3FL45_GIBZA Glyceraldehyde-3-phosphate dehydrogenase OS=Gibberella zeae OX=5518 GN=FGRA07_05955 PE=3 SV=1;tr|A0A098DVZ4|A0A098DVZ4_GIBZE Glyceraldehyde-3-phosphate dehydrogenase OS=Gibberella zeae (strain ATCC MYA-4620 / CBS 123657 / FGS	tr|A0A2H3FL45|A0A2H3FL45_GIBZA Glyceraldehyde-3-phosphate dehydrogenase OS=Gibberella zeae OX=5518 GN=FGRA07_05955 PE=3 SV=1;tr|A0A098DVZ4|A0A098DVZ4_GIBZE Glyceraldehyde-3-phosphate dehydrogenase OS=Gibberella zeae (strain ATCC MYA-4620 / CBS 123658 / FGS	tr|A0A2H3FL45|A0A2H3FL45_GIBZA Glyceraldehyde-3-phosphate dehydrogenase OS=Gibberella zeae OX=5518 GN=FGRA07_05955 PE=3 SV=1;tr|A0A098DVZ4|A0A098DVZ4_GIBZE Glyceraldehyde-3-phosphate dehydrogenase OS=Gibberella zeae (strain ATCC MYA-4620 / CBS 123659 / FGS	tr|A0A2H3FL45|A0A2H3FL45_GIBZA Glyceraldehyde-3-phosphate dehydrogenase OS=Gibberella zeae OX=5518 GN=FGRA07_05955 PE=3 SV=1;tr|A0A098DVZ4|A0A098DVZ4_GIBZE Glyceraldehyde-3-phosphate dehydrogenase OS=Gibberella zeae (strain ATCC MYA-4620 / CBS 123660 / FGS	tr|A0A2H3FL45|A0A2H3FL45_GIBZA Glyceraldehyde-3-phosphate dehydrogenase OS=Gibberella zeae OX=5518 GN=FGRA07_05955 PE=3 SV=1;tr|A0A098DVZ4|A0A098DVZ4_GIBZE Glyceraldehyde-3-phosphate dehydrogenase OS=Gibberella zeae (strain ATCC MYA-4620 / CBS 123661 / FGS	tr|A0A2H3FL45|A0A2H3FL45_GIBZA Glyceraldehyde-3-phosphate dehydrogenase OS=Gibberella zeae OX=5518 GN=FGRA07_05955 PE=3 SV=1;tr|A0A098DVZ4|A0A098DVZ4_GIBZE Glyceraldehyde-3-phosphate dehydrogenase OS=Gibberella zeae (strain ATCC MYA-4620 / CBS 123662 / FGS	7	13	8	13	4	13	7	13	8	13	4	13	88.5	88.5	36.236	338	338;436	0	323.31	25.7	55.3	35.2	43.5	11.8	50.3	401930000000	4255400000	14397000000	6453600000	24882000000	7037700000	35849000000	5469000000	15823000000	7533800000	22181000000	12794000000	24874000000
A0A4E9DUF6;I1RS38;A0A2H3FL78	A0A4E9DUF6;I1RS38;A0A2H3FL78	tr|A0A4E9DUF6|A0A4E9DUF6_GIBZA Uncharacterized protein OS=Gibberella zeae OX=5518 GN=FUG_LOCUS245044 PE=4 SV=1;tr|I1RS38|I1RS38_GIBZE Uncharacterized protein OS=Gibberella zeae (strain ATCC MYA-4620 / CBS 123657 / FGSC 9075 / NRRL 31084 / PH-1) OX=229533 G	tr|A0A4E9DUF6|A0A4E9DUF6_GIBZA Uncharacterized protein OS=Gibberella zeae OX=5518 GN=FUG_LOCUS245044 PE=4 SV=1;tr|I1RS38|I1RS38_GIBZE Uncharacterized protein OS=Gibberella zeae (strain ATCC MYA-4620 / CBS 123657 / FGSC 9075 / NRRL 31084 / PH-1) OX=229534 G	tr|A0A4E9DUF6|A0A4E9DUF6_GIBZA Uncharacterized protein OS=Gibberella zeae OX=5518 GN=FUG_LOCUS245044 PE=4 SV=1;tr|I1RS38|I1RS38_GIBZE Uncharacterized protein OS=Gibberella zeae (strain ATCC MYA-4620 / CBS 123657 / FGSC 9075 / NRRL 31084 / PH-1) OX=229535 G	tr|A0A4E9DUF6|A0A4E9DUF6_GIBZA Uncharacterized protein OS=Gibberella zeae OX=5518 GN=FUG_LOCUS245044 PE=4 SV=1;tr|I1RS38|I1RS38_GIBZE Uncharacterized protein OS=Gibberella zeae (strain ATCC MYA-4620 / CBS 123657 / FGSC 9075 / NRRL 31084 / PH-1) OX=229536 G	tr|A0A4E9DUF6|A0A4E9DUF6_GIBZA Uncharacterized protein OS=Gibberella zeae OX=5518 GN=FUG_LOCUS245044 PE=4 SV=1;tr|I1RS38|I1RS38_GIBZE Uncharacterized protein OS=Gibberella zeae (strain ATCC MYA-4620 / CBS 123657 / FGSC 9075 / NRRL 31084 / PH-1) OX=229537 G	tr|A0A4E9DUF6|A0A4E9DUF6_GIBZA Uncharacterized protein OS=Gibberella zeae OX=5518 GN=FUG_LOCUS245044 PE=4 SV=1;tr|I1RS38|I1RS38_GIBZE Uncharacterized protein OS=Gibberella zeae (strain ATCC MYA-4620 / CBS 123657 / FGSC 9075 / NRRL 31084 / PH-1) OX=229538 G	4	2	6	2	0	1	4	2	6	2	0	1	18.2	18.2	158.74	1469	1469;1470;1470	0	323.31	3.9	2.3	4	2	0	1.2	17714000000	273090000	0	740550000	58587000	0	181640000	370560000	0	909080000	0	0	0
I1RW06;A0A4U9F6S7;A0A2H3FLJ3;A0A8H3Q0L7	I1RW06;A0A4U9F6S7;A0A2H3FLJ3;A0A8H3Q0L7	tr|I1RW06|I1RW06_GIBZE S-methyl-5-thioadenosine phosphorylase OS=Gibberella zeae (strain ATCC MYA-4620 / CBS 123657 / FGSC 9075 / NRRL 31084 / PH-1) OX=229533 GN=FG08458.1 PE=3 SV=1;tr|A0A4U9F6S7|A0A4U9F6S7_GIBZA S-methyl-5-thioadenosine phosphorylase OS	tr|I1RW06|I1RW06_GIBZE S-methyl-5-thioadenosine phosphorylase OS=Gibberella zeae (strain ATCC MYA-4620 / CBS 123657 / FGSC 9075 / NRRL 31084 / PH-1) OX=229533 GN=FG08458.1 PE=3 SV=1;tr|A0A4U9F6S7|A0A4U9F6S7_GIBZA S-methyl-6-thioadenosine phosphorylase OS	tr|I1RW06|I1RW06_GIBZE S-methyl-5-thioadenosine phosphorylase OS=Gibberella zeae (strain ATCC MYA-4620 / CBS 123657 / FGSC 9075 / NRRL 31084 / PH-1) OX=229533 GN=FG08458.1 PE=3 SV=1;tr|A0A4U9F6S7|A0A4U9F6S7_GIBZA S-methyl-7-thioadenosine phosphorylase OS	tr|I1RW06|I1RW06_GIBZE S-methyl-5-thioadenosine phosphorylase OS=Gibberella zeae (strain ATCC MYA-4620 / CBS 123657 / FGSC 9075 / NRRL 31084 / PH-1) OX=229533 GN=FG08458.1 PE=3 SV=1;tr|A0A4U9F6S7|A0A4U9F6S7_GIBZA S-methyl-8-thioadenosine phosphorylase OS	tr|I1RW06|I1RW06_GIBZE S-methyl-5-thioadenosine phosphorylase OS=Gibberella zeae (strain ATCC MYA-4620 / CBS 123657 / FGSC 9075 / NRRL 31084 / PH-1) OX=229533 GN=FG08458.1 PE=3 SV=1;tr|A0A4U9F6S7|A0A4U9F6S7_GIBZA S-methyl-9-thioadenosine phosphorylase OS	tr|I1RW06|I1RW06_GIBZE S-methyl-5-thioadenosine phosphorylase OS=Gibberella zeae (strain ATCC MYA-4620 / CBS 123657 / FGSC 9075 / NRRL 31084 / PH-1) OX=229533 GN=FG08458.1 PE=3 SV=1;tr|A0A4U9F6S7|A0A4U9F6S7_GIBZA S-methyl-10-thioadenosine phosphorylase OS	9	8	8	8	10	11	9	8	8	8	10	11	55.4	55.4	33.265	307	307;307;307;346	0	323.31	41	40.7	45	45	52.8	55	78905000000	6709900000	7589100000	7438400000	7016300000	6131000000	11315000000	5378600000	6184100000	6709700000	12390000000	12991000000	9448000000
I1RPM2;A0A2H3FLX4;A0A098DX86	I1RPM2;A0A2H3FLX4;A0A098DX86	tr|I1RPM2|I1RPM2_GIBZE Amino_oxidase domain-containing protein OS=Gibberella zeae (strain ATCC MYA-4620 / CBS 123657 / FGSC 9075 / NRRL 31084 / PH-1) OX=229533 GN=FGRAMPH1_01T19255 PE=4 SV=1;tr|A0A2H3FLX4|A0A2H3FLX4_GIBZA Hypothetical protein OS=Gibberella	tr|I1RPM2|I1RPM2_GIBZE Amino_oxidase domain-containing protein OS=Gibberella zeae (strain ATCC MYA-4620 / CBS 123657 / FGSC 9075 / NRRL 31084 / PH-1) OX=229533 GN=FGRAMPH1_01T19255 PE=4 SV=1;tr|A0A2H3FLX4|A0A2H3FLX5_GIBZA Hypothetical protein OS=Gibberella	tr|I1RPM2|I1RPM2_GIBZE Amino_oxidase domain-containing protein OS=Gibberella zeae (strain ATCC MYA-4620 / CBS 123657 / FGSC 9075 / NRRL 31084 / PH-1) OX=229533 GN=FGRAMPH1_01T19255 PE=4 SV=1;tr|A0A2H3FLX4|A0A2H3FLX6_GIBZA Hypothetical protein OS=Gibberella	tr|I1RPM2|I1RPM2_GIBZE Amino_oxidase domain-containing protein OS=Gibberella zeae (strain ATCC MYA-4620 / CBS 123657 / FGSC 9075 / NRRL 31084 / PH-1) OX=229533 GN=FGRAMPH1_01T19255 PE=4 SV=1;tr|A0A2H3FLX4|A0A2H3FLX7_GIBZA Hypothetical protein OS=Gibberella	tr|I1RPM2|I1RPM2_GIBZE Amino_oxidase domain-containing protein OS=Gibberella zeae (strain ATCC MYA-4620 / CBS 123657 / FGSC 9075 / NRRL 31084 / PH-1) OX=229533 GN=FGRAMPH1_01T19255 PE=4 SV=1;tr|A0A2H3FLX4|A0A2H3FLX8_GIBZA Hypothetical protein OS=Gibberella	tr|I1RPM2|I1RPM2_GIBZE Amino_oxidase domain-containing protein OS=Gibberella zeae (strain ATCC MYA-4620 / CBS 123657 / FGSC 9075 / NRRL 31084 / PH-1) OX=229533 GN=FGRAMPH1_01T19255 PE=4 SV=1;tr|A0A2H3FLX4|A0A2H3FLX9_GIBZA Hypothetical protein OS=Gibberella	7	10	9	1	1	4	7	10	9	1	1	4	53.5	53.5	58.085	516	516;516;553	0	323.31	15.1	25.4	22.3	3.5	3.5	10.5	37501000000	4422000000	5029700000	6352000000	1667600000	172470000	3845000000	4764600000	4492800000	4547200000	2718900000	446000000	3724000000
I1RRU9;A0A2H3FMM2	I1RRU9;A0A2H3FMM2	tr|I1RRU9|I1RRU9_GIBZE ATP-dependent RNA helicase eIF4A OS=Gibberella zeae (strain ATCC MYA-4620 / CBS 123657 / FGSC 9075 / NRRL 31084 / PH-1) OX=229533 GN=FGRAMPH1_01T23309 PE=3 SV=1;tr|A0A2H3FMM2|A0A2H3FMM2_GIBZA ATP-dependent RNA helicase eIF4A OS=Gibbe	tr|I1RRU9|I1RRU9_GIBZE ATP-dependent RNA helicase eIF4A OS=Gibberella zeae (strain ATCC MYA-4620 / CBS 123657 / FGSC 9075 / NRRL 31084 / PH-1) OX=229533 GN=FGRAMPH1_01T23309 PE=3 SV=1;tr|A0A2H3FMM2|A0A2H3FMM2_GIBZA ATP-dependent RNA helicase eIF5A OS=Gibbe	tr|I1RRU9|I1RRU9_GIBZE ATP-dependent RNA helicase eIF4A OS=Gibberella zeae (strain ATCC MYA-4620 / CBS 123657 / FGSC 9075 / NRRL 31084 / PH-1) OX=229533 GN=FGRAMPH1_01T23309 PE=3 SV=1;tr|A0A2H3FMM2|A0A2H3FMM2_GIBZA ATP-dependent RNA helicase eIF6A OS=Gibbe	tr|I1RRU9|I1RRU9_GIBZE ATP-dependent RNA helicase eIF4A OS=Gibberella zeae (strain ATCC MYA-4620 / CBS 123657 / FGSC 9075 / NRRL 31084 / PH-1) OX=229533 GN=FGRAMPH1_01T23309 PE=3 SV=1;tr|A0A2H3FMM2|A0A2H3FMM2_GIBZA ATP-dependent RNA helicase eIF7A OS=Gibbe	tr|I1RRU9|I1RRU9_GIBZE ATP-dependent RNA helicase eIF4A OS=Gibberella zeae (strain ATCC MYA-4620 / CBS 123657 / FGSC 9075 / NRRL 31084 / PH-1) OX=229533 GN=FGRAMPH1_01T23309 PE=3 SV=1;tr|A0A2H3FMM2|A0A2H3FMM2_GIBZA ATP-dependent RNA helicase eIF8A OS=Gibbe	tr|I1RRU9|I1RRU9_GIBZE ATP-dependent RNA helicase eIF4A OS=Gibberella zeae (strain ATCC MYA-4620 / CBS 123657 / FGSC 9075 / NRRL 31084 / PH-1) OX=229533 GN=FGRAMPH1_01T23309 PE=3 SV=1;tr|A0A2H3FMM2|A0A2H3FMM2_GIBZA ATP-dependent RNA helicase eIF9A OS=Gibbe	8	7	8	2	0	5	7	7	7	2	0	5	54	52	44.613	396	396;396	0	323.31	27.5	21.2	24.5	8.8	0	16.9	88961000000	2843900000	2614800000	2886700000	325250000	0	485680000	2881500000	2253300000	2392100000	467570000	0	344370000
I1RRN5;A0A2H3FMS8;A0A8H3KBQ5;A0A4E9E711	I1RRN5;A0A2H3FMS8;A0A8H3KBQ5;A0A4E9E711	tr|I1RRN5|I1RRN5_GIBZE UV excision repair protein RAD23 OS=Gibberella zeae (strain ATCC MYA-4620 / CBS 123657 / FGSC 9075 / NRRL 31084 / PH-1) OX=229533 GN=FG06767.1 PE=3 SV=1;tr|A0A2H3FMS8|A0A2H3FMS8_GIBZA UV excision repair protein RAD23 OS=Gibberella ze	tr|I1RRN5|I1RRN5_GIBZE UV excision repair protein RAD23 OS=Gibberella zeae (strain ATCC MYA-4620 / CBS 123657 / FGSC 9075 / NRRL 31084 / PH-1) OX=229533 GN=FG06767.1 PE=3 SV=1;tr|A0A2H3FMS8|A0A2H3FMS8_GIBZA UV excision repair protein RAD24 OS=Gibberella ze	tr|I1RRN5|I1RRN5_GIBZE UV excision repair protein RAD23 OS=Gibberella zeae (strain ATCC MYA-4620 / CBS 123657 / FGSC 9075 / NRRL 31084 / PH-1) OX=229533 GN=FG06767.1 PE=3 SV=1;tr|A0A2H3FMS8|A0A2H3FMS8_GIBZA UV excision repair protein RAD25 OS=Gibberella ze	tr|I1RRN5|I1RRN5_GIBZE UV excision repair protein RAD23 OS=Gibberella zeae (strain ATCC MYA-4620 / CBS 123657 / FGSC 9075 / NRRL 31084 / PH-1) OX=229533 GN=FG06767.1 PE=3 SV=1;tr|A0A2H3FMS8|A0A2H3FMS8_GIBZA UV excision repair protein RAD26 OS=Gibberella ze	tr|I1RRN5|I1RRN5_GIBZE UV excision repair protein RAD23 OS=Gibberella zeae (strain ATCC MYA-4620 / CBS 123657 / FGSC 9075 / NRRL 31084 / PH-1) OX=229533 GN=FG06767.1 PE=3 SV=1;tr|A0A2H3FMS8|A0A2H3FMS8_GIBZA UV excision repair protein RAD27 OS=Gibberella ze	tr|I1RRN5|I1RRN5_GIBZE UV excision repair protein RAD23 OS=Gibberella zeae (strain ATCC MYA-4620 / CBS 123657 / FGSC 9075 / NRRL 31084 / PH-1) OX=229533 GN=FG06767.1 PE=3 SV=1;tr|A0A2H3FMS8|A0A2H3FMS8_GIBZA UV excision repair protein RAD28 OS=Gibberella ze	3	1	3	2	2	3	3	1	3	2	2	3	65.9	65.9	40.352	381	381;381;381;406	0	323.31	13.1	3.9	13.1	9.2	9.2	11.3	62795000000	644600000	81495000	690630000	81903000	63564000	441140000	797320000	0	846550000	0	267910000	548090000
I1RW24;A0A2H3FP62;A0A098DCZ8	I1RW24;A0A2H3FP62;A0A098DCZ8	tr|I1RW24|I1RW24_GIBZE NTF2 domain-containing protein OS=Gibberella zeae (strain ATCC MYA-4620 / CBS 123657 / FGSC 9075 / NRRL 31084 / PH-1) OX=229533 GN=FGRAMPH1_01T10061 PE=4 SV=1;tr|A0A2H3FP62|A0A2H3FP62_GIBZA Hypothetical protein OS=Gibberella zeae OX=	tr|I1RW24|I1RW24_GIBZE NTF2 domain-containing protein OS=Gibberella zeae (strain ATCC MYA-4620 / CBS 123657 / FGSC 9075 / NRRL 31084 / PH-1) OX=229533 GN=FGRAMPH1_01T10061 PE=4 SV=1;tr|A0A2H3FP62|A0A2H3FP63_GIBZA Hypothetical protein OS=Gibberella zeae OX=	tr|I1RW24|I1RW24_GIBZE NTF2 domain-containing protein OS=Gibberella zeae (strain ATCC MYA-4620 / CBS 123657 / FGSC 9075 / NRRL 31084 / PH-1) OX=229533 GN=FGRAMPH1_01T10061 PE=4 SV=1;tr|A0A2H3FP62|A0A2H3FP64_GIBZA Hypothetical protein OS=Gibberella zeae OX=	tr|I1RW24|I1RW24_GIBZE NTF2 domain-containing protein OS=Gibberella zeae (strain ATCC MYA-4620 / CBS 123657 / FGSC 9075 / NRRL 31084 / PH-1) OX=229533 GN=FGRAMPH1_01T10061 PE=4 SV=1;tr|A0A2H3FP62|A0A2H3FP65_GIBZA Hypothetical protein OS=Gibberella zeae OX=	tr|I1RW24|I1RW24_GIBZE NTF2 domain-containing protein OS=Gibberella zeae (strain ATCC MYA-4620 / CBS 123657 / FGSC 9075 / NRRL 31084 / PH-1) OX=229533 GN=FGRAMPH1_01T10061 PE=4 SV=1;tr|A0A2H3FP62|A0A2H3FP66_GIBZA Hypothetical protein OS=Gibberella zeae OX=	tr|I1RW24|I1RW24_GIBZE NTF2 domain-containing protein OS=Gibberella zeae (strain ATCC MYA-4620 / CBS 123657 / FGSC 9075 / NRRL 31084 / PH-1) OX=229533 GN=FGRAMPH1_01T10061 PE=4 SV=1;tr|A0A2H3FP62|A0A2H3FP67_GIBZA Hypothetical protein OS=Gibberella zeae OX=	4	4	5	5	5	5	4	4	5	5	5	5	60.8	60.8	14.071	125	125;125;184	0	323.31	30.4	30.4	52.8	38.4	38.4	38.4	262440000000	13100000000	22341000000	21812000000	23533000000	19952000000	35366000000	17449000000	17855000000	21005000000	29614000000	40399000000	26647000000
Q4I283;A0A2H3FPR4;A0A4U9F200;A0A4E9E4H8	Q4I283;A0A2H3FPR4;A0A4U9F200;A0A4E9E4H8	sp|Q4I283|NACB_GIBZE Nascent polypeptide-associated complex subunit beta OS=Gibberella zeae (strain ATCC MYA-4620 / CBS 123657 / FGSC 9075 / NRRL 31084 / PH-1) OX=229533 GN=EGD1 PE=3 SV=3;tr|A0A2H3FPR4|A0A2H3FPR4_GIBZA Nascent polypeptide-associated comple	sp|Q4I283|NACB_GIBZE Nascent polypeptide-associated complex subunit beta OS=Gibberella zeae (strain ATCC MYA-4620 / CBS 123657 / FGSC 9075 / NRRL 31084 / PH-1) OX=229533 GN=EGD1 PE=3 SV=3;tr|A0A2H3FPR4|A0A2H3FPR5_GIBZA Nascent polypeptide-associated comple	sp|Q4I283|NACB_GIBZE Nascent polypeptide-associated complex subunit beta OS=Gibberella zeae (strain ATCC MYA-4620 / CBS 123657 / FGSC 9075 / NRRL 31084 / PH-1) OX=229533 GN=EGD1 PE=3 SV=3;tr|A0A2H3FPR4|A0A2H3FPR6_GIBZA Nascent polypeptide-associated comple	sp|Q4I283|NACB_GIBZE Nascent polypeptide-associated complex subunit beta OS=Gibberella zeae (strain ATCC MYA-4620 / CBS 123657 / FGSC 9075 / NRRL 31084 / PH-1) OX=229533 GN=EGD1 PE=3 SV=3;tr|A0A2H3FPR4|A0A2H3FPR7_GIBZA Nascent polypeptide-associated comple	sp|Q4I283|NACB_GIBZE Nascent polypeptide-associated complex subunit beta OS=Gibberella zeae (strain ATCC MYA-4620 / CBS 123657 / FGSC 9075 / NRRL 31084 / PH-1) OX=229533 GN=EGD1 PE=3 SV=3;tr|A0A2H3FPR4|A0A2H3FPR8_GIBZA Nascent polypeptide-associated comple	sp|Q4I283|NACB_GIBZE Nascent polypeptide-associated complex subunit beta OS=Gibberella zeae (strain ATCC MYA-4620 / CBS 123657 / FGSC 9075 / NRRL 31084 / PH-1) OX=229533 GN=EGD1 PE=3 SV=3;tr|A0A2H3FPR4|A0A2H3FPR9_GIBZA Nascent polypeptide-associated comple	2	2	2	3	1	4	2	2	2	3	1	4	47.1	47.1	16.747	153	153;153;162;163	0	323.31	21.6	15	15	21.6	15	22.2	79883000000	805990000	697920000	1689700000	582170000	59610000	1908900000	780940000	822660000	1966100000	1085500000	0	1497300000
I1RWF4;A0A2H3FPW8	I1RWF4;A0A2H3FPW8	tr|I1RWF4|I1RWF4_GIBZE Cytochrome b5 heme-binding domain-containing protein OS=Gibberella zeae (strain ATCC MYA-4620 / CBS 123657 / FGSC 9075 / NRRL 31084 / PH-1) OX=229533 GN=FG08620.1 PE=3 SV=1;tr|A0A2H3FPW8|A0A2H3FPW8_GIBZA Hypothetical protein OS=Gibbe	tr|I1RWF4|I1RWF4_GIBZE Cytochrome b5 heme-binding domain-containing protein OS=Gibberella zeae (strain ATCC MYA-4620 / CBS 123657 / FGSC 9075 / NRRL 31084 / PH-1) OX=229533 GN=FG08620.1 PE=3 SV=1;tr|A0A2H3FPW8|A0A2H3FPW9_GIBZA Hypothetical protein OS=Gibbe	tr|I1RWF4|I1RWF4_GIBZE Cytochrome b5 heme-binding domain-containing protein OS=Gibberella zeae (strain ATCC MYA-4620 / CBS 123657 / FGSC 9075 / NRRL 31084 / PH-1) OX=229533 GN=FG08620.1 PE=3 SV=1;tr|A0A2H3FPW8|A0A2H3FPW10_GIBZA Hypothetical protein OS=Gibbe	tr|I1RWF4|I1RWF4_GIBZE Cytochrome b5 heme-binding domain-containing protein OS=Gibberella zeae (strain ATCC MYA-4620 / CBS 123657 / FGSC 9075 / NRRL 31084 / PH-1) OX=229533 GN=FG08620.1 PE=3 SV=1;tr|A0A2H3FPW8|A0A2H3FPW11_GIBZA Hypothetical protein OS=Gibbe	tr|I1RWF4|I1RWF4_GIBZE Cytochrome b5 heme-binding domain-containing protein OS=Gibberella zeae (strain ATCC MYA-4620 / CBS 123657 / FGSC 9075 / NRRL 31084 / PH-1) OX=229533 GN=FG08620.1 PE=3 SV=1;tr|A0A2H3FPW8|A0A2H3FPW12_GIBZA Hypothetical protein OS=Gibbe	tr|I1RWF4|I1RWF4_GIBZE Cytochrome b5 heme-binding domain-containing protein OS=Gibberella zeae (strain ATCC MYA-4620 / CBS 123657 / FGSC 9075 / NRRL 31084 / PH-1) OX=229533 GN=FG08620.1 PE=3 SV=1;tr|A0A2H3FPW8|A0A2H3FPW13_GIBZA Hypothetical protein OS=Gibbe	5	7	6	6	6	5	5	7	6	6	6	5	57.2	57.2	14.975	138	138;138	0	323.31	50	57.2	56.5	56.5	50.7	50.7	340320000000	41459000000	57420000000	65900000000	21328000000	15804000000	29752000000	32862000000	42978000000	53175000000	30128000000	35430000000	27306000000
I1RV17;A0A2H3FR56;A0A4U9EY74;A0A8H3K5L8	I1RV17;A0A2H3FR56;A0A4U9EY74;A0A8H3K5L8	sp|I1RV17|BUT77_GIBZE NADH:flavin oxidoreductase FG08077 OS=Gibberella zeae (strain ATCC MYA-4620 / CBS 123657 / FGSC 9075 / NRRL 31084 / PH-1) OX=229533 GN=FG08077 PE=2 SV=1;tr|A0A2H3FR56|A0A2H3FR56_GIBZA Oxidored_FMN domain-containing protein OS=Gibberel	sp|I1RV17|BUT77_GIBZE NADH:flavin oxidoreductase FG08077 OS=Gibberella zeae (strain ATCC MYA-4620 / CBS 123657 / FGSC 9075 / NRRL 31084 / PH-1) OX=229533 GN=FG08077 PE=2 SV=1;tr|A0A2H3FR56|A0A2H3FR57_GIBZA Oxidored_FMN domain-containing protein OS=Gibberel	sp|I1RV17|BUT77_GIBZE NADH:flavin oxidoreductase FG08077 OS=Gibberella zeae (strain ATCC MYA-4620 / CBS 123657 / FGSC 9075 / NRRL 31084 / PH-1) OX=229533 GN=FG08077 PE=2 SV=1;tr|A0A2H3FR56|A0A2H3FR58_GIBZA Oxidored_FMN domain-containing protein OS=Gibberel	sp|I1RV17|BUT77_GIBZE NADH:flavin oxidoreductase FG08077 OS=Gibberella zeae (strain ATCC MYA-4620 / CBS 123657 / FGSC 9075 / NRRL 31084 / PH-1) OX=229533 GN=FG08077 PE=2 SV=1;tr|A0A2H3FR56|A0A2H3FR59_GIBZA Oxidored_FMN domain-containing protein OS=Gibberel	sp|I1RV17|BUT77_GIBZE NADH:flavin oxidoreductase FG08077 OS=Gibberella zeae (strain ATCC MYA-4620 / CBS 123657 / FGSC 9075 / NRRL 31084 / PH-1) OX=229533 GN=FG08077 PE=2 SV=1;tr|A0A2H3FR56|A0A2H3FR60_GIBZA Oxidored_FMN domain-containing protein OS=Gibberel	sp|I1RV17|BUT77_GIBZE NADH:flavin oxidoreductase FG08077 OS=Gibberella zeae (strain ATCC MYA-4620 / CBS 123657 / FGSC 9075 / NRRL 31084 / PH-1) OX=229533 GN=FG08077 PE=2 SV=1;tr|A0A2H3FR56|A0A2H3FR61_GIBZA Oxidored_FMN domain-containing protein OS=Gibberel	21	22	20	1	0	1	21	22	20	1	0	1	87.7	87.7	44.811	413	413;413;413;413	0	323.31	69	66.8	67.3	2.4	0	2.4	162290000000	46509000000	47230000000	58791000000	0	0	106080000	38647000000	40532000000	45367000000	0	0	0
I1RYU0;A0A2H3FR90;A0A4E9DS16	I1RYU0;A0A2H3FR90;A0A4E9DS16	tr|I1RYU0|I1RYU0_GIBZE Nicotinate-nucleotide pyrophosphorylase [carboxylating] OS=Gibberella zeae (strain ATCC MYA-4620 / CBS 123657 / FGSC 9075 / NRRL 31084 / PH-1) OX=229533 GN=FG09549.1 PE=3 SV=1;tr|A0A2H3FR90|A0A2H3FR90_GIBZA Nicotinate-nucleotide pyro	tr|I1RYU0|I1RYU0_GIBZE Nicotinate-nucleotide pyrophosphorylase [carboxylating] OS=Gibberella zeae (strain ATCC MYA-4620 / CBS 123657 / FGSC 9075 / NRRL 31084 / PH-1) OX=229533 GN=FG09549.1 PE=3 SV=1;tr|A0A2H3FR90|A0A2H3FR91_GIBZA Nicotinate-nucleotide pyro	tr|I1RYU0|I1RYU0_GIBZE Nicotinate-nucleotide pyrophosphorylase [carboxylating] OS=Gibberella zeae (strain ATCC MYA-4620 / CBS 123657 / FGSC 9075 / NRRL 31084 / PH-1) OX=229533 GN=FG09549.1 PE=3 SV=1;tr|A0A2H3FR90|A0A2H3FR92_GIBZA Nicotinate-nucleotide pyro	tr|I1RYU0|I1RYU0_GIBZE Nicotinate-nucleotide pyrophosphorylase [carboxylating] OS=Gibberella zeae (strain ATCC MYA-4620 / CBS 123657 / FGSC 9075 / NRRL 31084 / PH-1) OX=229533 GN=FG09549.1 PE=3 SV=1;tr|A0A2H3FR90|A0A2H3FR93_GIBZA Nicotinate-nucleotide pyro	tr|I1RYU0|I1RYU0_GIBZE Nicotinate-nucleotide pyrophosphorylase [carboxylating] OS=Gibberella zeae (strain ATCC MYA-4620 / CBS 123657 / FGSC 9075 / NRRL 31084 / PH-1) OX=229533 GN=FG09549.1 PE=3 SV=1;tr|A0A2H3FR90|A0A2H3FR94_GIBZA Nicotinate-nucleotide pyro	tr|I1RYU0|I1RYU0_GIBZE Nicotinate-nucleotide pyrophosphorylase [carboxylating] OS=Gibberella zeae (strain ATCC MYA-4620 / CBS 123657 / FGSC 9075 / NRRL 31084 / PH-1) OX=229533 GN=FG09549.1 PE=3 SV=1;tr|A0A2H3FR90|A0A2H3FR95_GIBZA Nicotinate-nucleotide pyro	3	3	2	4	2	8	3	3	2	4	2	8	43.5	43.5	31.666	294	294;294;332	0	323.31	15.3	15.3	12.9	19.7	12.9	28.9	10036000000	1057100000	769140000	1223800000	923700000	178460000	3676500000	976250000	967250000	1169200000	1544700000	529820000	2094600000
I1RAM2;A0A4U9EMS0;A0A2H3FSM0	I1RAM2;A0A4U9EMS0;A0A2H3FSM0	tr|I1RAM2|I1RAM2_GIBZE SHSP domain-containing protein OS=Gibberella zeae (strain ATCC MYA-4620 / CBS 123657 / FGSC 9075 / NRRL 31084 / PH-1) OX=229533 GN=FG00554.1 PE=3 SV=1;tr|A0A4U9EMS0|A0A4U9EMS0_GIBZA Uncharacterized protein OS=Gibberella zeae OX=5518	tr|I1RAM2|I1RAM2_GIBZE SHSP domain-containing protein OS=Gibberella zeae (strain ATCC MYA-4620 / CBS 123657 / FGSC 9075 / NRRL 31084 / PH-1) OX=229533 GN=FG00554.1 PE=3 SV=1;tr|A0A4U9EMS0|A0A4U9EMS0_GIBZA Uncharacterized protein OS=Gibberella zeae OX=5519	tr|I1RAM2|I1RAM2_GIBZE SHSP domain-containing protein OS=Gibberella zeae (strain ATCC MYA-4620 / CBS 123657 / FGSC 9075 / NRRL 31084 / PH-1) OX=229533 GN=FG00554.1 PE=3 SV=1;tr|A0A4U9EMS0|A0A4U9EMS0_GIBZA Uncharacterized protein OS=Gibberella zeae OX=5520	tr|I1RAM2|I1RAM2_GIBZE SHSP domain-containing protein OS=Gibberella zeae (strain ATCC MYA-4620 / CBS 123657 / FGSC 9075 / NRRL 31084 / PH-1) OX=229533 GN=FG00554.1 PE=3 SV=1;tr|A0A4U9EMS0|A0A4U9EMS0_GIBZA Uncharacterized protein OS=Gibberella zeae OX=5521	tr|I1RAM2|I1RAM2_GIBZE SHSP domain-containing protein OS=Gibberella zeae (strain ATCC MYA-4620 / CBS 123657 / FGSC 9075 / NRRL 31084 / PH-1) OX=229533 GN=FG00554.1 PE=3 SV=1;tr|A0A4U9EMS0|A0A4U9EMS0_GIBZA Uncharacterized protein OS=Gibberella zeae OX=5522	tr|I1RAM2|I1RAM2_GIBZE SHSP domain-containing protein OS=Gibberella zeae (strain ATCC MYA-4620 / CBS 123657 / FGSC 9075 / NRRL 31084 / PH-1) OX=229533 GN=FG00554.1 PE=3 SV=1;tr|A0A4U9EMS0|A0A4U9EMS0_GIBZA Uncharacterized protein OS=Gibberella zeae OX=5523	5	1	2	1	1	4	5	1	2	1	1	4	56.6	56.6	37.283	341	341;341;341	0	323.31	15	7.6	11.7	7.6	7.6	15	51185000000	2265900000	924590000	1334800000	287200000	19062000	1096300000	2698500000	1594100000	3140300000	852140000	0	1317700000
I1RBS0;A0A2H3FTD3	I1RBS0;A0A2H3FTD3	tr|I1RBS0|I1RBS0_GIBZE Uncharacterized protein OS=Gibberella zeae (strain ATCC MYA-4620 / CBS 123657 / FGSC 9075 / NRRL 31084 / PH-1) OX=229533 GN=FG01008.1 PE=3 SV=1;tr|A0A2H3FTD3|A0A2H3FTD3_GIBZA Elongation factor 1-beta OS=Gibberella zeae OX=5518 GN=FGR	tr|I1RBS0|I1RBS0_GIBZE Uncharacterized protein OS=Gibberella zeae (strain ATCC MYA-4620 / CBS 123657 / FGSC 9075 / NRRL 31084 / PH-1) OX=229533 GN=FG01008.1 PE=3 SV=1;tr|A0A2H3FTD3|A0A2H3FTD3_GIBZA Elongation factor 1-beta OS=Gibberella zeae OX=5519 GN=FGR	tr|I1RBS0|I1RBS0_GIBZE Uncharacterized protein OS=Gibberella zeae (strain ATCC MYA-4620 / CBS 123657 / FGSC 9075 / NRRL 31084 / PH-1) OX=229533 GN=FG01008.1 PE=3 SV=1;tr|A0A2H3FTD3|A0A2H3FTD3_GIBZA Elongation factor 1-beta OS=Gibberella zeae OX=5520 GN=FGR	tr|I1RBS0|I1RBS0_GIBZE Uncharacterized protein OS=Gibberella zeae (strain ATCC MYA-4620 / CBS 123657 / FGSC 9075 / NRRL 31084 / PH-1) OX=229533 GN=FG01008.1 PE=3 SV=1;tr|A0A2H3FTD3|A0A2H3FTD3_GIBZA Elongation factor 1-beta OS=Gibberella zeae OX=5521 GN=FGR	tr|I1RBS0|I1RBS0_GIBZE Uncharacterized protein OS=Gibberella zeae (strain ATCC MYA-4620 / CBS 123657 / FGSC 9075 / NRRL 31084 / PH-1) OX=229533 GN=FG01008.1 PE=3 SV=1;tr|A0A2H3FTD3|A0A2H3FTD3_GIBZA Elongation factor 1-beta OS=Gibberella zeae OX=5522 GN=FGR	tr|I1RBS0|I1RBS0_GIBZE Uncharacterized protein OS=Gibberella zeae (strain ATCC MYA-4620 / CBS 123657 / FGSC 9075 / NRRL 31084 / PH-1) OX=229533 GN=FG01008.1 PE=3 SV=1;tr|A0A2H3FTD3|A0A2H3FTD3_GIBZA Elongation factor 1-beta OS=Gibberella zeae OX=5523 GN=FGR	2	3	4	0	2	0	2	3	4	0	2	0	79.5	79.5	25.493	234	234;234	0	323.31	14.1	18.8	32.5	0	14.1	0	159600000000	1150900000	2084400000	2811400000	0	130520000	0	1650500000	2735300000	3163100000	0	431740000	0
A0A2H3FTD8;A0A4U9EX64;A0A4E9DD26;I1RYU6;I1S9S4	A0A2H3FTD8;A0A4U9EX64;A0A4E9DD26	tr|A0A2H3FTD8|A0A2H3FTD8_GIBZA Uncharacterized protein OS=Gibberella zeae OX=5518 GN=FGRA07_07252 PE=3 SV=1;tr|A0A4U9EX64|A0A4U9EX64_GIBZA Hypothetical protein OS=Gibberella zeae OX=5518 GN=MDC_LOCUS304403 PE=3 SV=1;tr|A0A4E9DD26|A0A4E9DD26_GIBZA Arf-GAP d	tr|A0A2H3FTD8|A0A2H3FTD8_GIBZA Uncharacterized protein OS=Gibberella zeae OX=5518 GN=FGRA07_07252 PE=3 SV=1;tr|A0A4U9EX64|A0A4U9EX64_GIBZA Hypothetical protein OS=Gibberella zeae OX=5518 GN=MDC_LOCUS304403 PE=3 SV=1;tr|A0A4E9DD26|A0A4E9DD27_GIBZA Arf-GAP d	tr|A0A2H3FTD8|A0A2H3FTD8_GIBZA Uncharacterized protein OS=Gibberella zeae OX=5518 GN=FGRA07_07252 PE=3 SV=1;tr|A0A4U9EX64|A0A4U9EX64_GIBZA Hypothetical protein OS=Gibberella zeae OX=5518 GN=MDC_LOCUS304403 PE=3 SV=1;tr|A0A4E9DD26|A0A4E9DD28_GIBZA Arf-GAP d	tr|A0A2H3FTD8|A0A2H3FTD8_GIBZA Uncharacterized protein OS=Gibberella zeae OX=5518 GN=FGRA07_07252 PE=3 SV=1;tr|A0A4U9EX64|A0A4U9EX64_GIBZA Hypothetical protein OS=Gibberella zeae OX=5518 GN=MDC_LOCUS304403 PE=3 SV=1;tr|A0A4E9DD26|A0A4E9DD29_GIBZA Arf-GAP d	tr|A0A2H3FTD8|A0A2H3FTD8_GIBZA Uncharacterized protein OS=Gibberella zeae OX=5518 GN=FGRA07_07252 PE=3 SV=1;tr|A0A4U9EX64|A0A4U9EX64_GIBZA Hypothetical protein OS=Gibberella zeae OX=5518 GN=MDC_LOCUS304403 PE=3 SV=1;tr|A0A4E9DD26|A0A4E9DD30_GIBZA Arf-GAP d	tr|A0A2H3FTD8|A0A2H3FTD8_GIBZA Uncharacterized protein OS=Gibberella zeae OX=5518 GN=FGRA07_07252 PE=3 SV=1;tr|A0A4U9EX64|A0A4U9EX64_GIBZA Hypothetical protein OS=Gibberella zeae OX=5518 GN=MDC_LOCUS304403 PE=3 SV=1;tr|A0A4E9DD26|A0A4E9DD31_GIBZA Arf-GAP d	5	6	6	0	0	4	3	5	4	0	0	4	44.1	23.9	102.77	948	948;689;721;258;364	0	323.31	6.6	8.4	9.5	0	0	5.3	81031000000	686660000	661880000	850690000	0	0	448940000	754940000	733430000	662870000	0	0	542720000
I1RYX4;A0A2H3FTH1;A0A4E9DRZ4	I1RYX4;A0A2H3FTH1;A0A4E9DRZ4	tr|I1RYX4|I1RYX4_GIBZE Phosphatidylglycerol/phosphatidylinositol transfer protein OS=Gibberella zeae (strain ATCC MYA-4620 / CBS 123657 / FGSC 9075 / NRRL 31084 / PH-1) OX=229533 GN=FG09586.1 PE=4 SV=1;tr|A0A2H3FTH1|A0A2H3FTH1_GIBZA Phosphatidylglycerol/ph	tr|I1RYX4|I1RYX4_GIBZE Phosphatidylglycerol/phosphatidylinositol transfer protein OS=Gibberella zeae (strain ATCC MYA-4620 / CBS 123657 / FGSC 9075 / NRRL 31084 / PH-1) OX=229533 GN=FG09586.1 PE=4 SV=1;tr|A0A2H3FTH1|A0A2H3FTH2_GIBZA Phosphatidylglycerol/ph	tr|I1RYX4|I1RYX4_GIBZE Phosphatidylglycerol/phosphatidylinositol transfer protein OS=Gibberella zeae (strain ATCC MYA-4620 / CBS 123657 / FGSC 9075 / NRRL 31084 / PH-1) OX=229533 GN=FG09586.1 PE=4 SV=1;tr|A0A2H3FTH1|A0A2H3FTH3_GIBZA Phosphatidylglycerol/ph	tr|I1RYX4|I1RYX4_GIBZE Phosphatidylglycerol/phosphatidylinositol transfer protein OS=Gibberella zeae (strain ATCC MYA-4620 / CBS 123657 / FGSC 9075 / NRRL 31084 / PH-1) OX=229533 GN=FG09586.1 PE=4 SV=1;tr|A0A2H3FTH1|A0A2H3FTH4_GIBZA Phosphatidylglycerol/ph	tr|I1RYX4|I1RYX4_GIBZE Phosphatidylglycerol/phosphatidylinositol transfer protein OS=Gibberella zeae (strain ATCC MYA-4620 / CBS 123657 / FGSC 9075 / NRRL 31084 / PH-1) OX=229533 GN=FG09586.1 PE=4 SV=1;tr|A0A2H3FTH1|A0A2H3FTH5_GIBZA Phosphatidylglycerol/ph	tr|I1RYX4|I1RYX4_GIBZE Phosphatidylglycerol/phosphatidylinositol transfer protein OS=Gibberella zeae (strain ATCC MYA-4620 / CBS 123657 / FGSC 9075 / NRRL 31084 / PH-1) OX=229533 GN=FG09586.1 PE=4 SV=1;tr|A0A2H3FTH1|A0A2H3FTH6_GIBZA Phosphatidylglycerol/ph	7	7	6	7	8	9	7	7	6	7	8	9	50.6	50.6	19.064	180	180;180;698	0	323.31	42.8	42.8	38.3	38.9	49.4	50.6	123750000000	9317300000	10452000000	6097200000	14388000000	14802000000	31176000000	9227500000	9139800000	11549000000	30929000000	23976000000	20277000000
I1RC22;A0A2H3FTM6	I1RC22;A0A2H3FTM6	tr|I1RC22|I1RC22_GIBZE VWFA domain-containing protein OS=Gibberella zeae (strain ATCC MYA-4620 / CBS 123657 / FGSC 9075 / NRRL 31084 / PH-1) OX=229533 GN=FG01123.1 PE=3 SV=1;tr|A0A2H3FTM6|A0A2H3FTM6_GIBZA Hypothetical protein OS=Gibberella zeae OX=5518 GN=	tr|I1RC22|I1RC22_GIBZE VWFA domain-containing protein OS=Gibberella zeae (strain ATCC MYA-4620 / CBS 123657 / FGSC 9075 / NRRL 31084 / PH-1) OX=229533 GN=FG01123.1 PE=3 SV=1;tr|A0A2H3FTM6|A0A2H3FTM6_GIBZA Hypothetical protein OS=Gibberella zeae OX=5519 GN=	tr|I1RC22|I1RC22_GIBZE VWFA domain-containing protein OS=Gibberella zeae (strain ATCC MYA-4620 / CBS 123657 / FGSC 9075 / NRRL 31084 / PH-1) OX=229533 GN=FG01123.1 PE=3 SV=1;tr|A0A2H3FTM6|A0A2H3FTM6_GIBZA Hypothetical protein OS=Gibberella zeae OX=5520 GN=	tr|I1RC22|I1RC22_GIBZE VWFA domain-containing protein OS=Gibberella zeae (strain ATCC MYA-4620 / CBS 123657 / FGSC 9075 / NRRL 31084 / PH-1) OX=229533 GN=FG01123.1 PE=3 SV=1;tr|A0A2H3FTM6|A0A2H3FTM6_GIBZA Hypothetical protein OS=Gibberella zeae OX=5521 GN=	tr|I1RC22|I1RC22_GIBZE VWFA domain-containing protein OS=Gibberella zeae (strain ATCC MYA-4620 / CBS 123657 / FGSC 9075 / NRRL 31084 / PH-1) OX=229533 GN=FG01123.1 PE=3 SV=1;tr|A0A2H3FTM6|A0A2H3FTM6_GIBZA Hypothetical protein OS=Gibberella zeae OX=5522 GN=	tr|I1RC22|I1RC22_GIBZE VWFA domain-containing protein OS=Gibberella zeae (strain ATCC MYA-4620 / CBS 123657 / FGSC 9075 / NRRL 31084 / PH-1) OX=229533 GN=FG01123.1 PE=3 SV=1;tr|A0A2H3FTM6|A0A2H3FTM6_GIBZA Hypothetical protein OS=Gibberella zeae OX=5523 GN=	3	3	2	2	1	3	3	3	2	2	1	3	29.5	29.5	31.016	288	288;288	0	323.31	9.7	9.7	6.6	6.6	6.2	10.4	16185000000	472090000	434970000	379660000	402060000	92307000	517230000	334460000	428760000	517120000	955640000	0	455480000
I1RC97;A0A2H3FTW2	I1RC97;A0A2H3FTW2	tr|I1RC97|I1RC97_GIBZE Proteasome subunit beta OS=Gibberella zeae (strain ATCC MYA-4620 / CBS 123657 / FGSC 9075 / NRRL 31084 / PH-1) OX=229533 GN=FG01200.1 PE=3 SV=1;tr|A0A2H3FTW2|A0A2H3FTW2_GIBZA Proteasome subunit beta OS=Gibberella zeae OX=5518 GN=FGRA	tr|I1RC97|I1RC97_GIBZE Proteasome subunit beta OS=Gibberella zeae (strain ATCC MYA-4620 / CBS 123657 / FGSC 9075 / NRRL 31084 / PH-1) OX=229533 GN=FG01200.1 PE=3 SV=1;tr|A0A2H3FTW2|A0A2H3FTW2_GIBZA Proteasome subunit beta OS=Gibberella zeae OX=5519 GN=FGRA	tr|I1RC97|I1RC97_GIBZE Proteasome subunit beta OS=Gibberella zeae (strain ATCC MYA-4620 / CBS 123657 / FGSC 9075 / NRRL 31084 / PH-1) OX=229533 GN=FG01200.1 PE=3 SV=1;tr|A0A2H3FTW2|A0A2H3FTW2_GIBZA Proteasome subunit beta OS=Gibberella zeae OX=5520 GN=FGRA	tr|I1RC97|I1RC97_GIBZE Proteasome subunit beta OS=Gibberella zeae (strain ATCC MYA-4620 / CBS 123657 / FGSC 9075 / NRRL 31084 / PH-1) OX=229533 GN=FG01200.1 PE=3 SV=1;tr|A0A2H3FTW2|A0A2H3FTW2_GIBZA Proteasome subunit beta OS=Gibberella zeae OX=5521 GN=FGRA	tr|I1RC97|I1RC97_GIBZE Proteasome subunit beta OS=Gibberella zeae (strain ATCC MYA-4620 / CBS 123657 / FGSC 9075 / NRRL 31084 / PH-1) OX=229533 GN=FG01200.1 PE=3 SV=1;tr|A0A2H3FTW2|A0A2H3FTW2_GIBZA Proteasome subunit beta OS=Gibberella zeae OX=5522 GN=FGRA	tr|I1RC97|I1RC97_GIBZE Proteasome subunit beta OS=Gibberella zeae (strain ATCC MYA-4620 / CBS 123657 / FGSC 9075 / NRRL 31084 / PH-1) OX=229533 GN=FG01200.1 PE=3 SV=1;tr|A0A2H3FTW2|A0A2H3FTW2_GIBZA Proteasome subunit beta OS=Gibberella zeae OX=5523 GN=FGRA	2	4	4	6	2	8	2	4	4	6	2	8	39.8	39.8	29.028	261	261;261	0	323.31	14.9	28.7	23	22.2	13.8	34.9	12446000000	597200000	927190000	1155200000	2425300000	151860000	2152500000	878520000	927880000	1313900000	2832600000	516350000	1288200000
I1RCD8;A0A4U9EGK1;A0A2H3FU02	I1RCD8;A0A4U9EGK1;A0A2H3FU02	tr|I1RCD8|I1RCD8_GIBZE Threonine--tRNA ligase OS=Gibberella zeae (strain ATCC MYA-4620 / CBS 123657 / FGSC 9075 / NRRL 31084 / PH-1) OX=229533 GN=FG01248.1 PE=3 SV=1;tr|A0A4U9EGK1|A0A4U9EGK1_GIBZA Threonine--tRNA ligase OS=Gibberella zeae OX=5518 GN=FUG_LO	tr|I1RCD8|I1RCD8_GIBZE Threonine--tRNA ligase OS=Gibberella zeae (strain ATCC MYA-4620 / CBS 123657 / FGSC 9075 / NRRL 31084 / PH-1) OX=229533 GN=FG01248.1 PE=3 SV=1;tr|A0A4U9EGK1|A0A4U9EGK1_GIBZA Threonine--tRNA ligase OS=Gibberella zeae OX=5519 GN=FUG_LO	tr|I1RCD8|I1RCD8_GIBZE Threonine--tRNA ligase OS=Gibberella zeae (strain ATCC MYA-4620 / CBS 123657 / FGSC 9075 / NRRL 31084 / PH-1) OX=229533 GN=FG01248.1 PE=3 SV=1;tr|A0A4U9EGK1|A0A4U9EGK1_GIBZA Threonine--tRNA ligase OS=Gibberella zeae OX=5520 GN=FUG_LO	tr|I1RCD8|I1RCD8_GIBZE Threonine--tRNA ligase OS=Gibberella zeae (strain ATCC MYA-4620 / CBS 123657 / FGSC 9075 / NRRL 31084 / PH-1) OX=229533 GN=FG01248.1 PE=3 SV=1;tr|A0A4U9EGK1|A0A4U9EGK1_GIBZA Threonine--tRNA ligase OS=Gibberella zeae OX=5521 GN=FUG_LO	tr|I1RCD8|I1RCD8_GIBZE Threonine--tRNA ligase OS=Gibberella zeae (strain ATCC MYA-4620 / CBS 123657 / FGSC 9075 / NRRL 31084 / PH-1) OX=229533 GN=FG01248.1 PE=3 SV=1;tr|A0A4U9EGK1|A0A4U9EGK1_GIBZA Threonine--tRNA ligase OS=Gibberella zeae OX=5522 GN=FUG_LO	tr|I1RCD8|I1RCD8_GIBZE Threonine--tRNA ligase OS=Gibberella zeae (strain ATCC MYA-4620 / CBS 123657 / FGSC 9075 / NRRL 31084 / PH-1) OX=229533 GN=FG01248.1 PE=3 SV=1;tr|A0A4U9EGK1|A0A4U9EGK1_GIBZA Threonine--tRNA ligase OS=Gibberella zeae OX=5523 GN=FUG_LO	15	15	14	8	2	15	15	15	14	8	2	15	51.8	51.8	84.696	745	745;745;992	0	323.31	22.1	21.9	21.2	14.5	4.7	21.5	64035000000	4424200000	5833600000	6175700000	1830000000	208710000	3256000000	5081800000	6212400000	7158500000	3114400000	714730000	3286300000
I1S4Z7;A0A2H3FU09	I1S4Z7;A0A2H3FU09	tr|I1S4Z7|I1S4Z7_GIBZE Protein disulfide-isomerase OS=Gibberella zeae (strain ATCC MYA-4620 / CBS 123657 / FGSC 9075 / NRRL 31084 / PH-1) OX=229533 GN=FG01246.1 PE=3 SV=1;tr|A0A2H3FU09|A0A2H3FU09_GIBZA Protein disulfide-isomerase OS=Gibberella zeae OX=5518	tr|I1S4Z7|I1S4Z7_GIBZE Protein disulfide-isomerase OS=Gibberella zeae (strain ATCC MYA-4620 / CBS 123657 / FGSC 9075 / NRRL 31084 / PH-1) OX=229533 GN=FG01246.1 PE=3 SV=1;tr|A0A2H3FU09|A0A2H3FU09_GIBZA Protein disulfide-isomerase OS=Gibberella zeae OX=5519	tr|I1S4Z7|I1S4Z7_GIBZE Protein disulfide-isomerase OS=Gibberella zeae (strain ATCC MYA-4620 / CBS 123657 / FGSC 9075 / NRRL 31084 / PH-1) OX=229533 GN=FG01246.1 PE=3 SV=1;tr|A0A2H3FU09|A0A2H3FU09_GIBZA Protein disulfide-isomerase OS=Gibberella zeae OX=5520	tr|I1S4Z7|I1S4Z7_GIBZE Protein disulfide-isomerase OS=Gibberella zeae (strain ATCC MYA-4620 / CBS 123657 / FGSC 9075 / NRRL 31084 / PH-1) OX=229533 GN=FG01246.1 PE=3 SV=1;tr|A0A2H3FU09|A0A2H3FU09_GIBZA Protein disulfide-isomerase OS=Gibberella zeae OX=5521	tr|I1S4Z7|I1S4Z7_GIBZE Protein disulfide-isomerase OS=Gibberella zeae (strain ATCC MYA-4620 / CBS 123657 / FGSC 9075 / NRRL 31084 / PH-1) OX=229533 GN=FG01246.1 PE=3 SV=1;tr|A0A2H3FU09|A0A2H3FU09_GIBZA Protein disulfide-isomerase OS=Gibberella zeae OX=5522	tr|I1S4Z7|I1S4Z7_GIBZE Protein disulfide-isomerase OS=Gibberella zeae (strain ATCC MYA-4620 / CBS 123657 / FGSC 9075 / NRRL 31084 / PH-1) OX=229533 GN=FG01246.1 PE=3 SV=1;tr|A0A2H3FU09|A0A2H3FU09_GIBZA Protein disulfide-isomerase OS=Gibberella zeae OX=5523	31	31	32	16	10	18	31	31	32	16	10	18	72.4	72.4	55.739	507	507;507	0	323.31	57.6	59.4	55.8	32.7	21.3	38.3	998140000000	71748000000	87116000000	80754000000	47268000000	17650000000	50772000000	84411000000	81111000000	89041000000	50323000000	34627000000	45654000000
I1S504;A0A2H3FU11	I1S504;A0A2H3FU11	tr|I1S504|I1S504_GIBZE Uncharacterized protein OS=Gibberella zeae (strain ATCC MYA-4620 / CBS 123657 / FGSC 9075 / NRRL 31084 / PH-1) OX=229533 GN=FGRAMPH1_01T03129 PE=3 SV=1;tr|A0A2H3FU11|A0A2H3FU11_GIBZA 40S ribosomal protein S28 OS=Gibberella zeae OX=55	tr|I1S504|I1S504_GIBZE Uncharacterized protein OS=Gibberella zeae (strain ATCC MYA-4620 / CBS 123657 / FGSC 9075 / NRRL 31084 / PH-1) OX=229533 GN=FGRAMPH1_01T03129 PE=3 SV=1;tr|A0A2H3FU11|A0A2H3FU11_GIBZA 40S ribosomal protein S28 OS=Gibberella zeae OX=56	tr|I1S504|I1S504_GIBZE Uncharacterized protein OS=Gibberella zeae (strain ATCC MYA-4620 / CBS 123657 / FGSC 9075 / NRRL 31084 / PH-1) OX=229533 GN=FGRAMPH1_01T03129 PE=3 SV=1;tr|A0A2H3FU11|A0A2H3FU11_GIBZA 40S ribosomal protein S28 OS=Gibberella zeae OX=57	tr|I1S504|I1S504_GIBZE Uncharacterized protein OS=Gibberella zeae (strain ATCC MYA-4620 / CBS 123657 / FGSC 9075 / NRRL 31084 / PH-1) OX=229533 GN=FGRAMPH1_01T03129 PE=3 SV=1;tr|A0A2H3FU11|A0A2H3FU11_GIBZA 40S ribosomal protein S28 OS=Gibberella zeae OX=58	tr|I1S504|I1S504_GIBZE Uncharacterized protein OS=Gibberella zeae (strain ATCC MYA-4620 / CBS 123657 / FGSC 9075 / NRRL 31084 / PH-1) OX=229533 GN=FGRAMPH1_01T03129 PE=3 SV=1;tr|A0A2H3FU11|A0A2H3FU11_GIBZA 40S ribosomal protein S28 OS=Gibberella zeae OX=59	tr|I1S504|I1S504_GIBZE Uncharacterized protein OS=Gibberella zeae (strain ATCC MYA-4620 / CBS 123657 / FGSC 9075 / NRRL 31084 / PH-1) OX=229533 GN=FGRAMPH1_01T03129 PE=3 SV=1;tr|A0A2H3FU11|A0A2H3FU11_GIBZA 40S ribosomal protein S28 OS=Gibberella zeae OX=60	2	2	2	2	0	2	2	2	2	2	0	2	36.8	23.5	7.7659	68	68;68	0	323.31	23.5	23.5	23.5	23.5	0	23.5	31400000000	1334900000	2329800000	3234300000	473260000	0	702430000	1203600000	2023700000	2406900000	969910000	0	800230000
V6RPS5;A0A2H3FU73	V6RPS5;A0A2H3FU73	tr|V6RPS5|V6RPS5_GIBZE Pyruvate decarboxylase OS=Gibberella zeae (strain ATCC MYA-4620 / CBS 123657 / FGSC 9075 / NRRL 31084 / PH-1) OX=229533 GN=FG09834.1 PE=3 SV=1;tr|A0A2H3FU73|A0A2H3FU73_GIBZA Pyruvate decarboxylase OS=Gibberella zeae OX=5518 GN=FGRA07	tr|V6RPS5|V6RPS5_GIBZE Pyruvate decarboxylase OS=Gibberella zeae (strain ATCC MYA-4620 / CBS 123657 / FGSC 9075 / NRRL 31084 / PH-1) OX=229533 GN=FG09834.1 PE=3 SV=1;tr|A0A2H3FU73|A0A2H3FU73_GIBZA Pyruvate decarboxylase OS=Gibberella zeae OX=5518 GN=FGRA08	tr|V6RPS5|V6RPS5_GIBZE Pyruvate decarboxylase OS=Gibberella zeae (strain ATCC MYA-4620 / CBS 123657 / FGSC 9075 / NRRL 31084 / PH-1) OX=229533 GN=FG09834.1 PE=3 SV=1;tr|A0A2H3FU73|A0A2H3FU73_GIBZA Pyruvate decarboxylase OS=Gibberella zeae OX=5518 GN=FGRA09	tr|V6RPS5|V6RPS5_GIBZE Pyruvate decarboxylase OS=Gibberella zeae (strain ATCC MYA-4620 / CBS 123657 / FGSC 9075 / NRRL 31084 / PH-1) OX=229533 GN=FG09834.1 PE=3 SV=1;tr|A0A2H3FU73|A0A2H3FU73_GIBZA Pyruvate decarboxylase OS=Gibberella zeae OX=5518 GN=FGRA10	tr|V6RPS5|V6RPS5_GIBZE Pyruvate decarboxylase OS=Gibberella zeae (strain ATCC MYA-4620 / CBS 123657 / FGSC 9075 / NRRL 31084 / PH-1) OX=229533 GN=FG09834.1 PE=3 SV=1;tr|A0A2H3FU73|A0A2H3FU73_GIBZA Pyruvate decarboxylase OS=Gibberella zeae OX=5518 GN=FGRA11	tr|V6RPS5|V6RPS5_GIBZE Pyruvate decarboxylase OS=Gibberella zeae (strain ATCC MYA-4620 / CBS 123657 / FGSC 9075 / NRRL 31084 / PH-1) OX=229533 GN=FG09834.1 PE=3 SV=1;tr|A0A2H3FU73|A0A2H3FU73_GIBZA Pyruvate decarboxylase OS=Gibberella zeae OX=5518 GN=FGRA12	31	31	35	26	19	32	31	31	35	26	19	32	86.1	86.1	63.01	570	570;570	0	323.31	65.3	67.7	77.2	57	45.4	65.4	1191400000000	93695000000	68725000000	113930000000	56914000000	15389000000	118970000000	70947000000	52197000000	78436000000	54070000000	34295000000	74472000000
I1RCN0;A0A2H3FU91;A0A4E9EMM6	I1RCN0;A0A2H3FU91;A0A4E9EMM6	tr|I1RCN0|I1RCN0_GIBZE Uncharacterized protein OS=Gibberella zeae (strain ATCC MYA-4620 / CBS 123657 / FGSC 9075 / NRRL 31084 / PH-1) OX=229533 GN=FG01351.1 PE=3 SV=1;tr|A0A2H3FU91|A0A2H3FU91_GIBZA Hypothetical protein OS=Gibberella zeae OX=5518 GN=FGRA07_	tr|I1RCN0|I1RCN0_GIBZE Uncharacterized protein OS=Gibberella zeae (strain ATCC MYA-4620 / CBS 123657 / FGSC 9075 / NRRL 31084 / PH-1) OX=229533 GN=FG01351.1 PE=3 SV=1;tr|A0A2H3FU91|A0A2H3FU91_GIBZA Hypothetical protein OS=Gibberella zeae OX=5518 GN=FGRA08_	tr|I1RCN0|I1RCN0_GIBZE Uncharacterized protein OS=Gibberella zeae (strain ATCC MYA-4620 / CBS 123657 / FGSC 9075 / NRRL 31084 / PH-1) OX=229533 GN=FG01351.1 PE=3 SV=1;tr|A0A2H3FU91|A0A2H3FU91_GIBZA Hypothetical protein OS=Gibberella zeae OX=5518 GN=FGRA09_	tr|I1RCN0|I1RCN0_GIBZE Uncharacterized protein OS=Gibberella zeae (strain ATCC MYA-4620 / CBS 123657 / FGSC 9075 / NRRL 31084 / PH-1) OX=229533 GN=FG01351.1 PE=3 SV=1;tr|A0A2H3FU91|A0A2H3FU91_GIBZA Hypothetical protein OS=Gibberella zeae OX=5518 GN=FGRA10_	tr|I1RCN0|I1RCN0_GIBZE Uncharacterized protein OS=Gibberella zeae (strain ATCC MYA-4620 / CBS 123657 / FGSC 9075 / NRRL 31084 / PH-1) OX=229533 GN=FG01351.1 PE=3 SV=1;tr|A0A2H3FU91|A0A2H3FU91_GIBZA Hypothetical protein OS=Gibberella zeae OX=5518 GN=FGRA11_	tr|I1RCN0|I1RCN0_GIBZE Uncharacterized protein OS=Gibberella zeae (strain ATCC MYA-4620 / CBS 123657 / FGSC 9075 / NRRL 31084 / PH-1) OX=229533 GN=FG01351.1 PE=3 SV=1;tr|A0A2H3FU91|A0A2H3FU91_GIBZA Hypothetical protein OS=Gibberella zeae OX=5518 GN=FGRA12_	4	4	4	9	5	10	4	4	4	9	5	10	27.8	27.8	46.37	443	443;443;551	0	323.31	13.1	11.7	11.1	23.5	12.6	27.8	19174000000	524080000	750590000	1000700000	3605700000	1744400000	5608900000	786610000	876870000	1225700000	4203700000	4058300000	4620000000
A0A4E9EDL1;A0A2H3FUJ6;I1RQ26	A0A4E9EDL1;A0A2H3FUJ6;I1RQ26	tr|A0A4E9EDL1|A0A4E9EDL1_GIBZA PROTEASOME_ALPHA_1 domain-containing protein (Fragment) OS=Gibberella zeae OX=5518 GN=FUG_LOCUS356133 PE=3 SV=1;tr|A0A2H3FUJ6|A0A2H3FUJ6_GIBZA Proteasome subunit alpha type OS=Gibberella zeae OX=5518 GN=FGRA07_06053 PE=3 SV=1	tr|A0A4E9EDL1|A0A4E9EDL1_GIBZA PROTEASOME_ALPHA_1 domain-containing protein (Fragment) OS=Gibberella zeae OX=5518 GN=FUG_LOCUS356133 PE=3 SV=1;tr|A0A2H3FUJ6|A0A2H3FUJ6_GIBZA Proteasome subunit alpha type OS=Gibberella zeae OX=5518 GN=FGRA07_06053 PE=3 SV=2	tr|A0A4E9EDL1|A0A4E9EDL1_GIBZA PROTEASOME_ALPHA_1 domain-containing protein (Fragment) OS=Gibberella zeae OX=5518 GN=FUG_LOCUS356133 PE=3 SV=1;tr|A0A2H3FUJ6|A0A2H3FUJ6_GIBZA Proteasome subunit alpha type OS=Gibberella zeae OX=5518 GN=FGRA07_06053 PE=3 SV=3	tr|A0A4E9EDL1|A0A4E9EDL1_GIBZA PROTEASOME_ALPHA_1 domain-containing protein (Fragment) OS=Gibberella zeae OX=5518 GN=FUG_LOCUS356133 PE=3 SV=1;tr|A0A2H3FUJ6|A0A2H3FUJ6_GIBZA Proteasome subunit alpha type OS=Gibberella zeae OX=5518 GN=FGRA07_06053 PE=3 SV=4	tr|A0A4E9EDL1|A0A4E9EDL1_GIBZA PROTEASOME_ALPHA_1 domain-containing protein (Fragment) OS=Gibberella zeae OX=5518 GN=FUG_LOCUS356133 PE=3 SV=1;tr|A0A2H3FUJ6|A0A2H3FUJ6_GIBZA Proteasome subunit alpha type OS=Gibberella zeae OX=5518 GN=FGRA07_06053 PE=3 SV=5	tr|A0A4E9EDL1|A0A4E9EDL1_GIBZA PROTEASOME_ALPHA_1 domain-containing protein (Fragment) OS=Gibberella zeae OX=5518 GN=FUG_LOCUS356133 PE=3 SV=1;tr|A0A2H3FUJ6|A0A2H3FUJ6_GIBZA Proteasome subunit alpha type OS=Gibberella zeae OX=5518 GN=FGRA07_06053 PE=3 SV=6	6	7	9	9	7	8	6	7	9	9	7	8	55.9	55.9	25.733	236	236;240;245	0	323.31	34.7	40.3	52.1	52.1	40.7	46.2	35669000000	2272400000	3317700000	3964300000	4250000000	1436700000	7036500000	3223800000	3318800000	2521800000	4526300000	3523000000	5226400000
I1RCZ8;A0A2H3FUK2	I1RCZ8;A0A2H3FUK2	tr|I1RCZ8|I1RCZ8_GIBZE Glucose-6-phosphate 1-epimerase OS=Gibberella zeae (strain ATCC MYA-4620 / CBS 123657 / FGSC 9075 / NRRL 31084 / PH-1) OX=229533 GN=FG01485.1 PE=3 SV=1;tr|A0A2H3FUK2|A0A2H3FUK2_GIBZA Glucose-6-phosphate 1-epimerase OS=Gibberella zeae	tr|I1RCZ8|I1RCZ8_GIBZE Glucose-6-phosphate 1-epimerase OS=Gibberella zeae (strain ATCC MYA-4620 / CBS 123657 / FGSC 9075 / NRRL 31084 / PH-1) OX=229533 GN=FG01485.1 PE=3 SV=1;tr|A0A2H3FUK2|A0A2H3FUK2_GIBZA Glucose-6-phosphate 2-epimerase OS=Gibberella zeae	tr|I1RCZ8|I1RCZ8_GIBZE Glucose-6-phosphate 1-epimerase OS=Gibberella zeae (strain ATCC MYA-4620 / CBS 123657 / FGSC 9075 / NRRL 31084 / PH-1) OX=229533 GN=FG01485.1 PE=3 SV=1;tr|A0A2H3FUK2|A0A2H3FUK2_GIBZA Glucose-6-phosphate 3-epimerase OS=Gibberella zeae	tr|I1RCZ8|I1RCZ8_GIBZE Glucose-6-phosphate 1-epimerase OS=Gibberella zeae (strain ATCC MYA-4620 / CBS 123657 / FGSC 9075 / NRRL 31084 / PH-1) OX=229533 GN=FG01485.1 PE=3 SV=1;tr|A0A2H3FUK2|A0A2H3FUK2_GIBZA Glucose-6-phosphate 4-epimerase OS=Gibberella zeae	tr|I1RCZ8|I1RCZ8_GIBZE Glucose-6-phosphate 1-epimerase OS=Gibberella zeae (strain ATCC MYA-4620 / CBS 123657 / FGSC 9075 / NRRL 31084 / PH-1) OX=229533 GN=FG01485.1 PE=3 SV=1;tr|A0A2H3FUK2|A0A2H3FUK2_GIBZA Glucose-6-phosphate 5-epimerase OS=Gibberella zeae	tr|I1RCZ8|I1RCZ8_GIBZE Glucose-6-phosphate 1-epimerase OS=Gibberella zeae (strain ATCC MYA-4620 / CBS 123657 / FGSC 9075 / NRRL 31084 / PH-1) OX=229533 GN=FG01485.1 PE=3 SV=1;tr|A0A2H3FUK2|A0A2H3FUK2_GIBZA Glucose-6-phosphate 6-epimerase OS=Gibberella zeae	5	5	5	6	9	8	5	5	5	6	9	8	61.7	61.7	33.535	313	313;313	0	323.31	27.8	26.5	26.5	28.8	47	40.3	79802000000	1791300000	3598200000	2806500000	3290600000	5930800000	6678700000	3321700000	3628700000	4087800000	6356500000	11793000000	5631900000
I1RPW1;A0A2H3FUQ6	I1RPW1;A0A2H3FUQ6	tr|I1RPW1|I1RPW1_GIBZE Imidazoleglycerol-phosphate dehydratase OS=Gibberella zeae (strain ATCC MYA-4620 / CBS 123657 / FGSC 9075 / NRRL 31084 / PH-1) OX=229533 GN=FG06093.1 PE=3 SV=1;tr|A0A2H3FUQ6|A0A2H3FUQ6_GIBZA Imidazoleglycerol-phosphate dehydratase OS	tr|I1RPW1|I1RPW1_GIBZE Imidazoleglycerol-phosphate dehydratase OS=Gibberella zeae (strain ATCC MYA-4620 / CBS 123657 / FGSC 9075 / NRRL 31084 / PH-1) OX=229533 GN=FG06093.1 PE=3 SV=1;tr|A0A2H3FUQ6|A0A2H3FUQ7_GIBZA Imidazoleglycerol-phosphate dehydratase OS	tr|I1RPW1|I1RPW1_GIBZE Imidazoleglycerol-phosphate dehydratase OS=Gibberella zeae (strain ATCC MYA-4620 / CBS 123657 / FGSC 9075 / NRRL 31084 / PH-1) OX=229533 GN=FG06093.1 PE=3 SV=1;tr|A0A2H3FUQ6|A0A2H3FUQ8_GIBZA Imidazoleglycerol-phosphate dehydratase OS	tr|I1RPW1|I1RPW1_GIBZE Imidazoleglycerol-phosphate dehydratase OS=Gibberella zeae (strain ATCC MYA-4620 / CBS 123657 / FGSC 9075 / NRRL 31084 / PH-1) OX=229533 GN=FG06093.1 PE=3 SV=1;tr|A0A2H3FUQ6|A0A2H3FUQ9_GIBZA Imidazoleglycerol-phosphate dehydratase OS	tr|I1RPW1|I1RPW1_GIBZE Imidazoleglycerol-phosphate dehydratase OS=Gibberella zeae (strain ATCC MYA-4620 / CBS 123657 / FGSC 9075 / NRRL 31084 / PH-1) OX=229533 GN=FG06093.1 PE=3 SV=1;tr|A0A2H3FUQ6|A0A2H3FUQ10_GIBZA Imidazoleglycerol-phosphate dehydratase OS	tr|I1RPW1|I1RPW1_GIBZE Imidazoleglycerol-phosphate dehydratase OS=Gibberella zeae (strain ATCC MYA-4620 / CBS 123657 / FGSC 9075 / NRRL 31084 / PH-1) OX=229533 GN=FG06093.1 PE=3 SV=1;tr|A0A2H3FUQ6|A0A2H3FUQ11_GIBZA Imidazoleglycerol-phosphate dehydratase OS	1	3	4	3	1	7	1	3	4	3	1	7	48.9	48.9	24.306	227	227;227	0	323.31	6.2	20.7	29.5	22.5	6.2	48.9	5736400000	255150000	280410000	244960000	230540000	26487000	1013900000	0	0	0	449200000	0	641770000
I1RPP3;A0A2H3FUX6	I1RPP3;A0A2H3FUX6	tr|I1RPP3|I1RPP3_GIBZE Ribosomal_S7 domain-containing protein OS=Gibberella zeae (strain ATCC MYA-4620 / CBS 123657 / FGSC 9075 / NRRL 31084 / PH-1) OX=229533 GN=FG06019.1 PE=3 SV=1;tr|A0A2H3FUX6|A0A2H3FUX6_GIBZA 40S ribosomal protein S5-B OS=Gibberella ze	tr|I1RPP3|I1RPP3_GIBZE Ribosomal_S7 domain-containing protein OS=Gibberella zeae (strain ATCC MYA-4620 / CBS 123657 / FGSC 9075 / NRRL 31084 / PH-1) OX=229533 GN=FG06019.1 PE=3 SV=1;tr|A0A2H3FUX6|A0A2H3FUX6_GIBZA 40S ribosomal protein S6-B OS=Gibberella ze	tr|I1RPP3|I1RPP3_GIBZE Ribosomal_S7 domain-containing protein OS=Gibberella zeae (strain ATCC MYA-4620 / CBS 123657 / FGSC 9075 / NRRL 31084 / PH-1) OX=229533 GN=FG06019.1 PE=3 SV=1;tr|A0A2H3FUX6|A0A2H3FUX6_GIBZA 40S ribosomal protein S7-B OS=Gibberella ze	tr|I1RPP3|I1RPP3_GIBZE Ribosomal_S7 domain-containing protein OS=Gibberella zeae (strain ATCC MYA-4620 / CBS 123657 / FGSC 9075 / NRRL 31084 / PH-1) OX=229533 GN=FG06019.1 PE=3 SV=1;tr|A0A2H3FUX6|A0A2H3FUX6_GIBZA 40S ribosomal protein S8-B OS=Gibberella ze	tr|I1RPP3|I1RPP3_GIBZE Ribosomal_S7 domain-containing protein OS=Gibberella zeae (strain ATCC MYA-4620 / CBS 123657 / FGSC 9075 / NRRL 31084 / PH-1) OX=229533 GN=FG06019.1 PE=3 SV=1;tr|A0A2H3FUX6|A0A2H3FUX6_GIBZA 40S ribosomal protein S9-B OS=Gibberella ze	tr|I1RPP3|I1RPP3_GIBZE Ribosomal_S7 domain-containing protein OS=Gibberella zeae (strain ATCC MYA-4620 / CBS 123657 / FGSC 9075 / NRRL 31084 / PH-1) OX=229533 GN=FG06019.1 PE=3 SV=1;tr|A0A2H3FUX6|A0A2H3FUX6_GIBZA 40S ribosomal protein S10-B OS=Gibberella ze	8	7	8	2	1	6	8	7	8	2	1	6	51.6	51.6	23.807	213	213;213	0	323.31	44.1	39.9	44.1	10.8	7	29.6	138910000000	18067000000	17730000000	19741000000	5626800000	135380000	9356300000	10004000000	12309000000	9443600000	0	0	5484800000
I1RRV1;A0A2H3FVL4	I1RRV1;A0A2H3FVL4	tr|I1RRV1|I1RRV1_GIBZE Protein-synthesizing GTPase OS=Gibberella zeae (strain ATCC MYA-4620 / CBS 123657 / FGSC 9075 / NRRL 31084 / PH-1) OX=229533 GN=FG06843.1 PE=4 SV=1;tr|A0A2H3FVL4|A0A2H3FVL4_GIBZA Protein-synthesizing GTPase OS=Gibberella zeae OX=5518	tr|I1RRV1|I1RRV1_GIBZE Protein-synthesizing GTPase OS=Gibberella zeae (strain ATCC MYA-4620 / CBS 123657 / FGSC 9075 / NRRL 31084 / PH-1) OX=229533 GN=FG06843.1 PE=4 SV=1;tr|A0A2H3FVL4|A0A2H3FVL4_GIBZA Protein-synthesizing GTPase OS=Gibberella zeae OX=5519	tr|I1RRV1|I1RRV1_GIBZE Protein-synthesizing GTPase OS=Gibberella zeae (strain ATCC MYA-4620 / CBS 123657 / FGSC 9075 / NRRL 31084 / PH-1) OX=229533 GN=FG06843.1 PE=4 SV=1;tr|A0A2H3FVL4|A0A2H3FVL4_GIBZA Protein-synthesizing GTPase OS=Gibberella zeae OX=5520	tr|I1RRV1|I1RRV1_GIBZE Protein-synthesizing GTPase OS=Gibberella zeae (strain ATCC MYA-4620 / CBS 123657 / FGSC 9075 / NRRL 31084 / PH-1) OX=229533 GN=FG06843.1 PE=4 SV=1;tr|A0A2H3FVL4|A0A2H3FVL4_GIBZA Protein-synthesizing GTPase OS=Gibberella zeae OX=5521	tr|I1RRV1|I1RRV1_GIBZE Protein-synthesizing GTPase OS=Gibberella zeae (strain ATCC MYA-4620 / CBS 123657 / FGSC 9075 / NRRL 31084 / PH-1) OX=229533 GN=FG06843.1 PE=4 SV=1;tr|A0A2H3FVL4|A0A2H3FVL4_GIBZA Protein-synthesizing GTPase OS=Gibberella zeae OX=5522	tr|I1RRV1|I1RRV1_GIBZE Protein-synthesizing GTPase OS=Gibberella zeae (strain ATCC MYA-4620 / CBS 123657 / FGSC 9075 / NRRL 31084 / PH-1) OX=229533 GN=FG06843.1 PE=4 SV=1;tr|A0A2H3FVL4|A0A2H3FVL4_GIBZA Protein-synthesizing GTPase OS=Gibberella zeae OX=5523	7	8	6	3	1	10	7	8	6	3	1	10	41.1	41.1	54.731	509	509;509	0	323.31	20	23	16.9	7.7	4.3	24.8	31736000000	2874700000	4269700000	3078900000	490560000	94487000	2272200000	2980400000	3360700000	3044300000	879570000	0	1761400000
I1RRH1;A0A2H3FVX9	I1RRH1;A0A2H3FVX9	tr|I1RRH1|I1RRH1_GIBZE Uncharacterized protein OS=Gibberella zeae (strain ATCC MYA-4620 / CBS 123657 / FGSC 9075 / NRRL 31084 / PH-1) OX=229533 GN=FG06692.1 PE=4 SV=1;tr|A0A2H3FVX9|A0A2H3FVX9_GIBZA Hypothetical protein OS=Gibberella zeae OX=5518 GN=FGRA07_	tr|I1RRH1|I1RRH1_GIBZE Uncharacterized protein OS=Gibberella zeae (strain ATCC MYA-4620 / CBS 123657 / FGSC 9075 / NRRL 31084 / PH-1) OX=229533 GN=FG06692.1 PE=4 SV=1;tr|A0A2H3FVX9|A0A2H3FVX9_GIBZA Hypothetical protein OS=Gibberella zeae OX=5518 GN=FGRA08_	tr|I1RRH1|I1RRH1_GIBZE Uncharacterized protein OS=Gibberella zeae (strain ATCC MYA-4620 / CBS 123657 / FGSC 9075 / NRRL 31084 / PH-1) OX=229533 GN=FG06692.1 PE=4 SV=1;tr|A0A2H3FVX9|A0A2H3FVX9_GIBZA Hypothetical protein OS=Gibberella zeae OX=5518 GN=FGRA09_	tr|I1RRH1|I1RRH1_GIBZE Uncharacterized protein OS=Gibberella zeae (strain ATCC MYA-4620 / CBS 123657 / FGSC 9075 / NRRL 31084 / PH-1) OX=229533 GN=FG06692.1 PE=4 SV=1;tr|A0A2H3FVX9|A0A2H3FVX9_GIBZA Hypothetical protein OS=Gibberella zeae OX=5518 GN=FGRA10_	tr|I1RRH1|I1RRH1_GIBZE Uncharacterized protein OS=Gibberella zeae (strain ATCC MYA-4620 / CBS 123657 / FGSC 9075 / NRRL 31084 / PH-1) OX=229533 GN=FG06692.1 PE=4 SV=1;tr|A0A2H3FVX9|A0A2H3FVX9_GIBZA Hypothetical protein OS=Gibberella zeae OX=5518 GN=FGRA11_	tr|I1RRH1|I1RRH1_GIBZE Uncharacterized protein OS=Gibberella zeae (strain ATCC MYA-4620 / CBS 123657 / FGSC 9075 / NRRL 31084 / PH-1) OX=229533 GN=FG06692.1 PE=4 SV=1;tr|A0A2H3FVX9|A0A2H3FVX9_GIBZA Hypothetical protein OS=Gibberella zeae OX=5518 GN=FGRA12_	10	12	11	6	6	9	10	12	11	6	6	9	47.5	47.5	28.439	263	263;263	0	323.31	37.3	44.5	37.6	33.1	30.4	44.5	28945000000	6842100000	7844400000	10756000000	865140000	346680000	1646400000	5189200000	8514900000	6391800000	1442400000	790580000	1386700000
I1S0K3;A0A8H3PQQ8;A0A2H3FW02	I1S0K3;A0A8H3PQQ8;A0A2H3FW02	tr|I1S0K3|I1S0K3_GIBZE Uncharacterized protein OS=Gibberella zeae (strain ATCC MYA-4620 / CBS 123657 / FGSC 9075 / NRRL 31084 / PH-1) OX=229533 GN=FG10232.1 PE=4 SV=1;tr|A0A8H3PQQ8|A0A8H3PQQ8_GIBZA Hypothetical protein OS=Gibberella zeae OX=5518 GN=MDCFG85	tr|I1S0K3|I1S0K3_GIBZE Uncharacterized protein OS=Gibberella zeae (strain ATCC MYA-4620 / CBS 123657 / FGSC 9075 / NRRL 31084 / PH-1) OX=229533 GN=FG10232.1 PE=4 SV=1;tr|A0A8H3PQQ8|A0A8H3PQQ8_GIBZA Hypothetical protein OS=Gibberella zeae OX=5518 GN=MDCFG86	tr|I1S0K3|I1S0K3_GIBZE Uncharacterized protein OS=Gibberella zeae (strain ATCC MYA-4620 / CBS 123657 / FGSC 9075 / NRRL 31084 / PH-1) OX=229533 GN=FG10232.1 PE=4 SV=1;tr|A0A8H3PQQ8|A0A8H3PQQ8_GIBZA Hypothetical protein OS=Gibberella zeae OX=5518 GN=MDCFG87	tr|I1S0K3|I1S0K3_GIBZE Uncharacterized protein OS=Gibberella zeae (strain ATCC MYA-4620 / CBS 123657 / FGSC 9075 / NRRL 31084 / PH-1) OX=229533 GN=FG10232.1 PE=4 SV=1;tr|A0A8H3PQQ8|A0A8H3PQQ8_GIBZA Hypothetical protein OS=Gibberella zeae OX=5518 GN=MDCFG88	tr|I1S0K3|I1S0K3_GIBZE Uncharacterized protein OS=Gibberella zeae (strain ATCC MYA-4620 / CBS 123657 / FGSC 9075 / NRRL 31084 / PH-1) OX=229533 GN=FG10232.1 PE=4 SV=1;tr|A0A8H3PQQ8|A0A8H3PQQ8_GIBZA Hypothetical protein OS=Gibberella zeae OX=5518 GN=MDCFG89	tr|I1S0K3|I1S0K3_GIBZE Uncharacterized protein OS=Gibberella zeae (strain ATCC MYA-4620 / CBS 123657 / FGSC 9075 / NRRL 31084 / PH-1) OX=229533 GN=FG10232.1 PE=4 SV=1;tr|A0A8H3PQQ8|A0A8H3PQQ8_GIBZA Hypothetical protein OS=Gibberella zeae OX=5518 GN=MDCFG90	18	17	17	14	13	10	18	17	17	14	13	10	61.1	61.1	62.466	574	574;574;574	0	323.31	40.6	41.5	41.5	31.9	31.9	25.6	95325000000	13717000000	16061000000	14882000000	6670000000	4247600000	5296000000	12178000000	12936000000	12167000000	7490600000	7727900000	5963100000
A0A2H3FWU2;A0A4E9DEI1;I1RD38;A0A4U9ERJ8;I1RD39;A0A4U9EQY3	A0A2H3FWU2;A0A4E9DEI1;I1RD38;A0A4U9ERJ8	tr|A0A2H3FWU2|A0A2H3FWU2_GIBZA FCP1 homology domain-containing protein OS=Gibberella zeae OX=5518 GN=FGRA07_04356 PE=3 SV=1;tr|A0A4E9DEI1|A0A4E9DEI1_GIBZA FCP1 homology domain-containing protein OS=Gibberella zeae OX=5518 GN=FUG_LOCUS289756 PE=3 SV=1;tr|I1	tr|A0A2H3FWU2|A0A2H3FWU2_GIBZA FCP1 homology domain-containing protein OS=Gibberella zeae OX=5518 GN=FGRA07_04356 PE=3 SV=1;tr|A0A4E9DEI1|A0A4E9DEI1_GIBZA FCP1 homology domain-containing protein OS=Gibberella zeae OX=5518 GN=FUG_LOCUS289756 PE=3 SV=1;tr|I2	tr|A0A2H3FWU2|A0A2H3FWU2_GIBZA FCP1 homology domain-containing protein OS=Gibberella zeae OX=5518 GN=FGRA07_04356 PE=3 SV=1;tr|A0A4E9DEI1|A0A4E9DEI1_GIBZA FCP1 homology domain-containing protein OS=Gibberella zeae OX=5518 GN=FUG_LOCUS289756 PE=3 SV=1;tr|I3	tr|A0A2H3FWU2|A0A2H3FWU2_GIBZA FCP1 homology domain-containing protein OS=Gibberella zeae OX=5518 GN=FGRA07_04356 PE=3 SV=1;tr|A0A4E9DEI1|A0A4E9DEI1_GIBZA FCP1 homology domain-containing protein OS=Gibberella zeae OX=5518 GN=FUG_LOCUS289756 PE=3 SV=1;tr|I4	tr|A0A2H3FWU2|A0A2H3FWU2_GIBZA FCP1 homology domain-containing protein OS=Gibberella zeae OX=5518 GN=FGRA07_04356 PE=3 SV=1;tr|A0A4E9DEI1|A0A4E9DEI1_GIBZA FCP1 homology domain-containing protein OS=Gibberella zeae OX=5518 GN=FUG_LOCUS289756 PE=3 SV=1;tr|I5	tr|A0A2H3FWU2|A0A2H3FWU2_GIBZA FCP1 homology domain-containing protein OS=Gibberella zeae OX=5518 GN=FGRA07_04356 PE=3 SV=1;tr|A0A4E9DEI1|A0A4E9DEI1_GIBZA FCP1 homology domain-containing protein OS=Gibberella zeae OX=5518 GN=FUG_LOCUS289756 PE=3 SV=1;tr|I6	2	2	2	0	0	0	2	2	2	0	0	0	33.3	33.3	63.207	589	589;595;486;486;113;113	0	323.31	6.3	6.3	6.3	0	0	0	21877000000	244330000	353720000	286540000	0	0	0	324050000	330540000	297510000	0	0	0
I1RC61;A0A2H3FXB9	I1RC61;A0A2H3FXB9	tr|I1RC61|I1RC61_GIBZE 6,7-dimethyl-8-ribityllumazine synthase OS=Gibberella zeae (strain ATCC MYA-4620 / CBS 123657 / FGSC 9075 / NRRL 31084 / PH-1) OX=229533 GN=FG01164.1 PE=3 SV=1;tr|A0A2H3FXB9|A0A2H3FXB9_GIBZA 6,7-dimethyl-8-ribityllumazine synthase OS	tr|I1RC61|I1RC61_GIBZE 6,7-dimethyl-8-ribityllumazine synthase OS=Gibberella zeae (strain ATCC MYA-4620 / CBS 123657 / FGSC 9075 / NRRL 31084 / PH-1) OX=229533 GN=FG01164.1 PE=3 SV=1;tr|A0A2H3FXB9|A0A2H3FXB9_GIBZA 6,7-dimethyl-9-ribityllumazine synthase OS	tr|I1RC61|I1RC61_GIBZE 6,7-dimethyl-8-ribityllumazine synthase OS=Gibberella zeae (strain ATCC MYA-4620 / CBS 123657 / FGSC 9075 / NRRL 31084 / PH-1) OX=229533 GN=FG01164.1 PE=3 SV=1;tr|A0A2H3FXB9|A0A2H3FXB9_GIBZA 6,7-dimethyl-10-ribityllumazine synthase OS	tr|I1RC61|I1RC61_GIBZE 6,7-dimethyl-8-ribityllumazine synthase OS=Gibberella zeae (strain ATCC MYA-4620 / CBS 123657 / FGSC 9075 / NRRL 31084 / PH-1) OX=229533 GN=FG01164.1 PE=3 SV=1;tr|A0A2H3FXB9|A0A2H3FXB9_GIBZA 6,7-dimethyl-11-ribityllumazine synthase OS	tr|I1RC61|I1RC61_GIBZE 6,7-dimethyl-8-ribityllumazine synthase OS=Gibberella zeae (strain ATCC MYA-4620 / CBS 123657 / FGSC 9075 / NRRL 31084 / PH-1) OX=229533 GN=FG01164.1 PE=3 SV=1;tr|A0A2H3FXB9|A0A2H3FXB9_GIBZA 6,7-dimethyl-12-ribityllumazine synthase OS	tr|I1RC61|I1RC61_GIBZE 6,7-dimethyl-8-ribityllumazine synthase OS=Gibberella zeae (strain ATCC MYA-4620 / CBS 123657 / FGSC 9075 / NRRL 31084 / PH-1) OX=229533 GN=FG01164.1 PE=3 SV=1;tr|A0A2H3FXB9|A0A2H3FXB9_GIBZA 6,7-dimethyl-13-ribityllumazine synthase OS	1	3	5	7	7	6	1	3	5	7	7	6	63.8	63.8	20.426	196	196;196	0	323.31	10.7	24.5	39.3	52	52	55.1	51316000000	1168000000	3943500000	6269400000	9705000000	5849600000	8884000000	1895600000	3658400000	3709500000	13829000000	13391000000	7457900000
I1RRZ1;A0A4U9EQA6;A0A2H3FXV7	I1RRZ1;A0A4U9EQA6;A0A2H3FXV7	tr|I1RRZ1|I1RRZ1_GIBZE Carboxypeptidase OS=Gibberella zeae (strain ATCC MYA-4620 / CBS 123657 / FGSC 9075 / NRRL 31084 / PH-1) OX=229533 GN=FG06895.1 PE=3 SV=1;tr|A0A4U9EQA6|A0A4U9EQA6_GIBZA Carboxypeptidase OS=Gibberella zeae OX=5518 GN=FUG_LOCUS507898 PE	tr|I1RRZ1|I1RRZ1_GIBZE Carboxypeptidase OS=Gibberella zeae (strain ATCC MYA-4620 / CBS 123657 / FGSC 9075 / NRRL 31084 / PH-1) OX=229533 GN=FG06895.1 PE=3 SV=1;tr|A0A4U9EQA6|A0A4U9EQA6_GIBZA Carboxypeptidase OS=Gibberella zeae OX=5518 GN=FUG_LOCUS507899 PE	tr|I1RRZ1|I1RRZ1_GIBZE Carboxypeptidase OS=Gibberella zeae (strain ATCC MYA-4620 / CBS 123657 / FGSC 9075 / NRRL 31084 / PH-1) OX=229533 GN=FG06895.1 PE=3 SV=1;tr|A0A4U9EQA6|A0A4U9EQA6_GIBZA Carboxypeptidase OS=Gibberella zeae OX=5518 GN=FUG_LOCUS507900 PE	tr|I1RRZ1|I1RRZ1_GIBZE Carboxypeptidase OS=Gibberella zeae (strain ATCC MYA-4620 / CBS 123657 / FGSC 9075 / NRRL 31084 / PH-1) OX=229533 GN=FG06895.1 PE=3 SV=1;tr|A0A4U9EQA6|A0A4U9EQA6_GIBZA Carboxypeptidase OS=Gibberella zeae OX=5518 GN=FUG_LOCUS507901 PE	tr|I1RRZ1|I1RRZ1_GIBZE Carboxypeptidase OS=Gibberella zeae (strain ATCC MYA-4620 / CBS 123657 / FGSC 9075 / NRRL 31084 / PH-1) OX=229533 GN=FG06895.1 PE=3 SV=1;tr|A0A4U9EQA6|A0A4U9EQA6_GIBZA Carboxypeptidase OS=Gibberella zeae OX=5518 GN=FUG_LOCUS507902 PE	tr|I1RRZ1|I1RRZ1_GIBZE Carboxypeptidase OS=Gibberella zeae (strain ATCC MYA-4620 / CBS 123657 / FGSC 9075 / NRRL 31084 / PH-1) OX=229533 GN=FG06895.1 PE=3 SV=1;tr|A0A4U9EQA6|A0A4U9EQA6_GIBZA Carboxypeptidase OS=Gibberella zeae OX=5518 GN=FUG_LOCUS507903 PE	5	5	5	9	8	12	5	5	5	9	8	12	34.3	34.3	60.231	540	540;540;540	0	323.31	12.6	12.6	12.2	21.9	20.9	28.7	52771000000	3620100000	4525900000	2365100000	9481400000	3581100000	22901000000	4001200000	4889000000	3199600000	12756000000	7449400000	14737000000
I1RD22;A0A2H3FY04	I1RD22;A0A2H3FY04	tr|I1RD22|I1RD22_GIBZE S5 DRBM domain-containing protein OS=Gibberella zeae (strain ATCC MYA-4620 / CBS 123657 / FGSC 9075 / NRRL 31084 / PH-1) OX=229533 GN=FG01509.1 PE=3 SV=1;tr|A0A2H3FY04|A0A2H3FY04_GIBZA 40S ribosomal protein S2 OS=Gibberella zeae OX=5	tr|I1RD22|I1RD22_GIBZE S5 DRBM domain-containing protein OS=Gibberella zeae (strain ATCC MYA-4620 / CBS 123657 / FGSC 9075 / NRRL 31084 / PH-1) OX=229533 GN=FG01509.1 PE=3 SV=1;tr|A0A2H3FY04|A0A2H3FY04_GIBZA 40S ribosomal protein S2 OS=Gibberella zeae OX=6	tr|I1RD22|I1RD22_GIBZE S5 DRBM domain-containing protein OS=Gibberella zeae (strain ATCC MYA-4620 / CBS 123657 / FGSC 9075 / NRRL 31084 / PH-1) OX=229533 GN=FG01509.1 PE=3 SV=1;tr|A0A2H3FY04|A0A2H3FY04_GIBZA 40S ribosomal protein S2 OS=Gibberella zeae OX=7	tr|I1RD22|I1RD22_GIBZE S5 DRBM domain-containing protein OS=Gibberella zeae (strain ATCC MYA-4620 / CBS 123657 / FGSC 9075 / NRRL 31084 / PH-1) OX=229533 GN=FG01509.1 PE=3 SV=1;tr|A0A2H3FY04|A0A2H3FY04_GIBZA 40S ribosomal protein S2 OS=Gibberella zeae OX=8	tr|I1RD22|I1RD22_GIBZE S5 DRBM domain-containing protein OS=Gibberella zeae (strain ATCC MYA-4620 / CBS 123657 / FGSC 9075 / NRRL 31084 / PH-1) OX=229533 GN=FG01509.1 PE=3 SV=1;tr|A0A2H3FY04|A0A2H3FY04_GIBZA 40S ribosomal protein S2 OS=Gibberella zeae OX=9	tr|I1RD22|I1RD22_GIBZE S5 DRBM domain-containing protein OS=Gibberella zeae (strain ATCC MYA-4620 / CBS 123657 / FGSC 9075 / NRRL 31084 / PH-1) OX=229533 GN=FG01509.1 PE=3 SV=1;tr|A0A2H3FY04|A0A2H3FY04_GIBZA 40S ribosomal protein S2 OS=Gibberella zeae OX=10	6	6	8	4	0	7	6	6	8	4	0	7	62.3	62.3	28.003	257	257;257	0	323.31	31.1	32.7	43.2	19.5	0	32.7	104620000000	4842500000	4324900000	6117900000	3509000000	0	3631900000	5467100000	4911700000	4926700000	3929800000	0	2408700000
I1RZE4;A0A2H3FZ28	I1RZE4;A0A2H3FZ28	tr|I1RZE4|I1RZE4_GIBZE 26S proteasome regulatory subunit RPN1 OS=Gibberella zeae (strain ATCC MYA-4620 / CBS 123657 / FGSC 9075 / NRRL 31084 / PH-1) OX=229533 GN=FGRAMPH1_01T26285 PE=3 SV=1;tr|A0A2H3FZ28|A0A2H3FZ28_GIBZA 26S proteasome regulatory subunit R	tr|I1RZE4|I1RZE4_GIBZE 26S proteasome regulatory subunit RPN1 OS=Gibberella zeae (strain ATCC MYA-4620 / CBS 123657 / FGSC 9075 / NRRL 31084 / PH-1) OX=229533 GN=FGRAMPH1_01T26285 PE=3 SV=1;tr|A0A2H3FZ28|A0A2H3FZ28_GIBZA 27S proteasome regulatory subunit R	tr|I1RZE4|I1RZE4_GIBZE 26S proteasome regulatory subunit RPN1 OS=Gibberella zeae (strain ATCC MYA-4620 / CBS 123657 / FGSC 9075 / NRRL 31084 / PH-1) OX=229533 GN=FGRAMPH1_01T26285 PE=3 SV=1;tr|A0A2H3FZ28|A0A2H3FZ28_GIBZA 28S proteasome regulatory subunit R	tr|I1RZE4|I1RZE4_GIBZE 26S proteasome regulatory subunit RPN1 OS=Gibberella zeae (strain ATCC MYA-4620 / CBS 123657 / FGSC 9075 / NRRL 31084 / PH-1) OX=229533 GN=FGRAMPH1_01T26285 PE=3 SV=1;tr|A0A2H3FZ28|A0A2H3FZ28_GIBZA 29S proteasome regulatory subunit R	tr|I1RZE4|I1RZE4_GIBZE 26S proteasome regulatory subunit RPN1 OS=Gibberella zeae (strain ATCC MYA-4620 / CBS 123657 / FGSC 9075 / NRRL 31084 / PH-1) OX=229533 GN=FGRAMPH1_01T26285 PE=3 SV=1;tr|A0A2H3FZ28|A0A2H3FZ28_GIBZA 30S proteasome regulatory subunit R	tr|I1RZE4|I1RZE4_GIBZE 26S proteasome regulatory subunit RPN1 OS=Gibberella zeae (strain ATCC MYA-4620 / CBS 123657 / FGSC 9075 / NRRL 31084 / PH-1) OX=229533 GN=FGRAMPH1_01T26285 PE=3 SV=1;tr|A0A2H3FZ28|A0A2H3FZ28_GIBZA 31S proteasome regulatory subunit R	3	6	4	0	0	1	3	6	4	0	0	1	31.3	31.3	100.03	898	898;898	0	323.31	3.3	9.4	5.3	0	0	1	11091000000	368500000	1274700000	363130000	0	0	72410000	590070000	1056400000	548160000	0	0	0
A0A2H3FZC7;A0A098DGQ1	A0A2H3FZC7;A0A098DGQ1	tr|A0A2H3FZC7|A0A2H3FZC7_GIBZA Superoxide dismutase [Cu-Zn] OS=Gibberella zeae OX=5518 GN=FGRA07_11315 PE=3 SV=1;tr|A0A098DGQ1|A0A098DGQ1_GIBZE Superoxide dismutase [Cu-Zn] OS=Gibberella zeae (strain ATCC MYA-4620 / CBS 123657 / FGSC 9075 / NRRL 31084 / PH	tr|A0A2H3FZC7|A0A2H3FZC7_GIBZA Superoxide dismutase [Cu-Zn] OS=Gibberella zeae OX=5518 GN=FGRA07_11315 PE=3 SV=1;tr|A0A098DGQ1|A0A098DGQ1_GIBZE Superoxide dismutase [Cu-Zn] OS=Gibberella zeae (strain ATCC MYA-4620 / CBS 123657 / FGSC 9075 / NRRL 31085 / PH	tr|A0A2H3FZC7|A0A2H3FZC7_GIBZA Superoxide dismutase [Cu-Zn] OS=Gibberella zeae OX=5518 GN=FGRA07_11315 PE=3 SV=1;tr|A0A098DGQ1|A0A098DGQ1_GIBZE Superoxide dismutase [Cu-Zn] OS=Gibberella zeae (strain ATCC MYA-4620 / CBS 123657 / FGSC 9075 / NRRL 31086 / PH	tr|A0A2H3FZC7|A0A2H3FZC7_GIBZA Superoxide dismutase [Cu-Zn] OS=Gibberella zeae OX=5518 GN=FGRA07_11315 PE=3 SV=1;tr|A0A098DGQ1|A0A098DGQ1_GIBZE Superoxide dismutase [Cu-Zn] OS=Gibberella zeae (strain ATCC MYA-4620 / CBS 123657 / FGSC 9075 / NRRL 31087 / PH	tr|A0A2H3FZC7|A0A2H3FZC7_GIBZA Superoxide dismutase [Cu-Zn] OS=Gibberella zeae OX=5518 GN=FGRA07_11315 PE=3 SV=1;tr|A0A098DGQ1|A0A098DGQ1_GIBZE Superoxide dismutase [Cu-Zn] OS=Gibberella zeae (strain ATCC MYA-4620 / CBS 123657 / FGSC 9075 / NRRL 31088 / PH	tr|A0A2H3FZC7|A0A2H3FZC7_GIBZA Superoxide dismutase [Cu-Zn] OS=Gibberella zeae OX=5518 GN=FGRA07_11315 PE=3 SV=1;tr|A0A098DGQ1|A0A098DGQ1_GIBZE Superoxide dismutase [Cu-Zn] OS=Gibberella zeae (strain ATCC MYA-4620 / CBS 123657 / FGSC 9075 / NRRL 31089 / PH	9	8	8	9	11	10	9	8	8	9	11	10	99.4	99.4	15.877	154	154;228	0	323.31	68.2	61.7	61.7	70.1	92.9	74.7	1343500000000	104890000000	94571000000	129830000000	117090000000	82126000000	225350000000	96441000000	99316000000	99232000000	177630000000	230450000000	189800000000
I1RA94;A0A2H3FZR0;A0A4U9FA55	I1RA94;A0A2H3FZR0;A0A4U9FA55	tr|I1RA94|I1RA94_GIBZE S-adenosylmethionine synthase OS=Gibberella zeae (strain ATCC MYA-4620 / CBS 123657 / FGSC 9075 / NRRL 31084 / PH-1) OX=229533 GN=FG00421.1 PE=3 SV=1;tr|A0A2H3FZR0|A0A2H3FZR0_GIBZA S-adenosylmethionine synthase OS=Gibberella zeae OX=	tr|I1RA94|I1RA94_GIBZE S-adenosylmethionine synthase OS=Gibberella zeae (strain ATCC MYA-4620 / CBS 123657 / FGSC 9075 / NRRL 31084 / PH-1) OX=229533 GN=FG00421.1 PE=3 SV=1;tr|A0A2H3FZR0|A0A2H3FZR1_GIBZA S-adenosylmethionine synthase OS=Gibberella zeae OX=	tr|I1RA94|I1RA94_GIBZE S-adenosylmethionine synthase OS=Gibberella zeae (strain ATCC MYA-4620 / CBS 123657 / FGSC 9075 / NRRL 31084 / PH-1) OX=229533 GN=FG00421.1 PE=3 SV=1;tr|A0A2H3FZR0|A0A2H3FZR2_GIBZA S-adenosylmethionine synthase OS=Gibberella zeae OX=	tr|I1RA94|I1RA94_GIBZE S-adenosylmethionine synthase OS=Gibberella zeae (strain ATCC MYA-4620 / CBS 123657 / FGSC 9075 / NRRL 31084 / PH-1) OX=229533 GN=FG00421.1 PE=3 SV=1;tr|A0A2H3FZR0|A0A2H3FZR3_GIBZA S-adenosylmethionine synthase OS=Gibberella zeae OX=	tr|I1RA94|I1RA94_GIBZE S-adenosylmethionine synthase OS=Gibberella zeae (strain ATCC MYA-4620 / CBS 123657 / FGSC 9075 / NRRL 31084 / PH-1) OX=229533 GN=FG00421.1 PE=3 SV=1;tr|A0A2H3FZR0|A0A2H3FZR4_GIBZA S-adenosylmethionine synthase OS=Gibberella zeae OX=	tr|I1RA94|I1RA94_GIBZE S-adenosylmethionine synthase OS=Gibberella zeae (strain ATCC MYA-4620 / CBS 123657 / FGSC 9075 / NRRL 31084 / PH-1) OX=229533 GN=FG00421.1 PE=3 SV=1;tr|A0A2H3FZR0|A0A2H3FZR5_GIBZA S-adenosylmethionine synthase OS=Gibberella zeae OX=	16	16	13	20	26	24	16	16	13	20	26	24	77.1	77.1	44.069	402	402;402;372	0	323.31	53.2	56.5	47	60.7	71.1	66.7	423070000000	27080000000	30021000000	26716000000	54292000000	51297000000	95109000000	23079000000	26292000000	24486000000	83237000000	108080000000	67499000000
I1S3L0;A0A2H3FZS3	I1S3L0;A0A2H3FZS3	sp|I1S3L0|CHRY4_GIBZE Short-chain dehydrogenase chry4 OS=Gibberella zeae (strain ATCC MYA-4620 / CBS 123657 / FGSC 9075 / NRRL 31084 / PH-1) OX=229533 GN=chry4 PE=3 SV=1;tr|A0A2H3FZS3|A0A2H3FZS3_GIBZA Hypothetical protein OS=Gibberella zeae OX=5518 GN=FGRA	sp|I1S3L0|CHRY4_GIBZE Short-chain dehydrogenase chry4 OS=Gibberella zeae (strain ATCC MYA-4620 / CBS 123657 / FGSC 9075 / NRRL 31084 / PH-1) OX=229533 GN=chry4 PE=3 SV=1;tr|A0A2H3FZS3|A0A2H3FZS3_GIBZA Hypothetical protein OS=Gibberella zeae OX=5519 GN=FGRA	sp|I1S3L0|CHRY4_GIBZE Short-chain dehydrogenase chry4 OS=Gibberella zeae (strain ATCC MYA-4620 / CBS 123657 / FGSC 9075 / NRRL 31084 / PH-1) OX=229533 GN=chry4 PE=3 SV=1;tr|A0A2H3FZS3|A0A2H3FZS3_GIBZA Hypothetical protein OS=Gibberella zeae OX=5520 GN=FGRA	sp|I1S3L0|CHRY4_GIBZE Short-chain dehydrogenase chry4 OS=Gibberella zeae (strain ATCC MYA-4620 / CBS 123657 / FGSC 9075 / NRRL 31084 / PH-1) OX=229533 GN=chry4 PE=3 SV=1;tr|A0A2H3FZS3|A0A2H3FZS3_GIBZA Hypothetical protein OS=Gibberella zeae OX=5521 GN=FGRA	sp|I1S3L0|CHRY4_GIBZE Short-chain dehydrogenase chry4 OS=Gibberella zeae (strain ATCC MYA-4620 / CBS 123657 / FGSC 9075 / NRRL 31084 / PH-1) OX=229533 GN=chry4 PE=3 SV=1;tr|A0A2H3FZS3|A0A2H3FZS3_GIBZA Hypothetical protein OS=Gibberella zeae OX=5522 GN=FGRA	sp|I1S3L0|CHRY4_GIBZE Short-chain dehydrogenase chry4 OS=Gibberella zeae (strain ATCC MYA-4620 / CBS 123657 / FGSC 9075 / NRRL 31084 / PH-1) OX=229533 GN=chry4 PE=3 SV=1;tr|A0A2H3FZS3|A0A2H3FZS3_GIBZA Hypothetical protein OS=Gibberella zeae OX=5523 GN=FGRA	8	8	9	1	0	3	8	8	9	1	0	3	45.6	45.6	28.449	259	259;259	0	323.31	28.6	23.9	27.4	8.1	0	17	64572000000	11960000000	11960000000	10899000000	37900000	0	143650000	13495000000	11936000000	9765400000	0	0	195460000
A0A2H3FZW2;I1RAF9;A0A4U9F837	A0A2H3FZW2;I1RAF9;A0A4U9F837	tr|A0A2H3FZW2|A0A2H3FZW2_GIBZA Uncharacterized protein OS=Gibberella zeae OX=5518 GN=FGRA07_07000 PE=4 SV=1;tr|I1RAF9|I1RAF9_GIBZE Uncharacterized protein OS=Gibberella zeae (strain ATCC MYA-4620 / CBS 123657 / FGSC 9075 / NRRL 31084 / PH-1) OX=229533 GN=F	tr|A0A2H3FZW2|A0A2H3FZW2_GIBZA Uncharacterized protein OS=Gibberella zeae OX=5518 GN=FGRA07_07000 PE=4 SV=1;tr|I1RAF9|I1RAF9_GIBZE Uncharacterized protein OS=Gibberella zeae (strain ATCC MYA-4620 / CBS 123657 / FGSC 9075 / NRRL 31084 / PH-1) OX=229534 GN=F	tr|A0A2H3FZW2|A0A2H3FZW2_GIBZA Uncharacterized protein OS=Gibberella zeae OX=5518 GN=FGRA07_07000 PE=4 SV=1;tr|I1RAF9|I1RAF9_GIBZE Uncharacterized protein OS=Gibberella zeae (strain ATCC MYA-4620 / CBS 123657 / FGSC 9075 / NRRL 31084 / PH-1) OX=229535 GN=F	tr|A0A2H3FZW2|A0A2H3FZW2_GIBZA Uncharacterized protein OS=Gibberella zeae OX=5518 GN=FGRA07_07000 PE=4 SV=1;tr|I1RAF9|I1RAF9_GIBZE Uncharacterized protein OS=Gibberella zeae (strain ATCC MYA-4620 / CBS 123657 / FGSC 9075 / NRRL 31084 / PH-1) OX=229536 GN=F	tr|A0A2H3FZW2|A0A2H3FZW2_GIBZA Uncharacterized protein OS=Gibberella zeae OX=5518 GN=FGRA07_07000 PE=4 SV=1;tr|I1RAF9|I1RAF9_GIBZE Uncharacterized protein OS=Gibberella zeae (strain ATCC MYA-4620 / CBS 123657 / FGSC 9075 / NRRL 31084 / PH-1) OX=229537 GN=F	tr|A0A2H3FZW2|A0A2H3FZW2_GIBZA Uncharacterized protein OS=Gibberella zeae OX=5518 GN=FGRA07_07000 PE=4 SV=1;tr|I1RAF9|I1RAF9_GIBZE Uncharacterized protein OS=Gibberella zeae (strain ATCC MYA-4620 / CBS 123657 / FGSC 9075 / NRRL 31084 / PH-1) OX=229538 GN=F	7	6	5	1	2	1	7	6	5	1	2	1	27	27	82.55	778	778;780;780	0	323.31	13.4	12.3	10.7	1.2	2.8	0.9	14501000000	1833700000	1413700000	1778000000	25675000	65656000	0	1600500000	1305400000	1680900000	0	683420000	0
I1RGC1;A0A2H3FZX8	I1RGC1;A0A2H3FZX8	tr|I1RGC1|I1RGC1_GIBZE Coatomer subunit beta OS=Gibberella zeae (strain ATCC MYA-4620 / CBS 123657 / FGSC 9075 / NRRL 31084 / PH-1) OX=229533 GN=FG02780.1 PE=4 SV=1;tr|A0A2H3FZX8|A0A2H3FZX8_GIBZA Coatomer subunit beta OS=Gibberella zeae OX=5518 GN=FGRA07_1	tr|I1RGC1|I1RGC1_GIBZE Coatomer subunit beta OS=Gibberella zeae (strain ATCC MYA-4620 / CBS 123657 / FGSC 9075 / NRRL 31084 / PH-1) OX=229533 GN=FG02780.1 PE=4 SV=1;tr|A0A2H3FZX8|A0A2H3FZX8_GIBZA Coatomer subunit beta OS=Gibberella zeae OX=5518 GN=FGRA07_2	tr|I1RGC1|I1RGC1_GIBZE Coatomer subunit beta OS=Gibberella zeae (strain ATCC MYA-4620 / CBS 123657 / FGSC 9075 / NRRL 31084 / PH-1) OX=229533 GN=FG02780.1 PE=4 SV=1;tr|A0A2H3FZX8|A0A2H3FZX8_GIBZA Coatomer subunit beta OS=Gibberella zeae OX=5518 GN=FGRA07_3	tr|I1RGC1|I1RGC1_GIBZE Coatomer subunit beta OS=Gibberella zeae (strain ATCC MYA-4620 / CBS 123657 / FGSC 9075 / NRRL 31084 / PH-1) OX=229533 GN=FG02780.1 PE=4 SV=1;tr|A0A2H3FZX8|A0A2H3FZX8_GIBZA Coatomer subunit beta OS=Gibberella zeae OX=5518 GN=FGRA07_4	tr|I1RGC1|I1RGC1_GIBZE Coatomer subunit beta OS=Gibberella zeae (strain ATCC MYA-4620 / CBS 123657 / FGSC 9075 / NRRL 31084 / PH-1) OX=229533 GN=FG02780.1 PE=4 SV=1;tr|A0A2H3FZX8|A0A2H3FZX8_GIBZA Coatomer subunit beta OS=Gibberella zeae OX=5518 GN=FGRA07_5	tr|I1RGC1|I1RGC1_GIBZE Coatomer subunit beta OS=Gibberella zeae (strain ATCC MYA-4620 / CBS 123657 / FGSC 9075 / NRRL 31084 / PH-1) OX=229533 GN=FG02780.1 PE=4 SV=1;tr|A0A2H3FZX8|A0A2H3FZX8_GIBZA Coatomer subunit beta OS=Gibberella zeae OX=5518 GN=FGRA07_6	4	5	5	3	1	4	4	5	5	3	1	4	24.1	24.1	106.62	957	957;957	0	323.31	6.5	7.5	6.5	4.4	1.9	4.5	12552000000	896990000	988060000	953880000	135260000	82923000	306840000	1272300000	1030300000	1029100000	696550000	0	393620000
I1RGB2;A0A2H3FZY5	I1RGB2;A0A2H3FZY5	tr|I1RGB2|I1RGB2_GIBZE Fructose-bisphosphate aldolase OS=Gibberella zeae (strain ATCC MYA-4620 / CBS 123657 / FGSC 9075 / NRRL 31084 / PH-1) OX=229533 GN=FG02770.1 PE=3 SV=1;tr|A0A2H3FZY5|A0A2H3FZY5_GIBZA Fructose-bisphosphate aldolase OS=Gibberella zeae O	tr|I1RGB2|I1RGB2_GIBZE Fructose-bisphosphate aldolase OS=Gibberella zeae (strain ATCC MYA-4620 / CBS 123657 / FGSC 9075 / NRRL 31084 / PH-1) OX=229533 GN=FG02770.1 PE=3 SV=1;tr|A0A2H3FZY5|A0A2H3FZY6_GIBZA Fructose-bisphosphate aldolase OS=Gibberella zeae O	tr|I1RGB2|I1RGB2_GIBZE Fructose-bisphosphate aldolase OS=Gibberella zeae (strain ATCC MYA-4620 / CBS 123657 / FGSC 9075 / NRRL 31084 / PH-1) OX=229533 GN=FG02770.1 PE=3 SV=1;tr|A0A2H3FZY5|A0A2H3FZY7_GIBZA Fructose-bisphosphate aldolase OS=Gibberella zeae O	tr|I1RGB2|I1RGB2_GIBZE Fructose-bisphosphate aldolase OS=Gibberella zeae (strain ATCC MYA-4620 / CBS 123657 / FGSC 9075 / NRRL 31084 / PH-1) OX=229533 GN=FG02770.1 PE=3 SV=1;tr|A0A2H3FZY5|A0A2H3FZY8_GIBZA Fructose-bisphosphate aldolase OS=Gibberella zeae O	tr|I1RGB2|I1RGB2_GIBZE Fructose-bisphosphate aldolase OS=Gibberella zeae (strain ATCC MYA-4620 / CBS 123657 / FGSC 9075 / NRRL 31084 / PH-1) OX=229533 GN=FG02770.1 PE=3 SV=1;tr|A0A2H3FZY5|A0A2H3FZY9_GIBZA Fructose-bisphosphate aldolase OS=Gibberella zeae O	tr|I1RGB2|I1RGB2_GIBZE Fructose-bisphosphate aldolase OS=Gibberella zeae (strain ATCC MYA-4620 / CBS 123657 / FGSC 9075 / NRRL 31084 / PH-1) OX=229533 GN=FG02770.1 PE=3 SV=1;tr|A0A2H3FZY5|A0A2H3FZY10_GIBZA Fructose-bisphosphate aldolase OS=Gibberella zeae O	19	22	25	12	7	13	19	22	25	12	7	13	68.1	68.1	39.529	360	360;360	0	323.31	60.3	67.5	67.2	47.2	29.2	44.2	518060000000	37453000000	45902000000	39929000000	5732200000	942810000	14957000000	32092000000	38356000000	34897000000	10259000000	2963800000	12131000000
A0A2H3G0R2;I1RYN2;A0A8H3K140	A0A2H3G0R2;I1RYN2;A0A8H3K140	tr|A0A2H3G0R2|A0A2H3G0R2_GIBZA Hypothetical protein OS=Gibberella zeae OX=5518 GN=FGRA07_07187 PE=3 SV=1;tr|I1RYN2|I1RYN2_GIBZE UCR_hinge domain-containing protein OS=Gibberella zeae (strain ATCC MYA-4620 / CBS 123657 / FGSC 9075 / NRRL 31084 / PH-1) OX=22	tr|A0A2H3G0R2|A0A2H3G0R2_GIBZA Hypothetical protein OS=Gibberella zeae OX=5518 GN=FGRA07_07187 PE=3 SV=1;tr|I1RYN2|I1RYN2_GIBZE UCR_hinge domain-containing protein OS=Gibberella zeae (strain ATCC MYA-4620 / CBS 123657 / FGSC 9075 / NRRL 31084 / PH-1) OX=23	tr|A0A2H3G0R2|A0A2H3G0R2_GIBZA Hypothetical protein OS=Gibberella zeae OX=5518 GN=FGRA07_07187 PE=3 SV=1;tr|I1RYN2|I1RYN2_GIBZE UCR_hinge domain-containing protein OS=Gibberella zeae (strain ATCC MYA-4620 / CBS 123657 / FGSC 9075 / NRRL 31084 / PH-1) OX=24	tr|A0A2H3G0R2|A0A2H3G0R2_GIBZA Hypothetical protein OS=Gibberella zeae OX=5518 GN=FGRA07_07187 PE=3 SV=1;tr|I1RYN2|I1RYN2_GIBZE UCR_hinge domain-containing protein OS=Gibberella zeae (strain ATCC MYA-4620 / CBS 123657 / FGSC 9075 / NRRL 31084 / PH-1) OX=25	tr|A0A2H3G0R2|A0A2H3G0R2_GIBZA Hypothetical protein OS=Gibberella zeae OX=5518 GN=FGRA07_07187 PE=3 SV=1;tr|I1RYN2|I1RYN2_GIBZE UCR_hinge domain-containing protein OS=Gibberella zeae (strain ATCC MYA-4620 / CBS 123657 / FGSC 9075 / NRRL 31084 / PH-1) OX=26	tr|A0A2H3G0R2|A0A2H3G0R2_GIBZA Hypothetical protein OS=Gibberella zeae OX=5518 GN=FGRA07_07187 PE=3 SV=1;tr|I1RYN2|I1RYN2_GIBZE UCR_hinge domain-containing protein OS=Gibberella zeae (strain ATCC MYA-4620 / CBS 123657 / FGSC 9075 / NRRL 31084 / PH-1) OX=27	3	3	3	4	5	5	3	3	3	4	5	5	48.1	48.1	15.114	133	133;134;134	0	323.31	30.8	30.8	30.8	43.6	43.6	43.6	126280000000	6454000000	4214900000	6188800000	19295000000	14025000000	16990000000	9973100000	6563800000	9750500000	31836000000	17359000000	16990000000
I1RZ92;A0A2H3G183;A0A679NE60	I1RZ92;A0A2H3G183;A0A679NE60	sp|I1RZ92|IDI1_GIBZE Isopentenyl-diphosphate delta-isomerase IDI1 OS=Gibberella zeae (strain ATCC MYA-4620 / CBS 123657 / FGSC 9075 / NRRL 31084 / PH-1) OX=229533 GN=IDI1 PE=3 SV=1;tr|A0A2H3G183|A0A2H3G183_GIBZA Isopentenyl-diphosphate Delta-isomerase OS=G	sp|I1RZ92|IDI1_GIBZE Isopentenyl-diphosphate delta-isomerase IDI1 OS=Gibberella zeae (strain ATCC MYA-4620 / CBS 123657 / FGSC 9075 / NRRL 31084 / PH-1) OX=229533 GN=IDI1 PE=3 SV=1;tr|A0A2H3G183|A0A2H3G184_GIBZA Isopentenyl-diphosphate Delta-isomerase OS=G	sp|I1RZ92|IDI1_GIBZE Isopentenyl-diphosphate delta-isomerase IDI1 OS=Gibberella zeae (strain ATCC MYA-4620 / CBS 123657 / FGSC 9075 / NRRL 31084 / PH-1) OX=229533 GN=IDI1 PE=3 SV=1;tr|A0A2H3G183|A0A2H3G185_GIBZA Isopentenyl-diphosphate Delta-isomerase OS=G	sp|I1RZ92|IDI1_GIBZE Isopentenyl-diphosphate delta-isomerase IDI1 OS=Gibberella zeae (strain ATCC MYA-4620 / CBS 123657 / FGSC 9075 / NRRL 31084 / PH-1) OX=229533 GN=IDI1 PE=3 SV=1;tr|A0A2H3G183|A0A2H3G186_GIBZA Isopentenyl-diphosphate Delta-isomerase OS=G	sp|I1RZ92|IDI1_GIBZE Isopentenyl-diphosphate delta-isomerase IDI1 OS=Gibberella zeae (strain ATCC MYA-4620 / CBS 123657 / FGSC 9075 / NRRL 31084 / PH-1) OX=229533 GN=IDI1 PE=3 SV=1;tr|A0A2H3G183|A0A2H3G187_GIBZA Isopentenyl-diphosphate Delta-isomerase OS=G	sp|I1RZ92|IDI1_GIBZE Isopentenyl-diphosphate delta-isomerase IDI1 OS=Gibberella zeae (strain ATCC MYA-4620 / CBS 123657 / FGSC 9075 / NRRL 31084 / PH-1) OX=229533 GN=IDI1 PE=3 SV=1;tr|A0A2H3G183|A0A2H3G188_GIBZA Isopentenyl-diphosphate Delta-isomerase OS=G	13	13	13	8	10	9	13	13	13	8	10	9	70	70	29.281	253	253;253;253	0	323.31	51.4	59.7	59.7	26.1	35.2	39.1	126420000000	22780000000	25409000000	27142000000	1852900000	1614700000	3251500000	20894000000	19497000000	22714000000	4223400000	4765100000	3445200000
I1RQH3;A0A2H3G1F6;A0A8H3JSY8	I1RQH3;A0A2H3G1F6;A0A8H3JSY8	tr|I1RQH3|I1RQH3_GIBZE Eukaryotic translation initiation factor 3 subunit K OS=Gibberella zeae (strain ATCC MYA-4620 / CBS 123657 / FGSC 9075 / NRRL 31084 / PH-1) OX=229533 GN=FG06315.1 PE=3 SV=1;tr|A0A2H3G1F6|A0A2H3G1F6_GIBZA Eukaryotic translation initia	tr|I1RQH3|I1RQH3_GIBZE Eukaryotic translation initiation factor 3 subunit K OS=Gibberella zeae (strain ATCC MYA-4620 / CBS 123657 / FGSC 9075 / NRRL 31084 / PH-1) OX=229533 GN=FG06315.1 PE=3 SV=1;tr|A0A2H3G1F6|A0A2H3G1F7_GIBZA Eukaryotic translation initia	tr|I1RQH3|I1RQH3_GIBZE Eukaryotic translation initiation factor 3 subunit K OS=Gibberella zeae (strain ATCC MYA-4620 / CBS 123657 / FGSC 9075 / NRRL 31084 / PH-1) OX=229533 GN=FG06315.1 PE=3 SV=1;tr|A0A2H3G1F6|A0A2H3G1F8_GIBZA Eukaryotic translation initia	tr|I1RQH3|I1RQH3_GIBZE Eukaryotic translation initiation factor 3 subunit K OS=Gibberella zeae (strain ATCC MYA-4620 / CBS 123657 / FGSC 9075 / NRRL 31084 / PH-1) OX=229533 GN=FG06315.1 PE=3 SV=1;tr|A0A2H3G1F6|A0A2H3G1F9_GIBZA Eukaryotic translation initia	tr|I1RQH3|I1RQH3_GIBZE Eukaryotic translation initiation factor 3 subunit K OS=Gibberella zeae (strain ATCC MYA-4620 / CBS 123657 / FGSC 9075 / NRRL 31084 / PH-1) OX=229533 GN=FG06315.1 PE=3 SV=1;tr|A0A2H3G1F6|A0A2H3G1F10_GIBZA Eukaryotic translation initia	tr|I1RQH3|I1RQH3_GIBZE Eukaryotic translation initiation factor 3 subunit K OS=Gibberella zeae (strain ATCC MYA-4620 / CBS 123657 / FGSC 9075 / NRRL 31084 / PH-1) OX=229533 GN=FG06315.1 PE=3 SV=1;tr|A0A2H3G1F6|A0A2H3G1F11_GIBZA Eukaryotic translation initia	2	2	2	0	0	0	2	2	2	0	0	0	53.7	53.7	26.105	231	231;231;231	0	323.31	8.7	8.7	8.7	0	0	0	29232000000	451050000	539300000	418730000	0	0	0	1178100000	1110800000	1579400000	0	0	0
I1RQ21;A0A2H3G1T1	I1RQ21;A0A2H3G1T1	tr|I1RQ21|I1RQ21_GIBZE Uncharacterized protein OS=Gibberella zeae (strain ATCC MYA-4620 / CBS 123657 / FGSC 9075 / NRRL 31084 / PH-1) OX=229533 GN=FG06154.1 PE=3 SV=1;tr|A0A2H3G1T1|A0A2H3G1T1_GIBZA Heat shock protein SSC1 OS=Gibberella zeae OX=5518 GN=FGRA	tr|I1RQ21|I1RQ21_GIBZE Uncharacterized protein OS=Gibberella zeae (strain ATCC MYA-4620 / CBS 123657 / FGSC 9075 / NRRL 31084 / PH-1) OX=229533 GN=FG06154.1 PE=3 SV=1;tr|A0A2H3G1T1|A0A2H3G1T1_GIBZA Heat shock protein SSC1 OS=Gibberella zeae OX=5519 GN=FGRA	tr|I1RQ21|I1RQ21_GIBZE Uncharacterized protein OS=Gibberella zeae (strain ATCC MYA-4620 / CBS 123657 / FGSC 9075 / NRRL 31084 / PH-1) OX=229533 GN=FG06154.1 PE=3 SV=1;tr|A0A2H3G1T1|A0A2H3G1T1_GIBZA Heat shock protein SSC1 OS=Gibberella zeae OX=5520 GN=FGRA	tr|I1RQ21|I1RQ21_GIBZE Uncharacterized protein OS=Gibberella zeae (strain ATCC MYA-4620 / CBS 123657 / FGSC 9075 / NRRL 31084 / PH-1) OX=229533 GN=FG06154.1 PE=3 SV=1;tr|A0A2H3G1T1|A0A2H3G1T1_GIBZA Heat shock protein SSC1 OS=Gibberella zeae OX=5521 GN=FGRA	tr|I1RQ21|I1RQ21_GIBZE Uncharacterized protein OS=Gibberella zeae (strain ATCC MYA-4620 / CBS 123657 / FGSC 9075 / NRRL 31084 / PH-1) OX=229533 GN=FG06154.1 PE=3 SV=1;tr|A0A2H3G1T1|A0A2H3G1T1_GIBZA Heat shock protein SSC1 OS=Gibberella zeae OX=5522 GN=FGRA	tr|I1RQ21|I1RQ21_GIBZE Uncharacterized protein OS=Gibberella zeae (strain ATCC MYA-4620 / CBS 123657 / FGSC 9075 / NRRL 31084 / PH-1) OX=229533 GN=FG06154.1 PE=3 SV=1;tr|A0A2H3G1T1|A0A2H3G1T1_GIBZA Heat shock protein SSC1 OS=Gibberella zeae OX=5523 GN=FGRA	10	8	10	8	13	9	10	8	10	8	13	9	59.9	59.9	73.07	676	676;676	0	323.31	14.5	12	14.8	11.4	26.6	12.1	283780000000	8405400000	4605600000	6743300000	1386100000	3785000000	3076200000	9970000000	5328900000	8141400000	3579000000	12847000000	4711800000
I1S0W3;A0A8H3JBF8;A0A2H3G2V5	I1S0W3;A0A8H3JBF8;A0A2H3G2V5	tr|I1S0W3|I1S0W3_GIBZE Uncharacterized protein OS=Gibberella zeae (strain ATCC MYA-4620 / CBS 123657 / FGSC 9075 / NRRL 31084 / PH-1) OX=229533 GN=FG10354.1 PE=4 SV=1;tr|A0A8H3JBF8|A0A8H3JBF8_GIBZA Hypothetical protein OS=Gibberella zeae OX=5518 GN=MDCFG85	tr|I1S0W3|I1S0W3_GIBZE Uncharacterized protein OS=Gibberella zeae (strain ATCC MYA-4620 / CBS 123657 / FGSC 9075 / NRRL 31084 / PH-1) OX=229533 GN=FG10354.1 PE=4 SV=1;tr|A0A8H3JBF8|A0A8H3JBF8_GIBZA Hypothetical protein OS=Gibberella zeae OX=5518 GN=MDCFG86	tr|I1S0W3|I1S0W3_GIBZE Uncharacterized protein OS=Gibberella zeae (strain ATCC MYA-4620 / CBS 123657 / FGSC 9075 / NRRL 31084 / PH-1) OX=229533 GN=FG10354.1 PE=4 SV=1;tr|A0A8H3JBF8|A0A8H3JBF8_GIBZA Hypothetical protein OS=Gibberella zeae OX=5518 GN=MDCFG87	tr|I1S0W3|I1S0W3_GIBZE Uncharacterized protein OS=Gibberella zeae (strain ATCC MYA-4620 / CBS 123657 / FGSC 9075 / NRRL 31084 / PH-1) OX=229533 GN=FG10354.1 PE=4 SV=1;tr|A0A8H3JBF8|A0A8H3JBF8_GIBZA Hypothetical protein OS=Gibberella zeae OX=5518 GN=MDCFG88	tr|I1S0W3|I1S0W3_GIBZE Uncharacterized protein OS=Gibberella zeae (strain ATCC MYA-4620 / CBS 123657 / FGSC 9075 / NRRL 31084 / PH-1) OX=229533 GN=FG10354.1 PE=4 SV=1;tr|A0A8H3JBF8|A0A8H3JBF8_GIBZA Hypothetical protein OS=Gibberella zeae OX=5518 GN=MDCFG89	tr|I1S0W3|I1S0W3_GIBZE Uncharacterized protein OS=Gibberella zeae (strain ATCC MYA-4620 / CBS 123657 / FGSC 9075 / NRRL 31084 / PH-1) OX=229533 GN=FG10354.1 PE=4 SV=1;tr|A0A8H3JBF8|A0A8H3JBF8_GIBZA Hypothetical protein OS=Gibberella zeae OX=5518 GN=MDCFG90	2	2	1	1	1	2	2	2	1	1	1	2	28.2	28.2	40.933	387	387;387;387	0	323.31	7.8	4.7	2.6	2.6	2.6	4.7	11048000000	812670000	781830000	1775800000	0	0	0	594180000	0	1727400000	0	0	0
I1S0S0;A0A4U9EKX4;A0A2H3G2Z4	I1S0S0;A0A4U9EKX4;A0A2H3G2Z4	tr|I1S0S0|I1S0S0_GIBZE Exonuclease domain-containing protein OS=Gibberella zeae (strain ATCC MYA-4620 / CBS 123657 / FGSC 9075 / NRRL 31084 / PH-1) OX=229533 GN=FG10307.1 PE=3 SV=1;tr|A0A4U9EKX4|A0A4U9EKX4_GIBZA Exonuclease domain-containing protein OS=Gib	tr|I1S0S0|I1S0S0_GIBZE Exonuclease domain-containing protein OS=Gibberella zeae (strain ATCC MYA-4620 / CBS 123657 / FGSC 9075 / NRRL 31084 / PH-1) OX=229533 GN=FG10307.1 PE=3 SV=1;tr|A0A4U9EKX4|A0A4U9EKX5_GIBZA Exonuclease domain-containing protein OS=Gib	tr|I1S0S0|I1S0S0_GIBZE Exonuclease domain-containing protein OS=Gibberella zeae (strain ATCC MYA-4620 / CBS 123657 / FGSC 9075 / NRRL 31084 / PH-1) OX=229533 GN=FG10307.1 PE=3 SV=1;tr|A0A4U9EKX4|A0A4U9EKX6_GIBZA Exonuclease domain-containing protein OS=Gib	tr|I1S0S0|I1S0S0_GIBZE Exonuclease domain-containing protein OS=Gibberella zeae (strain ATCC MYA-4620 / CBS 123657 / FGSC 9075 / NRRL 31084 / PH-1) OX=229533 GN=FG10307.1 PE=3 SV=1;tr|A0A4U9EKX4|A0A4U9EKX7_GIBZA Exonuclease domain-containing protein OS=Gib	tr|I1S0S0|I1S0S0_GIBZE Exonuclease domain-containing protein OS=Gibberella zeae (strain ATCC MYA-4620 / CBS 123657 / FGSC 9075 / NRRL 31084 / PH-1) OX=229533 GN=FG10307.1 PE=3 SV=1;tr|A0A4U9EKX4|A0A4U9EKX8_GIBZA Exonuclease domain-containing protein OS=Gib	tr|I1S0S0|I1S0S0_GIBZE Exonuclease domain-containing protein OS=Gibberella zeae (strain ATCC MYA-4620 / CBS 123657 / FGSC 9075 / NRRL 31084 / PH-1) OX=229533 GN=FG10307.1 PE=3 SV=1;tr|A0A4U9EKX4|A0A4U9EKX9_GIBZA Exonuclease domain-containing protein OS=Gib	1	1	1	0	0	1	1	1	1	0	0	1	2.6	2.6	72.735	656	656;656;656	0	323.31	2.6	2.6	2.6	0	0	2.6	314020000	44676000	36622000	64728000	0	0	23295000	0	0	0	0	0	19689000
I1RYN4;A0A2H3G373	I1RYN4;A0A2H3G373	tr|I1RYN4|I1RYN4_GIBZE Uncharacterized protein OS=Gibberella zeae (strain ATCC MYA-4620 / CBS 123657 / FGSC 9075 / NRRL 31084 / PH-1) OX=229533 GN=FGRAMPH1_01T26959 PE=4 SV=1;tr|A0A2H3G373|A0A2H3G373_GIBZA Hypothetical protein OS=Gibberella zeae OX=5518 GN	tr|I1RYN4|I1RYN4_GIBZE Uncharacterized protein OS=Gibberella zeae (strain ATCC MYA-4620 / CBS 123657 / FGSC 9075 / NRRL 31084 / PH-1) OX=229533 GN=FGRAMPH1_01T26959 PE=4 SV=1;tr|A0A2H3G373|A0A2H3G373_GIBZA Hypothetical protein OS=Gibberella zeae OX=5519 GN	tr|I1RYN4|I1RYN4_GIBZE Uncharacterized protein OS=Gibberella zeae (strain ATCC MYA-4620 / CBS 123657 / FGSC 9075 / NRRL 31084 / PH-1) OX=229533 GN=FGRAMPH1_01T26959 PE=4 SV=1;tr|A0A2H3G373|A0A2H3G373_GIBZA Hypothetical protein OS=Gibberella zeae OX=5520 GN	tr|I1RYN4|I1RYN4_GIBZE Uncharacterized protein OS=Gibberella zeae (strain ATCC MYA-4620 / CBS 123657 / FGSC 9075 / NRRL 31084 / PH-1) OX=229533 GN=FGRAMPH1_01T26959 PE=4 SV=1;tr|A0A2H3G373|A0A2H3G373_GIBZA Hypothetical protein OS=Gibberella zeae OX=5521 GN	tr|I1RYN4|I1RYN4_GIBZE Uncharacterized protein OS=Gibberella zeae (strain ATCC MYA-4620 / CBS 123657 / FGSC 9075 / NRRL 31084 / PH-1) OX=229533 GN=FGRAMPH1_01T26959 PE=4 SV=1;tr|A0A2H3G373|A0A2H3G373_GIBZA Hypothetical protein OS=Gibberella zeae OX=5522 GN	tr|I1RYN4|I1RYN4_GIBZE Uncharacterized protein OS=Gibberella zeae (strain ATCC MYA-4620 / CBS 123657 / FGSC 9075 / NRRL 31084 / PH-1) OX=229533 GN=FGRAMPH1_01T26959 PE=4 SV=1;tr|A0A2H3G373|A0A2H3G373_GIBZA Hypothetical protein OS=Gibberella zeae OX=5523 GN	8	5	5	4	3	6	8	5	5	4	3	6	37.1	37.1	138.59	1270	1270;1270	0	323.31	8.7	6.5	6.5	5.2	4.2	6.9	171210000000	3024100000	3471600000	4381800000	782730000	381130000	1790200000	2810700000	2526500000	3345000000	790670000	857810000	2000600000
I1S099;A0A2H3G3B5;A0A4E9E472	I1S099;A0A2H3G3B5;A0A4E9E472	tr|I1S099|I1S099_GIBZE Ketol-acid reductoisomerase, mitochondrial OS=Gibberella zeae (strain ATCC MYA-4620 / CBS 123657 / FGSC 9075 / NRRL 31084 / PH-1) OX=229533 GN=FG10118.1 PE=3 SV=1;tr|A0A2H3G3B5|A0A2H3G3B5_GIBZA Ketol-acid reductoisomerase, mitochondr	tr|I1S099|I1S099_GIBZE Ketol-acid reductoisomerase, mitochondrial OS=Gibberella zeae (strain ATCC MYA-4620 / CBS 123657 / FGSC 9075 / NRRL 31084 / PH-1) OX=229533 GN=FG10118.1 PE=3 SV=1;tr|A0A2H3G3B5|A0A2H3G3B6_GIBZA Ketol-acid reductoisomerase, mitochondr	tr|I1S099|I1S099_GIBZE Ketol-acid reductoisomerase, mitochondrial OS=Gibberella zeae (strain ATCC MYA-4620 / CBS 123657 / FGSC 9075 / NRRL 31084 / PH-1) OX=229533 GN=FG10118.1 PE=3 SV=1;tr|A0A2H3G3B5|A0A2H3G3B7_GIBZA Ketol-acid reductoisomerase, mitochondr	tr|I1S099|I1S099_GIBZE Ketol-acid reductoisomerase, mitochondrial OS=Gibberella zeae (strain ATCC MYA-4620 / CBS 123657 / FGSC 9075 / NRRL 31084 / PH-1) OX=229533 GN=FG10118.1 PE=3 SV=1;tr|A0A2H3G3B5|A0A2H3G3B8_GIBZA Ketol-acid reductoisomerase, mitochondr	tr|I1S099|I1S099_GIBZE Ketol-acid reductoisomerase, mitochondrial OS=Gibberella zeae (strain ATCC MYA-4620 / CBS 123657 / FGSC 9075 / NRRL 31084 / PH-1) OX=229533 GN=FG10118.1 PE=3 SV=1;tr|A0A2H3G3B5|A0A2H3G3B9_GIBZA Ketol-acid reductoisomerase, mitochondr	tr|I1S099|I1S099_GIBZE Ketol-acid reductoisomerase, mitochondrial OS=Gibberella zeae (strain ATCC MYA-4620 / CBS 123657 / FGSC 9075 / NRRL 31084 / PH-1) OX=229533 GN=FG10118.1 PE=3 SV=1;tr|A0A2H3G3B5|A0A2H3G3B10_GIBZA Ketol-acid reductoisomerase, mitochondr	9	7	9	3	1	8	9	7	9	3	1	8	52.3	52.3	44.907	405	405;405;419	0	323.31	26.4	23.2	32.3	8.9	3.7	22.2	97093000000	15457000000	13444000000	22276000000	1027800000	77218000	2852300000	11849000000	9651900000	15125000000	2165300000	0	4125500000
I1RYW3;A0A2H3G3C5	I1RYW3;A0A2H3G3C5	tr|I1RYW3|I1RYW3_GIBZE Elongation factor 2 OS=Gibberella zeae (strain ATCC MYA-4620 / CBS 123657 / FGSC 9075 / NRRL 31084 / PH-1) OX=229533 GN=FG09574.1 PE=3 SV=1;tr|A0A2H3G3C5|A0A2H3G3C5_GIBZA Elongation factor 2 OS=Gibberella zeae OX=5518 GN=FGRA07_07270	tr|I1RYW3|I1RYW3_GIBZE Elongation factor 2 OS=Gibberella zeae (strain ATCC MYA-4620 / CBS 123657 / FGSC 9075 / NRRL 31084 / PH-1) OX=229533 GN=FG09574.1 PE=3 SV=1;tr|A0A2H3G3C5|A0A2H3G3C5_GIBZA Elongation factor 2 OS=Gibberella zeae OX=5518 GN=FGRA07_07271	tr|I1RYW3|I1RYW3_GIBZE Elongation factor 2 OS=Gibberella zeae (strain ATCC MYA-4620 / CBS 123657 / FGSC 9075 / NRRL 31084 / PH-1) OX=229533 GN=FG09574.1 PE=3 SV=1;tr|A0A2H3G3C5|A0A2H3G3C5_GIBZA Elongation factor 2 OS=Gibberella zeae OX=5518 GN=FGRA07_07272	tr|I1RYW3|I1RYW3_GIBZE Elongation factor 2 OS=Gibberella zeae (strain ATCC MYA-4620 / CBS 123657 / FGSC 9075 / NRRL 31084 / PH-1) OX=229533 GN=FG09574.1 PE=3 SV=1;tr|A0A2H3G3C5|A0A2H3G3C5_GIBZA Elongation factor 2 OS=Gibberella zeae OX=5518 GN=FGRA07_07273	tr|I1RYW3|I1RYW3_GIBZE Elongation factor 2 OS=Gibberella zeae (strain ATCC MYA-4620 / CBS 123657 / FGSC 9075 / NRRL 31084 / PH-1) OX=229533 GN=FG09574.1 PE=3 SV=1;tr|A0A2H3G3C5|A0A2H3G3C5_GIBZA Elongation factor 2 OS=Gibberella zeae OX=5518 GN=FGRA07_07274	tr|I1RYW3|I1RYW3_GIBZE Elongation factor 2 OS=Gibberella zeae (strain ATCC MYA-4620 / CBS 123657 / FGSC 9075 / NRRL 31084 / PH-1) OX=229533 GN=FG09574.1 PE=3 SV=1;tr|A0A2H3G3C5|A0A2H3G3C5_GIBZA Elongation factor 2 OS=Gibberella zeae OX=5518 GN=FGRA07_07275	30	28	23	11	12	20	30	28	23	11	12	20	66.4	66.4	93.081	844	844;844	0	323.31	43.6	39.6	34	16.4	22	29.3	280250000000	26105000000	28112000000	24272000000	2403200000	3442100000	10947000000	26435000000	28275000000	28642000000	4650500000	7515900000	14027000000
I1R9Y4;A0A2H3G422;A0A4U9FEH7	I1R9Y4;A0A2H3G422;A0A4U9FEH7	tr|I1R9Y4|I1R9Y4_GIBZE ATP synthase subunit 5, mitochondrial OS=Gibberella zeae (strain ATCC MYA-4620 / CBS 123657 / FGSC 9075 / NRRL 31084 / PH-1) OX=229533 GN=FG00300.1 PE=3 SV=1;tr|A0A2H3G422|A0A2H3G422_GIBZA ATP synthase subunit 5, mitochondrial OS=Gib	tr|I1R9Y4|I1R9Y4_GIBZE ATP synthase subunit 5, mitochondrial OS=Gibberella zeae (strain ATCC MYA-4620 / CBS 123657 / FGSC 9075 / NRRL 31084 / PH-1) OX=229533 GN=FG00300.1 PE=3 SV=1;tr|A0A2H3G422|A0A2H3G422_GIBZA ATP synthase subunit 6, mitochondrial OS=Gib	tr|I1R9Y4|I1R9Y4_GIBZE ATP synthase subunit 5, mitochondrial OS=Gibberella zeae (strain ATCC MYA-4620 / CBS 123657 / FGSC 9075 / NRRL 31084 / PH-1) OX=229533 GN=FG00300.1 PE=3 SV=1;tr|A0A2H3G422|A0A2H3G422_GIBZA ATP synthase subunit 7, mitochondrial OS=Gib	tr|I1R9Y4|I1R9Y4_GIBZE ATP synthase subunit 5, mitochondrial OS=Gibberella zeae (strain ATCC MYA-4620 / CBS 123657 / FGSC 9075 / NRRL 31084 / PH-1) OX=229533 GN=FG00300.1 PE=3 SV=1;tr|A0A2H3G422|A0A2H3G422_GIBZA ATP synthase subunit 8, mitochondrial OS=Gib	tr|I1R9Y4|I1R9Y4_GIBZE ATP synthase subunit 5, mitochondrial OS=Gibberella zeae (strain ATCC MYA-4620 / CBS 123657 / FGSC 9075 / NRRL 31084 / PH-1) OX=229533 GN=FG00300.1 PE=3 SV=1;tr|A0A2H3G422|A0A2H3G422_GIBZA ATP synthase subunit 9, mitochondrial OS=Gib	tr|I1R9Y4|I1R9Y4_GIBZE ATP synthase subunit 5, mitochondrial OS=Gibberella zeae (strain ATCC MYA-4620 / CBS 123657 / FGSC 9075 / NRRL 31084 / PH-1) OX=229533 GN=FG00300.1 PE=3 SV=1;tr|A0A2H3G422|A0A2H3G422_GIBZA ATP synthase subunit 10, mitochondrial OS=Gib	6	4	5	1	0	2	6	4	5	1	0	2	52.2	52.2	23.79	226	226;226;290	0	323.31	21.7	21.7	21.7	4.4	0	8	148810000000	8900600000	9584000000	7723600000	1274600000	0	3520800000	7247900000	3970600000	4869200000	0	0	6195100000
I1RQX3;A0A2H3G433	I1RQX3;A0A2H3G433	tr|I1RQX3|I1RQX3_GIBZE ADF-H domain-containing protein OS=Gibberella zeae (strain ATCC MYA-4620 / CBS 123657 / FGSC 9075 / NRRL 31084 / PH-1) OX=229533 GN=FG06474.1 PE=4 SV=1;tr|A0A2H3G433|A0A2H3G433_GIBZA Hypothetical protein OS=Gibberella zeae OX=5518 GN	tr|I1RQX3|I1RQX3_GIBZE ADF-H domain-containing protein OS=Gibberella zeae (strain ATCC MYA-4620 / CBS 123657 / FGSC 9075 / NRRL 31084 / PH-1) OX=229533 GN=FG06474.1 PE=4 SV=1;tr|A0A2H3G433|A0A2H3G433_GIBZA Hypothetical protein OS=Gibberella zeae OX=5519 GN	tr|I1RQX3|I1RQX3_GIBZE ADF-H domain-containing protein OS=Gibberella zeae (strain ATCC MYA-4620 / CBS 123657 / FGSC 9075 / NRRL 31084 / PH-1) OX=229533 GN=FG06474.1 PE=4 SV=1;tr|A0A2H3G433|A0A2H3G433_GIBZA Hypothetical protein OS=Gibberella zeae OX=5520 GN	tr|I1RQX3|I1RQX3_GIBZE ADF-H domain-containing protein OS=Gibberella zeae (strain ATCC MYA-4620 / CBS 123657 / FGSC 9075 / NRRL 31084 / PH-1) OX=229533 GN=FG06474.1 PE=4 SV=1;tr|A0A2H3G433|A0A2H3G433_GIBZA Hypothetical protein OS=Gibberella zeae OX=5521 GN	tr|I1RQX3|I1RQX3_GIBZE ADF-H domain-containing protein OS=Gibberella zeae (strain ATCC MYA-4620 / CBS 123657 / FGSC 9075 / NRRL 31084 / PH-1) OX=229533 GN=FG06474.1 PE=4 SV=1;tr|A0A2H3G433|A0A2H3G433_GIBZA Hypothetical protein OS=Gibberella zeae OX=5522 GN	tr|I1RQX3|I1RQX3_GIBZE ADF-H domain-containing protein OS=Gibberella zeae (strain ATCC MYA-4620 / CBS 123657 / FGSC 9075 / NRRL 31084 / PH-1) OX=229533 GN=FG06474.1 PE=4 SV=1;tr|A0A2H3G433|A0A2H3G433_GIBZA Hypothetical protein OS=Gibberella zeae OX=5523 GN	3	3	3	2	0	1	3	3	3	2	0	1	72.6	72.6	15.83	146	146;146	0	323.31	30.1	30.1	30.1	30.1	0	16.4	15695000000	872570000	425410000	831060000	237030000	0	583620000	884470000	777230000	797340000	364070000	0	1255800000
I1RCT5;A0A2H3G4P7	I1RCT5;A0A2H3G4P7	tr|I1RCT5|I1RCT5_GIBZE Uncharacterized protein OS=Gibberella zeae (strain ATCC MYA-4620 / CBS 123657 / FGSC 9075 / NRRL 31084 / PH-1) OX=229533 GN=FG01414.1 PE=4 SV=1;tr|A0A2H3G4P7|A0A2H3G4P7_GIBZA Hypothetical protein OS=Gibberella zeae OX=5518 GN=FGRA07_	tr|I1RCT5|I1RCT5_GIBZE Uncharacterized protein OS=Gibberella zeae (strain ATCC MYA-4620 / CBS 123657 / FGSC 9075 / NRRL 31084 / PH-1) OX=229533 GN=FG01414.1 PE=4 SV=1;tr|A0A2H3G4P7|A0A2H3G4P7_GIBZA Hypothetical protein OS=Gibberella zeae OX=5518 GN=FGRA08_	tr|I1RCT5|I1RCT5_GIBZE Uncharacterized protein OS=Gibberella zeae (strain ATCC MYA-4620 / CBS 123657 / FGSC 9075 / NRRL 31084 / PH-1) OX=229533 GN=FG01414.1 PE=4 SV=1;tr|A0A2H3G4P7|A0A2H3G4P7_GIBZA Hypothetical protein OS=Gibberella zeae OX=5518 GN=FGRA09_	tr|I1RCT5|I1RCT5_GIBZE Uncharacterized protein OS=Gibberella zeae (strain ATCC MYA-4620 / CBS 123657 / FGSC 9075 / NRRL 31084 / PH-1) OX=229533 GN=FG01414.1 PE=4 SV=1;tr|A0A2H3G4P7|A0A2H3G4P7_GIBZA Hypothetical protein OS=Gibberella zeae OX=5518 GN=FGRA10_	tr|I1RCT5|I1RCT5_GIBZE Uncharacterized protein OS=Gibberella zeae (strain ATCC MYA-4620 / CBS 123657 / FGSC 9075 / NRRL 31084 / PH-1) OX=229533 GN=FG01414.1 PE=4 SV=1;tr|A0A2H3G4P7|A0A2H3G4P7_GIBZA Hypothetical protein OS=Gibberella zeae OX=5518 GN=FGRA11_	tr|I1RCT5|I1RCT5_GIBZE Uncharacterized protein OS=Gibberella zeae (strain ATCC MYA-4620 / CBS 123657 / FGSC 9075 / NRRL 31084 / PH-1) OX=229533 GN=FG01414.1 PE=4 SV=1;tr|A0A2H3G4P7|A0A2H3G4P7_GIBZA Hypothetical protein OS=Gibberella zeae OX=5518 GN=FGRA12_	8	6	13	3	0	2	8	6	13	3	0	2	62.1	62.1	84.239	774	774;774	0	323.31	9.3	9	15.4	4	0	3.1	513000000000	4276000000	2540800000	7790700000	479080000	0	530470000	3294800000	2024000000	4805700000	604650000	0	240220000
V6RGI1;A0A2H3G4P8	V6RGI1;A0A2H3G4P8	tr|V6RGI1|V6RGI1_GIBZE E3 ubiquitin ligase complex SCF subunit OS=Gibberella zeae (strain ATCC MYA-4620 / CBS 123657 / FGSC 9075 / NRRL 31084 / PH-1) OX=229533 GN=FG06922.1 PE=3 SV=1;tr|A0A2H3G4P8|A0A2H3G4P8_GIBZA E3 ubiquitin ligase complex SCF subunit OS	tr|V6RGI1|V6RGI1_GIBZE E3 ubiquitin ligase complex SCF subunit OS=Gibberella zeae (strain ATCC MYA-4620 / CBS 123657 / FGSC 9075 / NRRL 31084 / PH-1) OX=229533 GN=FG06922.1 PE=3 SV=1;tr|A0A2H3G4P8|A0A2H3G4P8_GIBZA E4 ubiquitin ligase complex SCF subunit OS	tr|V6RGI1|V6RGI1_GIBZE E3 ubiquitin ligase complex SCF subunit OS=Gibberella zeae (strain ATCC MYA-4620 / CBS 123657 / FGSC 9075 / NRRL 31084 / PH-1) OX=229533 GN=FG06922.1 PE=3 SV=1;tr|A0A2H3G4P8|A0A2H3G4P8_GIBZA E5 ubiquitin ligase complex SCF subunit OS	tr|V6RGI1|V6RGI1_GIBZE E3 ubiquitin ligase complex SCF subunit OS=Gibberella zeae (strain ATCC MYA-4620 / CBS 123657 / FGSC 9075 / NRRL 31084 / PH-1) OX=229533 GN=FG06922.1 PE=3 SV=1;tr|A0A2H3G4P8|A0A2H3G4P8_GIBZA E6 ubiquitin ligase complex SCF subunit OS	tr|V6RGI1|V6RGI1_GIBZE E3 ubiquitin ligase complex SCF subunit OS=Gibberella zeae (strain ATCC MYA-4620 / CBS 123657 / FGSC 9075 / NRRL 31084 / PH-1) OX=229533 GN=FG06922.1 PE=3 SV=1;tr|A0A2H3G4P8|A0A2H3G4P8_GIBZA E7 ubiquitin ligase complex SCF subunit OS	tr|V6RGI1|V6RGI1_GIBZE E3 ubiquitin ligase complex SCF subunit OS=Gibberella zeae (strain ATCC MYA-4620 / CBS 123657 / FGSC 9075 / NRRL 31084 / PH-1) OX=229533 GN=FG06922.1 PE=3 SV=1;tr|A0A2H3G4P8|A0A2H3G4P8_GIBZA E8 ubiquitin ligase complex SCF subunit OS	4	4	4	3	1	3	4	4	4	3	1	3	70.4	70.4	19.557	169	169;169	0	323.31	35.5	30.2	35.5	14.2	8.3	19.5	27064000000	306660000	361090000	539740000	137940000	17137000	259060000	518060000	452610000	663720000	663410000	0	342940000
V6RLM7;A0A2H3G528	V6RLM7;A0A2H3G528	tr|V6RLM7|V6RLM7_GIBZE Triosephosphate isomerase OS=Gibberella zeae (strain ATCC MYA-4620 / CBS 123657 / FGSC 9075 / NRRL 31084 / PH-1) OX=229533 GN=FG06702.1 PE=3 SV=1;tr|A0A2H3G528|A0A2H3G528_GIBZA Triosephosphate isomerase OS=Gibberella zeae OX=5518 GN=	tr|V6RLM7|V6RLM7_GIBZE Triosephosphate isomerase OS=Gibberella zeae (strain ATCC MYA-4620 / CBS 123657 / FGSC 9075 / NRRL 31084 / PH-1) OX=229533 GN=FG06702.1 PE=3 SV=1;tr|A0A2H3G528|A0A2H3G528_GIBZA Triosephosphate isomerase OS=Gibberella zeae OX=5519 GN=	tr|V6RLM7|V6RLM7_GIBZE Triosephosphate isomerase OS=Gibberella zeae (strain ATCC MYA-4620 / CBS 123657 / FGSC 9075 / NRRL 31084 / PH-1) OX=229533 GN=FG06702.1 PE=3 SV=1;tr|A0A2H3G528|A0A2H3G528_GIBZA Triosephosphate isomerase OS=Gibberella zeae OX=5520 GN=	tr|V6RLM7|V6RLM7_GIBZE Triosephosphate isomerase OS=Gibberella zeae (strain ATCC MYA-4620 / CBS 123657 / FGSC 9075 / NRRL 31084 / PH-1) OX=229533 GN=FG06702.1 PE=3 SV=1;tr|A0A2H3G528|A0A2H3G528_GIBZA Triosephosphate isomerase OS=Gibberella zeae OX=5521 GN=	tr|V6RLM7|V6RLM7_GIBZE Triosephosphate isomerase OS=Gibberella zeae (strain ATCC MYA-4620 / CBS 123657 / FGSC 9075 / NRRL 31084 / PH-1) OX=229533 GN=FG06702.1 PE=3 SV=1;tr|A0A2H3G528|A0A2H3G528_GIBZA Triosephosphate isomerase OS=Gibberella zeae OX=5522 GN=	tr|V6RLM7|V6RLM7_GIBZE Triosephosphate isomerase OS=Gibberella zeae (strain ATCC MYA-4620 / CBS 123657 / FGSC 9075 / NRRL 31084 / PH-1) OX=229533 GN=FG06702.1 PE=3 SV=1;tr|A0A2H3G528|A0A2H3G528_GIBZA Triosephosphate isomerase OS=Gibberella zeae OX=5523 GN=	10	10	11	8	16	11	10	10	11	8	16	11	77.7	77.7	27.024	247	247;247	0	323.31	42.5	53	53	36.4	68	49.8	457450000000	20313000000	19944000000	18265000000	10516000000	25385000000	31442000000	25732000000	26731000000	19528000000	17539000000	60530000000	36157000000
V6RK96;A0A2H3G573	V6RK96;A0A2H3G573	tr|V6RK96|V6RK96_GIBZE Serine hydroxymethyltransferase OS=Gibberella zeae (strain ATCC MYA-4620 / CBS 123657 / FGSC 9075 / NRRL 31084 / PH-1) OX=229533 GN=FG08350.1 PE=3 SV=1;tr|A0A2H3G573|A0A2H3G573_GIBZA Serine hydroxymethyltransferase OS=Gibberella zeae	tr|V6RK96|V6RK96_GIBZE Serine hydroxymethyltransferase OS=Gibberella zeae (strain ATCC MYA-4620 / CBS 123657 / FGSC 9075 / NRRL 31084 / PH-1) OX=229533 GN=FG08350.1 PE=3 SV=1;tr|A0A2H3G573|A0A2H3G574_GIBZA Serine hydroxymethyltransferase OS=Gibberella zeae	tr|V6RK96|V6RK96_GIBZE Serine hydroxymethyltransferase OS=Gibberella zeae (strain ATCC MYA-4620 / CBS 123657 / FGSC 9075 / NRRL 31084 / PH-1) OX=229533 GN=FG08350.1 PE=3 SV=1;tr|A0A2H3G573|A0A2H3G575_GIBZA Serine hydroxymethyltransferase OS=Gibberella zeae	tr|V6RK96|V6RK96_GIBZE Serine hydroxymethyltransferase OS=Gibberella zeae (strain ATCC MYA-4620 / CBS 123657 / FGSC 9075 / NRRL 31084 / PH-1) OX=229533 GN=FG08350.1 PE=3 SV=1;tr|A0A2H3G573|A0A2H3G576_GIBZA Serine hydroxymethyltransferase OS=Gibberella zeae	tr|V6RK96|V6RK96_GIBZE Serine hydroxymethyltransferase OS=Gibberella zeae (strain ATCC MYA-4620 / CBS 123657 / FGSC 9075 / NRRL 31084 / PH-1) OX=229533 GN=FG08350.1 PE=3 SV=1;tr|A0A2H3G573|A0A2H3G577_GIBZA Serine hydroxymethyltransferase OS=Gibberella zeae	tr|V6RK96|V6RK96_GIBZE Serine hydroxymethyltransferase OS=Gibberella zeae (strain ATCC MYA-4620 / CBS 123657 / FGSC 9075 / NRRL 31084 / PH-1) OX=229533 GN=FG08350.1 PE=3 SV=1;tr|A0A2H3G573|A0A2H3G578_GIBZA Serine hydroxymethyltransferase OS=Gibberella zeae	5	4	5	1	0	0	4	3	4	1	0	0	39.6	37.8	55.087	502	502;502	0	323.31	11.4	11.4	11.4	2.6	0	0	22207000000	430020000	309440000	490130000	0	0	0	514870000	351970000	490930000	0	0	0
I1RQC4;A0A2H3G5T3	I1RQC4;A0A2H3G5T3	tr|I1RQC4|I1RQC4_GIBZE Protein transport protein SEC31 OS=Gibberella zeae (strain ATCC MYA-4620 / CBS 123657 / FGSC 9075 / NRRL 31084 / PH-1) OX=229533 GN=FG06265.1 PE=3 SV=1;tr|A0A2H3G5T3|A0A2H3G5T3_GIBZA Protein transport protein SEC31 OS=Gibberella zeae	tr|I1RQC4|I1RQC4_GIBZE Protein transport protein SEC31 OS=Gibberella zeae (strain ATCC MYA-4620 / CBS 123657 / FGSC 9075 / NRRL 31084 / PH-1) OX=229533 GN=FG06265.1 PE=3 SV=1;tr|A0A2H3G5T3|A0A2H3G5T3_GIBZA Protein transport protein SEC32 OS=Gibberella zeae	tr|I1RQC4|I1RQC4_GIBZE Protein transport protein SEC31 OS=Gibberella zeae (strain ATCC MYA-4620 / CBS 123657 / FGSC 9075 / NRRL 31084 / PH-1) OX=229533 GN=FG06265.1 PE=3 SV=1;tr|A0A2H3G5T3|A0A2H3G5T3_GIBZA Protein transport protein SEC33 OS=Gibberella zeae	tr|I1RQC4|I1RQC4_GIBZE Protein transport protein SEC31 OS=Gibberella zeae (strain ATCC MYA-4620 / CBS 123657 / FGSC 9075 / NRRL 31084 / PH-1) OX=229533 GN=FG06265.1 PE=3 SV=1;tr|A0A2H3G5T3|A0A2H3G5T3_GIBZA Protein transport protein SEC34 OS=Gibberella zeae	tr|I1RQC4|I1RQC4_GIBZE Protein transport protein SEC31 OS=Gibberella zeae (strain ATCC MYA-4620 / CBS 123657 / FGSC 9075 / NRRL 31084 / PH-1) OX=229533 GN=FG06265.1 PE=3 SV=1;tr|A0A2H3G5T3|A0A2H3G5T3_GIBZA Protein transport protein SEC35 OS=Gibberella zeae	tr|I1RQC4|I1RQC4_GIBZE Protein transport protein SEC31 OS=Gibberella zeae (strain ATCC MYA-4620 / CBS 123657 / FGSC 9075 / NRRL 31084 / PH-1) OX=229533 GN=FG06265.1 PE=3 SV=1;tr|A0A2H3G5T3|A0A2H3G5T3_GIBZA Protein transport protein SEC36 OS=Gibberella zeae	5	4	5	1	2	1	5	4	5	1	2	1	29.1	29.1	138.18	1294	1294;1294	0	323.31	6.3	3.6	6.1	0.9	3.3	0.9	15621000000	1254600000	1167500000	1596400000	334360000	327870000	411500000	1206300000	893330000	1078600000	0	1520700000	0
A0A2H3G5U3;I1RQA5;A0A4U9FH96;A0A4U9FCW7;A0A679PEY6	A0A2H3G5U3;I1RQA5;A0A4U9FH96	tr|A0A2H3G5U3|A0A2H3G5U3_GIBZA Cofilin OS=Gibberella zeae OX=5518 GN=FGRA07_05967 PE=3 SV=1;tr|I1RQA5|I1RQA5_GIBZE Uncharacterized protein OS=Gibberella zeae (strain ATCC MYA-4620 / CBS 123657 / FGSC 9075 / NRRL 31084 / PH-1) OX=229533 GN=FG06246.1 PE=3 SV	tr|A0A2H3G5U3|A0A2H3G5U3_GIBZA Cofilin OS=Gibberella zeae OX=5518 GN=FGRA07_05967 PE=3 SV=1;tr|I1RQA5|I1RQA5_GIBZE Uncharacterized protein OS=Gibberella zeae (strain ATCC MYA-4620 / CBS 123657 / FGSC 9075 / NRRL 31084 / PH-1) OX=229533 GN=FG06246.1 PE=4 SV	tr|A0A2H3G5U3|A0A2H3G5U3_GIBZA Cofilin OS=Gibberella zeae OX=5518 GN=FGRA07_05967 PE=3 SV=1;tr|I1RQA5|I1RQA5_GIBZE Uncharacterized protein OS=Gibberella zeae (strain ATCC MYA-4620 / CBS 123657 / FGSC 9075 / NRRL 31084 / PH-1) OX=229533 GN=FG06246.1 PE=5 SV	tr|A0A2H3G5U3|A0A2H3G5U3_GIBZA Cofilin OS=Gibberella zeae OX=5518 GN=FGRA07_05967 PE=3 SV=1;tr|I1RQA5|I1RQA5_GIBZE Uncharacterized protein OS=Gibberella zeae (strain ATCC MYA-4620 / CBS 123657 / FGSC 9075 / NRRL 31084 / PH-1) OX=229533 GN=FG06246.1 PE=6 SV	tr|A0A2H3G5U3|A0A2H3G5U3_GIBZA Cofilin OS=Gibberella zeae OX=5518 GN=FGRA07_05967 PE=3 SV=1;tr|I1RQA5|I1RQA5_GIBZE Uncharacterized protein OS=Gibberella zeae (strain ATCC MYA-4620 / CBS 123657 / FGSC 9075 / NRRL 31084 / PH-1) OX=229533 GN=FG06246.1 PE=7 SV	tr|A0A2H3G5U3|A0A2H3G5U3_GIBZA Cofilin OS=Gibberella zeae OX=5518 GN=FGRA07_05967 PE=3 SV=1;tr|I1RQA5|I1RQA5_GIBZE Uncharacterized protein OS=Gibberella zeae (strain ATCC MYA-4620 / CBS 123657 / FGSC 9075 / NRRL 31084 / PH-1) OX=229533 GN=FG06246.1 PE=8 SV	30	28	25	22	18	26	24	23	19	22	18	25	64.4	52.8	77.91	735	735;587;587;144;151	0	323.31	53.2	50.9	44.5	37.1	32.9	42.7	371800000000	20842000000	24705000000	27113000000	20333000000	7065300000	31791000000	20069000000	22459000000	26987000000	38952000000	17292000000	27381000000
I1RPY7;A0A4U9FCT5;A0A2H3G605	I1RPY7;A0A4U9FCT5;A0A2H3G605	tr|I1RPY7|I1RPY7_GIBZE GH16 domain-containing protein OS=Gibberella zeae (strain ATCC MYA-4620 / CBS 123657 / FGSC 9075 / NRRL 31084 / PH-1) OX=229533 GN=FG06119.1 PE=4 SV=1;tr|A0A4U9FCT5|A0A4U9FCT5_GIBZA Hypothetical protein OS=Gibberella zeae OX=5518 GN=	tr|I1RPY7|I1RPY7_GIBZE GH16 domain-containing protein OS=Gibberella zeae (strain ATCC MYA-4620 / CBS 123657 / FGSC 9075 / NRRL 31084 / PH-1) OX=229533 GN=FG06119.1 PE=4 SV=1;tr|A0A4U9FCT5|A0A4U9FCT5_GIBZA Hypothetical protein OS=Gibberella zeae OX=5519 GN=	tr|I1RPY7|I1RPY7_GIBZE GH16 domain-containing protein OS=Gibberella zeae (strain ATCC MYA-4620 / CBS 123657 / FGSC 9075 / NRRL 31084 / PH-1) OX=229533 GN=FG06119.1 PE=4 SV=1;tr|A0A4U9FCT5|A0A4U9FCT5_GIBZA Hypothetical protein OS=Gibberella zeae OX=5520 GN=	tr|I1RPY7|I1RPY7_GIBZE GH16 domain-containing protein OS=Gibberella zeae (strain ATCC MYA-4620 / CBS 123657 / FGSC 9075 / NRRL 31084 / PH-1) OX=229533 GN=FG06119.1 PE=4 SV=1;tr|A0A4U9FCT5|A0A4U9FCT5_GIBZA Hypothetical protein OS=Gibberella zeae OX=5521 GN=	tr|I1RPY7|I1RPY7_GIBZE GH16 domain-containing protein OS=Gibberella zeae (strain ATCC MYA-4620 / CBS 123657 / FGSC 9075 / NRRL 31084 / PH-1) OX=229533 GN=FG06119.1 PE=4 SV=1;tr|A0A4U9FCT5|A0A4U9FCT5_GIBZA Hypothetical protein OS=Gibberella zeae OX=5522 GN=	tr|I1RPY7|I1RPY7_GIBZE GH16 domain-containing protein OS=Gibberella zeae (strain ATCC MYA-4620 / CBS 123657 / FGSC 9075 / NRRL 31084 / PH-1) OX=229533 GN=FG06119.1 PE=4 SV=1;tr|A0A4U9FCT5|A0A4U9FCT5_GIBZA Hypothetical protein OS=Gibberella zeae OX=5523 GN=	4	5	4	5	5	7	4	5	4	5	5	7	33.6	33.6	41.867	378	378;378;378	0	323.31	15.6	17.7	20.1	18.3	18.3	22.5	8787600000	966290000	1199900000	757790000	1908800000	687270000	3267600000	1040600000	1348100000	682200000	2685800000	1502900000	2302900000
I1RBI1;A0A2H3G686;A0A4U9FCW1	I1RBI1;A0A2H3G686;A0A4U9FCW1	tr|I1RBI1|I1RBI1_GIBZE Alanine--tRNA ligase OS=Gibberella zeae (strain ATCC MYA-4620 / CBS 123657 / FGSC 9075 / NRRL 31084 / PH-1) OX=229533 GN=FG00906.1 PE=3 SV=1;tr|A0A2H3G686|A0A2H3G686_GIBZA Alanine--tRNA ligase OS=Gibberella zeae OX=5518 GN=ALA1 PE=3	tr|I1RBI1|I1RBI1_GIBZE Alanine--tRNA ligase OS=Gibberella zeae (strain ATCC MYA-4620 / CBS 123657 / FGSC 9075 / NRRL 31084 / PH-1) OX=229533 GN=FG00906.1 PE=3 SV=1;tr|A0A2H3G686|A0A2H3G686_GIBZA Alanine--tRNA ligase OS=Gibberella zeae OX=5518 GN=ALA1 PE=4	tr|I1RBI1|I1RBI1_GIBZE Alanine--tRNA ligase OS=Gibberella zeae (strain ATCC MYA-4620 / CBS 123657 / FGSC 9075 / NRRL 31084 / PH-1) OX=229533 GN=FG00906.1 PE=3 SV=1;tr|A0A2H3G686|A0A2H3G686_GIBZA Alanine--tRNA ligase OS=Gibberella zeae OX=5518 GN=ALA1 PE=5	tr|I1RBI1|I1RBI1_GIBZE Alanine--tRNA ligase OS=Gibberella zeae (strain ATCC MYA-4620 / CBS 123657 / FGSC 9075 / NRRL 31084 / PH-1) OX=229533 GN=FG00906.1 PE=3 SV=1;tr|A0A2H3G686|A0A2H3G686_GIBZA Alanine--tRNA ligase OS=Gibberella zeae OX=5518 GN=ALA1 PE=6	tr|I1RBI1|I1RBI1_GIBZE Alanine--tRNA ligase OS=Gibberella zeae (strain ATCC MYA-4620 / CBS 123657 / FGSC 9075 / NRRL 31084 / PH-1) OX=229533 GN=FG00906.1 PE=3 SV=1;tr|A0A2H3G686|A0A2H3G686_GIBZA Alanine--tRNA ligase OS=Gibberella zeae OX=5518 GN=ALA1 PE=7	tr|I1RBI1|I1RBI1_GIBZE Alanine--tRNA ligase OS=Gibberella zeae (strain ATCC MYA-4620 / CBS 123657 / FGSC 9075 / NRRL 31084 / PH-1) OX=229533 GN=FG00906.1 PE=3 SV=1;tr|A0A2H3G686|A0A2H3G686_GIBZA Alanine--tRNA ligase OS=Gibberella zeae OX=5518 GN=ALA1 PE=8	12	11	13	12	10	17	12	11	13	12	10	17	39.8	39.8	107.35	957	957;957;1048	0	323.31	15	12.3	14.9	11.5	9.9	17.8	54704000000	1985900000	1607300000	1960100000	1550000000	654340000	5140700000	2575300000	2122500000	1881300000	2877700000	2232600000	3750400000
V6R2Z2;A0A2H3G6F2;A0A2H3G7Q9;A0A4E9ER33	V6R2Z2;A0A2H3G6F2	tr|V6R2Z2|V6R2Z2_GIBZE Aldedh domain-containing protein OS=Gibberella zeae (strain ATCC MYA-4620 / CBS 123657 / FGSC 9075 / NRRL 31084 / PH-1) OX=229533 GN=FG00979.1 PE=3 SV=1;tr|A0A2H3G6F2|A0A2H3G6F2_GIBZA Aldehyde dehydrogenase OS=Gibberella zeae OX=5518	tr|V6R2Z2|V6R2Z2_GIBZE Aldedh domain-containing protein OS=Gibberella zeae (strain ATCC MYA-4620 / CBS 123657 / FGSC 9075 / NRRL 31084 / PH-1) OX=229533 GN=FG00979.1 PE=3 SV=1;tr|A0A2H3G6F2|A0A2H3G6F2_GIBZA Aldehyde dehydrogenase OS=Gibberella zeae OX=5519	tr|V6R2Z2|V6R2Z2_GIBZE Aldedh domain-containing protein OS=Gibberella zeae (strain ATCC MYA-4620 / CBS 123657 / FGSC 9075 / NRRL 31084 / PH-1) OX=229533 GN=FG00979.1 PE=3 SV=1;tr|A0A2H3G6F2|A0A2H3G6F2_GIBZA Aldehyde dehydrogenase OS=Gibberella zeae OX=5520	tr|V6R2Z2|V6R2Z2_GIBZE Aldedh domain-containing protein OS=Gibberella zeae (strain ATCC MYA-4620 / CBS 123657 / FGSC 9075 / NRRL 31084 / PH-1) OX=229533 GN=FG00979.1 PE=3 SV=1;tr|A0A2H3G6F2|A0A2H3G6F2_GIBZA Aldehyde dehydrogenase OS=Gibberella zeae OX=5521	tr|V6R2Z2|V6R2Z2_GIBZE Aldedh domain-containing protein OS=Gibberella zeae (strain ATCC MYA-4620 / CBS 123657 / FGSC 9075 / NRRL 31084 / PH-1) OX=229533 GN=FG00979.1 PE=3 SV=1;tr|A0A2H3G6F2|A0A2H3G6F2_GIBZA Aldehyde dehydrogenase OS=Gibberella zeae OX=5522	tr|V6R2Z2|V6R2Z2_GIBZE Aldedh domain-containing protein OS=Gibberella zeae (strain ATCC MYA-4620 / CBS 123657 / FGSC 9075 / NRRL 31084 / PH-1) OX=229533 GN=FG00979.1 PE=3 SV=1;tr|A0A2H3G6F2|A0A2H3G6F2_GIBZA Aldehyde dehydrogenase OS=Gibberella zeae OX=5523	5	5	8	4	2	6	5	5	7	4	2	6	48.6	47	53.428	492	492;492;479;804	0	323.31	15.4	13	23	7.7	3	15.4	16644000000	1093900000	857110000	3229400000	1023500000	97026000	2136200000	1264100000	1086400000	2125900000	1785800000	410030000	1366500000
I1RYJ8;A0A2H3G6L4	I1RYJ8;A0A2H3G6L4	tr|I1RYJ8|I1RYJ8_GIBZE Importin N-terminal domain-containing protein OS=Gibberella zeae (strain ATCC MYA-4620 / CBS 123657 / FGSC 9075 / NRRL 31084 / PH-1) OX=229533 GN=FG09454.1 PE=4 SV=1;tr|A0A2H3G6L4|A0A2H3G6L4_GIBZA Hypothetical protein OS=Gibberella z	tr|I1RYJ8|I1RYJ8_GIBZE Importin N-terminal domain-containing protein OS=Gibberella zeae (strain ATCC MYA-4620 / CBS 123657 / FGSC 9075 / NRRL 31084 / PH-1) OX=229533 GN=FG09454.1 PE=4 SV=1;tr|A0A2H3G6L4|A0A2H3G6L5_GIBZA Hypothetical protein OS=Gibberella z	tr|I1RYJ8|I1RYJ8_GIBZE Importin N-terminal domain-containing protein OS=Gibberella zeae (strain ATCC MYA-4620 / CBS 123657 / FGSC 9075 / NRRL 31084 / PH-1) OX=229533 GN=FG09454.1 PE=4 SV=1;tr|A0A2H3G6L4|A0A2H3G6L6_GIBZA Hypothetical protein OS=Gibberella z	tr|I1RYJ8|I1RYJ8_GIBZE Importin N-terminal domain-containing protein OS=Gibberella zeae (strain ATCC MYA-4620 / CBS 123657 / FGSC 9075 / NRRL 31084 / PH-1) OX=229533 GN=FG09454.1 PE=4 SV=1;tr|A0A2H3G6L4|A0A2H3G6L7_GIBZA Hypothetical protein OS=Gibberella z	tr|I1RYJ8|I1RYJ8_GIBZE Importin N-terminal domain-containing protein OS=Gibberella zeae (strain ATCC MYA-4620 / CBS 123657 / FGSC 9075 / NRRL 31084 / PH-1) OX=229533 GN=FG09454.1 PE=4 SV=1;tr|A0A2H3G6L4|A0A2H3G6L8_GIBZA Hypothetical protein OS=Gibberella z	tr|I1RYJ8|I1RYJ8_GIBZE Importin N-terminal domain-containing protein OS=Gibberella zeae (strain ATCC MYA-4620 / CBS 123657 / FGSC 9075 / NRRL 31084 / PH-1) OX=229533 GN=FG09454.1 PE=4 SV=1;tr|A0A2H3G6L4|A0A2H3G6L9_GIBZA Hypothetical protein OS=Gibberella z	4	3	4	0	0	1	4	3	4	0	0	1	28.6	28.6	96.017	875	875;875	0	323.31	5.8	4.8	6.7	0	0	0.8	17264000000	1195100000	1323000000	1395500000	0	0	1217900000	1465400000	1567200000	1105900000	0	0	0
I1RC55;A0A2H3G6S0	I1RC55;A0A2H3G6S0	tr|I1RC55|I1RC55_GIBZE SHSP domain-containing protein OS=Gibberella zeae (strain ATCC MYA-4620 / CBS 123657 / FGSC 9075 / NRRL 31084 / PH-1) OX=229533 GN=FG01158.1 PE=3 SV=1;tr|A0A2H3G6S0|A0A2H3G6S0_GIBZA 30 kDa heat shock protein OS=Gibberella zeae OX=551	tr|I1RC55|I1RC55_GIBZE SHSP domain-containing protein OS=Gibberella zeae (strain ATCC MYA-4620 / CBS 123657 / FGSC 9075 / NRRL 31084 / PH-1) OX=229533 GN=FG01158.1 PE=3 SV=1;tr|A0A2H3G6S0|A0A2H3G6S0_GIBZA 30 kDa heat shock protein OS=Gibberella zeae OX=552	tr|I1RC55|I1RC55_GIBZE SHSP domain-containing protein OS=Gibberella zeae (strain ATCC MYA-4620 / CBS 123657 / FGSC 9075 / NRRL 31084 / PH-1) OX=229533 GN=FG01158.1 PE=3 SV=1;tr|A0A2H3G6S0|A0A2H3G6S0_GIBZA 30 kDa heat shock protein OS=Gibberella zeae OX=553	tr|I1RC55|I1RC55_GIBZE SHSP domain-containing protein OS=Gibberella zeae (strain ATCC MYA-4620 / CBS 123657 / FGSC 9075 / NRRL 31084 / PH-1) OX=229533 GN=FG01158.1 PE=3 SV=1;tr|A0A2H3G6S0|A0A2H3G6S0_GIBZA 30 kDa heat shock protein OS=Gibberella zeae OX=554	tr|I1RC55|I1RC55_GIBZE SHSP domain-containing protein OS=Gibberella zeae (strain ATCC MYA-4620 / CBS 123657 / FGSC 9075 / NRRL 31084 / PH-1) OX=229533 GN=FG01158.1 PE=3 SV=1;tr|A0A2H3G6S0|A0A2H3G6S0_GIBZA 30 kDa heat shock protein OS=Gibberella zeae OX=555	tr|I1RC55|I1RC55_GIBZE SHSP domain-containing protein OS=Gibberella zeae (strain ATCC MYA-4620 / CBS 123657 / FGSC 9075 / NRRL 31084 / PH-1) OX=229533 GN=FG01158.1 PE=3 SV=1;tr|A0A2H3G6S0|A0A2H3G6S0_GIBZA 30 kDa heat shock protein OS=Gibberella zeae OX=556	2	2	1	0	0	1	2	2	1	0	0	1	66.8	66.8	24.247	214	214;214	0	323.31	20.6	20.6	11.7	0	0	8.9	39081000000	223410000	251090000	254550000	0	0	13114000	409990000	246950000	0	0	0	0
I1RR22;A0A2H3G7E3	I1RR22;A0A2H3G7E3	tr|I1RR22|I1RR22_GIBZE Peptide hydrolase OS=Gibberella zeae (strain ATCC MYA-4620 / CBS 123657 / FGSC 9075 / NRRL 31084 / PH-1) OX=229533 GN=FG06527.1 PE=3 SV=1;tr|A0A2H3G7E3|A0A2H3G7E3_GIBZA Peptide hydrolase OS=Gibberella zeae OX=5518 GN=FGRA07_05771 PE=	tr|I1RR22|I1RR22_GIBZE Peptide hydrolase OS=Gibberella zeae (strain ATCC MYA-4620 / CBS 123657 / FGSC 9075 / NRRL 31084 / PH-1) OX=229533 GN=FG06527.1 PE=3 SV=1;tr|A0A2H3G7E3|A0A2H3G7E3_GIBZA Peptide hydrolase OS=Gibberella zeae OX=5518 GN=FGRA07_05772 PE=	tr|I1RR22|I1RR22_GIBZE Peptide hydrolase OS=Gibberella zeae (strain ATCC MYA-4620 / CBS 123657 / FGSC 9075 / NRRL 31084 / PH-1) OX=229533 GN=FG06527.1 PE=3 SV=1;tr|A0A2H3G7E3|A0A2H3G7E3_GIBZA Peptide hydrolase OS=Gibberella zeae OX=5518 GN=FGRA07_05773 PE=	tr|I1RR22|I1RR22_GIBZE Peptide hydrolase OS=Gibberella zeae (strain ATCC MYA-4620 / CBS 123657 / FGSC 9075 / NRRL 31084 / PH-1) OX=229533 GN=FG06527.1 PE=3 SV=1;tr|A0A2H3G7E3|A0A2H3G7E3_GIBZA Peptide hydrolase OS=Gibberella zeae OX=5518 GN=FGRA07_05774 PE=	tr|I1RR22|I1RR22_GIBZE Peptide hydrolase OS=Gibberella zeae (strain ATCC MYA-4620 / CBS 123657 / FGSC 9075 / NRRL 31084 / PH-1) OX=229533 GN=FG06527.1 PE=3 SV=1;tr|A0A2H3G7E3|A0A2H3G7E3_GIBZA Peptide hydrolase OS=Gibberella zeae OX=5518 GN=FGRA07_05775 PE=	tr|I1RR22|I1RR22_GIBZE Peptide hydrolase OS=Gibberella zeae (strain ATCC MYA-4620 / CBS 123657 / FGSC 9075 / NRRL 31084 / PH-1) OX=229533 GN=FG06527.1 PE=3 SV=1;tr|A0A2H3G7E3|A0A2H3G7E3_GIBZA Peptide hydrolase OS=Gibberella zeae OX=5518 GN=FGRA07_05776 PE=	8	8	9	14	14	16	8	8	9	14	14	16	65.1	65.1	55.087	510	510;510	0	323.31	28.4	23.7	38.6	44.3	36.9	50.2	54214000000	4239700000	3633500000	2851300000	7371100000	8514800000	20117000000	4475100000	3695100000	3452700000	13604000000	13645000000	14020000000
I1RWP4;A0A2H3G8M2	I1RWP4;A0A2H3G8M2	tr|I1RWP4|I1RWP4_GIBZE Probable endonuclease LCL3 OS=Gibberella zeae (strain ATCC MYA-4620 / CBS 123657 / FGSC 9075 / NRRL 31084 / PH-1) OX=229533 GN=FG08722.1 PE=3 SV=1;tr|A0A2H3G8M2|A0A2H3G8M2_GIBZA Probable endonuclease LCL3 OS=Gibberella zeae OX=5518 G	tr|I1RWP4|I1RWP4_GIBZE Probable endonuclease LCL3 OS=Gibberella zeae (strain ATCC MYA-4620 / CBS 123657 / FGSC 9075 / NRRL 31084 / PH-1) OX=229533 GN=FG08722.1 PE=3 SV=1;tr|A0A2H3G8M2|A0A2H3G8M2_GIBZA Probable endonuclease LCL3 OS=Gibberella zeae OX=5519 G	tr|I1RWP4|I1RWP4_GIBZE Probable endonuclease LCL3 OS=Gibberella zeae (strain ATCC MYA-4620 / CBS 123657 / FGSC 9075 / NRRL 31084 / PH-1) OX=229533 GN=FG08722.1 PE=3 SV=1;tr|A0A2H3G8M2|A0A2H3G8M2_GIBZA Probable endonuclease LCL3 OS=Gibberella zeae OX=5520 G	tr|I1RWP4|I1RWP4_GIBZE Probable endonuclease LCL3 OS=Gibberella zeae (strain ATCC MYA-4620 / CBS 123657 / FGSC 9075 / NRRL 31084 / PH-1) OX=229533 GN=FG08722.1 PE=3 SV=1;tr|A0A2H3G8M2|A0A2H3G8M2_GIBZA Probable endonuclease LCL3 OS=Gibberella zeae OX=5521 G	tr|I1RWP4|I1RWP4_GIBZE Probable endonuclease LCL3 OS=Gibberella zeae (strain ATCC MYA-4620 / CBS 123657 / FGSC 9075 / NRRL 31084 / PH-1) OX=229533 GN=FG08722.1 PE=3 SV=1;tr|A0A2H3G8M2|A0A2H3G8M2_GIBZA Probable endonuclease LCL3 OS=Gibberella zeae OX=5522 G	tr|I1RWP4|I1RWP4_GIBZE Probable endonuclease LCL3 OS=Gibberella zeae (strain ATCC MYA-4620 / CBS 123657 / FGSC 9075 / NRRL 31084 / PH-1) OX=229533 GN=FG08722.1 PE=3 SV=1;tr|A0A2H3G8M2|A0A2H3G8M2_GIBZA Probable endonuclease LCL3 OS=Gibberella zeae OX=5523 G	2	5	5	2	1	3	2	5	5	2	1	3	45.2	45.2	98.283	885	885;885	0	323.31	3.7	6	6.8	3.7	2.1	4.5	38100000000	915800000	1551300000	1363800000	215040000	206090000	643870000	1063000000	1303300000	910890000	412030000	0	640950000
V6RM02;A0A2H3G8Z3	V6RM02;A0A2H3G8Z3	tr|V6RM02|V6RM02_GIBZE Glycine cleavage system H protein OS=Gibberella zeae (strain ATCC MYA-4620 / CBS 123657 / FGSC 9075 / NRRL 31084 / PH-1) OX=229533 GN=FG08351.1 PE=3 SV=1;tr|A0A2H3G8Z3|A0A2H3G8Z3_GIBZA Glycine cleavage system H protein OS=Gibberella	tr|V6RM02|V6RM02_GIBZE Glycine cleavage system H protein OS=Gibberella zeae (strain ATCC MYA-4620 / CBS 123657 / FGSC 9075 / NRRL 31084 / PH-1) OX=229533 GN=FG08351.1 PE=3 SV=1;tr|A0A2H3G8Z3|A0A2H3G8Z4_GIBZA Glycine cleavage system H protein OS=Gibberella	tr|V6RM02|V6RM02_GIBZE Glycine cleavage system H protein OS=Gibberella zeae (strain ATCC MYA-4620 / CBS 123657 / FGSC 9075 / NRRL 31084 / PH-1) OX=229533 GN=FG08351.1 PE=3 SV=1;tr|A0A2H3G8Z3|A0A2H3G8Z5_GIBZA Glycine cleavage system H protein OS=Gibberella	tr|V6RM02|V6RM02_GIBZE Glycine cleavage system H protein OS=Gibberella zeae (strain ATCC MYA-4620 / CBS 123657 / FGSC 9075 / NRRL 31084 / PH-1) OX=229533 GN=FG08351.1 PE=3 SV=1;tr|A0A2H3G8Z3|A0A2H3G8Z6_GIBZA Glycine cleavage system H protein OS=Gibberella	tr|V6RM02|V6RM02_GIBZE Glycine cleavage system H protein OS=Gibberella zeae (strain ATCC MYA-4620 / CBS 123657 / FGSC 9075 / NRRL 31084 / PH-1) OX=229533 GN=FG08351.1 PE=3 SV=1;tr|A0A2H3G8Z3|A0A2H3G8Z7_GIBZA Glycine cleavage system H protein OS=Gibberella	tr|V6RM02|V6RM02_GIBZE Glycine cleavage system H protein OS=Gibberella zeae (strain ATCC MYA-4620 / CBS 123657 / FGSC 9075 / NRRL 31084 / PH-1) OX=229533 GN=FG08351.1 PE=3 SV=1;tr|A0A2H3G8Z3|A0A2H3G8Z8_GIBZA Glycine cleavage system H protein OS=Gibberella	3	4	4	5	5	5	3	4	4	5	5	5	43.4	43.4	18.444	173	173;173	0	323.31	41	41	41	41.6	41.6	41.6	98689000000	1914900000	2197400000	2749500000	2808700000	1626100000	2957100000	2191400000	2485500000	3453700000	5021100000	3686500000	3247300000
A0A8H3JFI5;I1RVA7;A0A4V6J8I1;A0A2H3G997	A0A8H3JFI5;I1RVA7;A0A4V6J8I1;A0A2H3G997	tr|A0A8H3JFI5|A0A8H3JFI5_GIBZA Hypothetical protein OS=Gibberella zeae OX=5518 GN=MDCFG851_LOCUS94302 PE=4 SV=1;tr|I1RVA7|I1RVA7_GIBZE Uncharacterized protein OS=Gibberella zeae (strain ATCC MYA-4620 / CBS 123657 / FGSC 9075 / NRRL 31084 / PH-1) OX=229533	tr|A0A8H3JFI5|A0A8H3JFI5_GIBZA Hypothetical protein OS=Gibberella zeae OX=5518 GN=MDCFG851_LOCUS94302 PE=4 SV=1;tr|I1RVA7|I1RVA7_GIBZE Uncharacterized protein OS=Gibberella zeae (strain ATCC MYA-4620 / CBS 123657 / FGSC 9075 / NRRL 31084 / PH-1) OX=229534	tr|A0A8H3JFI5|A0A8H3JFI5_GIBZA Hypothetical protein OS=Gibberella zeae OX=5518 GN=MDCFG851_LOCUS94302 PE=4 SV=1;tr|I1RVA7|I1RVA7_GIBZE Uncharacterized protein OS=Gibberella zeae (strain ATCC MYA-4620 / CBS 123657 / FGSC 9075 / NRRL 31084 / PH-1) OX=229535	tr|A0A8H3JFI5|A0A8H3JFI5_GIBZA Hypothetical protein OS=Gibberella zeae OX=5518 GN=MDCFG851_LOCUS94302 PE=4 SV=1;tr|I1RVA7|I1RVA7_GIBZE Uncharacterized protein OS=Gibberella zeae (strain ATCC MYA-4620 / CBS 123657 / FGSC 9075 / NRRL 31084 / PH-1) OX=229536	tr|A0A8H3JFI5|A0A8H3JFI5_GIBZA Hypothetical protein OS=Gibberella zeae OX=5518 GN=MDCFG851_LOCUS94302 PE=4 SV=1;tr|I1RVA7|I1RVA7_GIBZE Uncharacterized protein OS=Gibberella zeae (strain ATCC MYA-4620 / CBS 123657 / FGSC 9075 / NRRL 31084 / PH-1) OX=229537	tr|A0A8H3JFI5|A0A8H3JFI5_GIBZA Hypothetical protein OS=Gibberella zeae OX=5518 GN=MDCFG851_LOCUS94302 PE=4 SV=1;tr|I1RVA7|I1RVA7_GIBZE Uncharacterized protein OS=Gibberella zeae (strain ATCC MYA-4620 / CBS 123657 / FGSC 9075 / NRRL 31084 / PH-1) OX=229538	6	6	5	3	6	5	6	6	5	3	6	5	26.3	26.3	63.113	593	593;594;597;597	0	323.31	17.4	15.5	14	7.4	11	10.5	14186000000	1712800000	1990100000	1849000000	1003900000	572850000	1338700000	1629900000	1647400000	1686000000	1828000000	1421400000	1221400000
I1RCB4;A0A2H3GAE9	I1RCB4;A0A2H3GAE9	tr|I1RCB4|I1RCB4_GIBZE Uncharacterized protein OS=Gibberella zeae (strain ATCC MYA-4620 / CBS 123657 / FGSC 9075 / NRRL 31084 / PH-1) OX=229533 GN=FG01217.1 PE=4 SV=1;tr|A0A2H3GAE9|A0A2H3GAE9_GIBZA Carbamoyl-phosphate synthase arginine-specific large chain	tr|I1RCB4|I1RCB4_GIBZE Uncharacterized protein OS=Gibberella zeae (strain ATCC MYA-4620 / CBS 123657 / FGSC 9075 / NRRL 31084 / PH-1) OX=229533 GN=FG01217.1 PE=4 SV=1;tr|A0A2H3GAE9|A0A2H3GAE10_GIBZA Carbamoyl-phosphate synthase arginine-specific large chain	tr|I1RCB4|I1RCB4_GIBZE Uncharacterized protein OS=Gibberella zeae (strain ATCC MYA-4620 / CBS 123657 / FGSC 9075 / NRRL 31084 / PH-1) OX=229533 GN=FG01217.1 PE=4 SV=1;tr|A0A2H3GAE9|A0A2H3GAE11_GIBZA Carbamoyl-phosphate synthase arginine-specific large chain	tr|I1RCB4|I1RCB4_GIBZE Uncharacterized protein OS=Gibberella zeae (strain ATCC MYA-4620 / CBS 123657 / FGSC 9075 / NRRL 31084 / PH-1) OX=229533 GN=FG01217.1 PE=4 SV=1;tr|A0A2H3GAE9|A0A2H3GAE12_GIBZA Carbamoyl-phosphate synthase arginine-specific large chain	tr|I1RCB4|I1RCB4_GIBZE Uncharacterized protein OS=Gibberella zeae (strain ATCC MYA-4620 / CBS 123657 / FGSC 9075 / NRRL 31084 / PH-1) OX=229533 GN=FG01217.1 PE=4 SV=1;tr|A0A2H3GAE9|A0A2H3GAE13_GIBZA Carbamoyl-phosphate synthase arginine-specific large chain	tr|I1RCB4|I1RCB4_GIBZE Uncharacterized protein OS=Gibberella zeae (strain ATCC MYA-4620 / CBS 123657 / FGSC 9075 / NRRL 31084 / PH-1) OX=229533 GN=FG01217.1 PE=4 SV=1;tr|A0A2H3GAE9|A0A2H3GAE14_GIBZA Carbamoyl-phosphate synthase arginine-specific large chain	15	8	13	1	0	4	15	8	13	1	0	4	31	31	128.51	1170	1170;1170	0	323.31	14.7	9.2	13.5	1.4	0	3.7	27763000000	3970200000	2003200000	4091200000	332090000	0	925640000	3638800000	2079200000	3686200000	0	0	895780000
I1RCJ2;A0A2H3GAL5	I1RCJ2;A0A2H3GAL5	tr|I1RCJ2|I1RCJ2_GIBZE Uncharacterized protein OS=Gibberella zeae (strain ATCC MYA-4620 / CBS 123657 / FGSC 9075 / NRRL 31084 / PH-1) OX=229533 GN=FG01309.1 PE=4 SV=1;tr|A0A2H3GAL5|A0A2H3GAL5_GIBZA Hypothetical protein OS=Gibberella zeae OX=5518 GN=FGRA07_	tr|I1RCJ2|I1RCJ2_GIBZE Uncharacterized protein OS=Gibberella zeae (strain ATCC MYA-4620 / CBS 123657 / FGSC 9075 / NRRL 31084 / PH-1) OX=229533 GN=FG01309.1 PE=4 SV=1;tr|A0A2H3GAL5|A0A2H3GAL5_GIBZA Hypothetical protein OS=Gibberella zeae OX=5518 GN=FGRA08_	tr|I1RCJ2|I1RCJ2_GIBZE Uncharacterized protein OS=Gibberella zeae (strain ATCC MYA-4620 / CBS 123657 / FGSC 9075 / NRRL 31084 / PH-1) OX=229533 GN=FG01309.1 PE=4 SV=1;tr|A0A2H3GAL5|A0A2H3GAL5_GIBZA Hypothetical protein OS=Gibberella zeae OX=5518 GN=FGRA09_	tr|I1RCJ2|I1RCJ2_GIBZE Uncharacterized protein OS=Gibberella zeae (strain ATCC MYA-4620 / CBS 123657 / FGSC 9075 / NRRL 31084 / PH-1) OX=229533 GN=FG01309.1 PE=4 SV=1;tr|A0A2H3GAL5|A0A2H3GAL5_GIBZA Hypothetical protein OS=Gibberella zeae OX=5518 GN=FGRA10_	tr|I1RCJ2|I1RCJ2_GIBZE Uncharacterized protein OS=Gibberella zeae (strain ATCC MYA-4620 / CBS 123657 / FGSC 9075 / NRRL 31084 / PH-1) OX=229533 GN=FG01309.1 PE=4 SV=1;tr|A0A2H3GAL5|A0A2H3GAL5_GIBZA Hypothetical protein OS=Gibberella zeae OX=5518 GN=FGRA11_	tr|I1RCJ2|I1RCJ2_GIBZE Uncharacterized protein OS=Gibberella zeae (strain ATCC MYA-4620 / CBS 123657 / FGSC 9075 / NRRL 31084 / PH-1) OX=229533 GN=FG01309.1 PE=4 SV=1;tr|A0A2H3GAL5|A0A2H3GAL5_GIBZA Hypothetical protein OS=Gibberella zeae OX=5518 GN=FGRA12_	2	3	3	1	3	0	2	3	3	1	3	0	47.7	47.7	47.681	421	421;421	0	323.31	6.7	9.7	9.7	3.1	9	0	9072900000	238360000	469270000	619590000	114270000	133810000	0	254990000	567170000	722960000	0	291810000	0
I1RJG6;A0A2H3GB31;A0A4U9F8N4	I1RJG6;A0A2H3GB31;A0A4U9F8N4	tr|I1RJG6|I1RJG6_GIBZE Endo/exonuclease/phosphatase domain-containing protein OS=Gibberella zeae (strain ATCC MYA-4620 / CBS 123657 / FGSC 9075 / NRRL 31084 / PH-1) OX=229533 GN=FG03986.1 PE=4 SV=1;tr|A0A2H3GB31|A0A2H3GB31_GIBZA Hypothetical protein OS=Gib	tr|I1RJG6|I1RJG6_GIBZE Endo/exonuclease/phosphatase domain-containing protein OS=Gibberella zeae (strain ATCC MYA-4620 / CBS 123657 / FGSC 9075 / NRRL 31084 / PH-1) OX=229533 GN=FG03986.1 PE=4 SV=1;tr|A0A2H3GB31|A0A2H3GB32_GIBZA Hypothetical protein OS=Gib	tr|I1RJG6|I1RJG6_GIBZE Endo/exonuclease/phosphatase domain-containing protein OS=Gibberella zeae (strain ATCC MYA-4620 / CBS 123657 / FGSC 9075 / NRRL 31084 / PH-1) OX=229533 GN=FG03986.1 PE=4 SV=1;tr|A0A2H3GB31|A0A2H3GB33_GIBZA Hypothetical protein OS=Gib	tr|I1RJG6|I1RJG6_GIBZE Endo/exonuclease/phosphatase domain-containing protein OS=Gibberella zeae (strain ATCC MYA-4620 / CBS 123657 / FGSC 9075 / NRRL 31084 / PH-1) OX=229533 GN=FG03986.1 PE=4 SV=1;tr|A0A2H3GB31|A0A2H3GB34_GIBZA Hypothetical protein OS=Gib	tr|I1RJG6|I1RJG6_GIBZE Endo/exonuclease/phosphatase domain-containing protein OS=Gibberella zeae (strain ATCC MYA-4620 / CBS 123657 / FGSC 9075 / NRRL 31084 / PH-1) OX=229533 GN=FG03986.1 PE=4 SV=1;tr|A0A2H3GB31|A0A2H3GB35_GIBZA Hypothetical protein OS=Gib	tr|I1RJG6|I1RJG6_GIBZE Endo/exonuclease/phosphatase domain-containing protein OS=Gibberella zeae (strain ATCC MYA-4620 / CBS 123657 / FGSC 9075 / NRRL 31084 / PH-1) OX=229533 GN=FG03986.1 PE=4 SV=1;tr|A0A2H3GB31|A0A2H3GB36_GIBZA Hypothetical protein OS=Gib	9	9	10	12	13	15	9	9	10	12	13	15	49	49	55.317	510	510;510;510	0	323.31	28.8	32.5	34.1	40	30.6	49	47998000000	4573500000	6878900000	7918500000	6261400000	6145000000	14543000000	3880100000	4397500000	6093800000	7455400000	15749000000	13253000000
A0A8H3Q603;I1RJS5;A0A4E9DW41;A0A2H3GBC8	A0A8H3Q603;I1RJS5;A0A4E9DW41;A0A2H3GBC8	tr|A0A8H3Q603|A0A8H3Q603_GIBZA Hypothetical protein OS=Gibberella zeae OX=5518 GN=MDCFG593_LOCUS434012 PE=4 SV=1;tr|I1RJS5|I1RJS5_GIBZE RanBD1 domain-containing protein OS=Gibberella zeae (strain ATCC MYA-4620 / CBS 123657 / FGSC 9075 / NRRL 31084 / PH-1)	tr|A0A8H3Q603|A0A8H3Q603_GIBZA Hypothetical protein OS=Gibberella zeae OX=5518 GN=MDCFG593_LOCUS434012 PE=4 SV=1;tr|I1RJS5|I1RJS5_GIBZE RanBD1 domain-containing protein OS=Gibberella zeae (strain ATCC MYA-4620 / CBS 123657 / FGSC 9075 / NRRL 31084 / PH-2)	tr|A0A8H3Q603|A0A8H3Q603_GIBZA Hypothetical protein OS=Gibberella zeae OX=5518 GN=MDCFG593_LOCUS434012 PE=4 SV=1;tr|I1RJS5|I1RJS5_GIBZE RanBD1 domain-containing protein OS=Gibberella zeae (strain ATCC MYA-4620 / CBS 123657 / FGSC 9075 / NRRL 31084 / PH-3)	tr|A0A8H3Q603|A0A8H3Q603_GIBZA Hypothetical protein OS=Gibberella zeae OX=5518 GN=MDCFG593_LOCUS434012 PE=4 SV=1;tr|I1RJS5|I1RJS5_GIBZE RanBD1 domain-containing protein OS=Gibberella zeae (strain ATCC MYA-4620 / CBS 123657 / FGSC 9075 / NRRL 31084 / PH-4)	tr|A0A8H3Q603|A0A8H3Q603_GIBZA Hypothetical protein OS=Gibberella zeae OX=5518 GN=MDCFG593_LOCUS434012 PE=4 SV=1;tr|I1RJS5|I1RJS5_GIBZE RanBD1 domain-containing protein OS=Gibberella zeae (strain ATCC MYA-4620 / CBS 123657 / FGSC 9075 / NRRL 31084 / PH-5)	tr|A0A8H3Q603|A0A8H3Q603_GIBZA Hypothetical protein OS=Gibberella zeae OX=5518 GN=MDCFG593_LOCUS434012 PE=4 SV=1;tr|I1RJS5|I1RJS5_GIBZE RanBD1 domain-containing protein OS=Gibberella zeae (strain ATCC MYA-4620 / CBS 123657 / FGSC 9075 / NRRL 31084 / PH-6)	1	1	1	1	1	4	1	1	1	1	1	4	48.1	48.1	26.502	237	237;242;242;247	0	323.31	3.8	3.8	3.8	3.8	3.8	18.6	159730000000	44580000	81037000	117480000	374060000	196860000	579600000	0	0	0	0	0	629330000
I1RK44;A0A2H3GBE5	I1RK44;A0A2H3GBE5	tr|I1RK44|I1RK44_GIBZE UDP-glucose 6-dehydrogenase OS=Gibberella zeae (strain ATCC MYA-4620 / CBS 123657 / FGSC 9075 / NRRL 31084 / PH-1) OX=229533 GN=FG04232.1 PE=3 SV=1;tr|A0A2H3GBE5|A0A2H3GBE5_GIBZA UDP-glucose 6-dehydrogenase OS=Gibberella zeae OX=5518	tr|I1RK44|I1RK44_GIBZE UDP-glucose 6-dehydrogenase OS=Gibberella zeae (strain ATCC MYA-4620 / CBS 123657 / FGSC 9075 / NRRL 31084 / PH-1) OX=229533 GN=FG04232.1 PE=3 SV=1;tr|A0A2H3GBE5|A0A2H3GBE5_GIBZA UDP-glucose 6-dehydrogenase OS=Gibberella zeae OX=5519	tr|I1RK44|I1RK44_GIBZE UDP-glucose 6-dehydrogenase OS=Gibberella zeae (strain ATCC MYA-4620 / CBS 123657 / FGSC 9075 / NRRL 31084 / PH-1) OX=229533 GN=FG04232.1 PE=3 SV=1;tr|A0A2H3GBE5|A0A2H3GBE5_GIBZA UDP-glucose 6-dehydrogenase OS=Gibberella zeae OX=5520	tr|I1RK44|I1RK44_GIBZE UDP-glucose 6-dehydrogenase OS=Gibberella zeae (strain ATCC MYA-4620 / CBS 123657 / FGSC 9075 / NRRL 31084 / PH-1) OX=229533 GN=FG04232.1 PE=3 SV=1;tr|A0A2H3GBE5|A0A2H3GBE5_GIBZA UDP-glucose 6-dehydrogenase OS=Gibberella zeae OX=5521	tr|I1RK44|I1RK44_GIBZE UDP-glucose 6-dehydrogenase OS=Gibberella zeae (strain ATCC MYA-4620 / CBS 123657 / FGSC 9075 / NRRL 31084 / PH-1) OX=229533 GN=FG04232.1 PE=3 SV=1;tr|A0A2H3GBE5|A0A2H3GBE5_GIBZA UDP-glucose 6-dehydrogenase OS=Gibberella zeae OX=5522	tr|I1RK44|I1RK44_GIBZE UDP-glucose 6-dehydrogenase OS=Gibberella zeae (strain ATCC MYA-4620 / CBS 123657 / FGSC 9075 / NRRL 31084 / PH-1) OX=229533 GN=FG04232.1 PE=3 SV=1;tr|A0A2H3GBE5|A0A2H3GBE5_GIBZA UDP-glucose 6-dehydrogenase OS=Gibberella zeae OX=5523	3	5	5	1	2	0	3	5	5	1	2	0	57.9	57.9	66.276	604	604;604	0	323.31	7.9	12.6	12.6	3	4.8	0	60411000000	2119600000	2810600000	2993800000	72071000	30420000	0	2323800000	2557100000	2515000000	0	0	0
I1RKY2;A0A2H3GC59	I1RKY2;A0A2H3GC59	tr|I1RKY2|I1RKY2_GIBZE Aspartate--tRNA ligase OS=Gibberella zeae (strain ATCC MYA-4620 / CBS 123657 / FGSC 9075 / NRRL 31084 / PH-1) OX=229533 GN=FG04554.1 PE=3 SV=1;tr|A0A2H3GC59|A0A2H3GC59_GIBZA Aspartate--tRNA ligase OS=Gibberella zeae OX=5518 GN=FGRA07	tr|I1RKY2|I1RKY2_GIBZE Aspartate--tRNA ligase OS=Gibberella zeae (strain ATCC MYA-4620 / CBS 123657 / FGSC 9075 / NRRL 31084 / PH-1) OX=229533 GN=FG04554.1 PE=3 SV=1;tr|A0A2H3GC59|A0A2H3GC59_GIBZA Aspartate--tRNA ligase OS=Gibberella zeae OX=5518 GN=FGRA08	tr|I1RKY2|I1RKY2_GIBZE Aspartate--tRNA ligase OS=Gibberella zeae (strain ATCC MYA-4620 / CBS 123657 / FGSC 9075 / NRRL 31084 / PH-1) OX=229533 GN=FG04554.1 PE=3 SV=1;tr|A0A2H3GC59|A0A2H3GC59_GIBZA Aspartate--tRNA ligase OS=Gibberella zeae OX=5518 GN=FGRA09	tr|I1RKY2|I1RKY2_GIBZE Aspartate--tRNA ligase OS=Gibberella zeae (strain ATCC MYA-4620 / CBS 123657 / FGSC 9075 / NRRL 31084 / PH-1) OX=229533 GN=FG04554.1 PE=3 SV=1;tr|A0A2H3GC59|A0A2H3GC59_GIBZA Aspartate--tRNA ligase OS=Gibberella zeae OX=5518 GN=FGRA10	tr|I1RKY2|I1RKY2_GIBZE Aspartate--tRNA ligase OS=Gibberella zeae (strain ATCC MYA-4620 / CBS 123657 / FGSC 9075 / NRRL 31084 / PH-1) OX=229533 GN=FG04554.1 PE=3 SV=1;tr|A0A2H3GC59|A0A2H3GC59_GIBZA Aspartate--tRNA ligase OS=Gibberella zeae OX=5518 GN=FGRA11	tr|I1RKY2|I1RKY2_GIBZE Aspartate--tRNA ligase OS=Gibberella zeae (strain ATCC MYA-4620 / CBS 123657 / FGSC 9075 / NRRL 31084 / PH-1) OX=229533 GN=FG04554.1 PE=3 SV=1;tr|A0A2H3GC59|A0A2H3GC59_GIBZA Aspartate--tRNA ligase OS=Gibberella zeae OX=5518 GN=FGRA12	6	6	9	3	2	2	6	6	9	3	2	2	57.4	57.4	63.26	575	575;575	0	323.31	13.4	13.6	20.9	6.1	4.3	5.7	117090000000	4514100000	3326700000	5203100000	5211300000	5047000000	3159100000	4756600000	3915600000	5803800000	8285900000	11248000000	3973900000
I1RCD4;A0A2H3GCG9;A0A4E9ECY4	I1RCD4;A0A2H3GCG9;A0A4E9ECY4	tr|I1RCD4|I1RCD4_GIBZE 14_3_3 domain-containing protein OS=Gibberella zeae (strain ATCC MYA-4620 / CBS 123657 / FGSC 9075 / NRRL 31084 / PH-1) OX=229533 GN=FG01241.1 PE=3 SV=1;tr|A0A2H3GCG9|A0A2H3GCG9_GIBZA Hypothetical protein OS=Gibberella zeae OX=5518 G	tr|I1RCD4|I1RCD4_GIBZE 14_3_3 domain-containing protein OS=Gibberella zeae (strain ATCC MYA-4620 / CBS 123657 / FGSC 9075 / NRRL 31084 / PH-1) OX=229533 GN=FG01241.1 PE=3 SV=1;tr|A0A2H3GCG9|A0A2H3GCG9_GIBZA Hypothetical protein OS=Gibberella zeae OX=5519 G	tr|I1RCD4|I1RCD4_GIBZE 14_3_3 domain-containing protein OS=Gibberella zeae (strain ATCC MYA-4620 / CBS 123657 / FGSC 9075 / NRRL 31084 / PH-1) OX=229533 GN=FG01241.1 PE=3 SV=1;tr|A0A2H3GCG9|A0A2H3GCG9_GIBZA Hypothetical protein OS=Gibberella zeae OX=5520 G	tr|I1RCD4|I1RCD4_GIBZE 14_3_3 domain-containing protein OS=Gibberella zeae (strain ATCC MYA-4620 / CBS 123657 / FGSC 9075 / NRRL 31084 / PH-1) OX=229533 GN=FG01241.1 PE=3 SV=1;tr|A0A2H3GCG9|A0A2H3GCG9_GIBZA Hypothetical protein OS=Gibberella zeae OX=5521 G	tr|I1RCD4|I1RCD4_GIBZE 14_3_3 domain-containing protein OS=Gibberella zeae (strain ATCC MYA-4620 / CBS 123657 / FGSC 9075 / NRRL 31084 / PH-1) OX=229533 GN=FG01241.1 PE=3 SV=1;tr|A0A2H3GCG9|A0A2H3GCG9_GIBZA Hypothetical protein OS=Gibberella zeae OX=5522 G	tr|I1RCD4|I1RCD4_GIBZE 14_3_3 domain-containing protein OS=Gibberella zeae (strain ATCC MYA-4620 / CBS 123657 / FGSC 9075 / NRRL 31084 / PH-1) OX=229533 GN=FG01241.1 PE=3 SV=1;tr|A0A2H3GCG9|A0A2H3GCG9_GIBZA Hypothetical protein OS=Gibberella zeae OX=5523 G	11	14	13	5	3	11	10	13	12	5	3	10	75.5	68.9	30.281	273	273;273;291	0	323.31	49.5	65.2	57.9	15.4	11.7	39.6	221270000000	20776000000	26099000000	23143000000	5292100000	2414200000	12845000000	16965000000	17311000000	16233000000	11277000000	5732500000	6698000000
I1RKY6;A0A2H3GCK8	I1RKY6;A0A2H3GCK8	tr|I1RKY6|I1RKY6_GIBZE Carbonic anhydrase OS=Gibberella zeae (strain ATCC MYA-4620 / CBS 123657 / FGSC 9075 / NRRL 31084 / PH-1) OX=229533 GN=FG04558.1 PE=3 SV=1;tr|A0A2H3GCK8|A0A2H3GCK8_GIBZA Carbonic anhydrase OS=Gibberella zeae OX=5518 GN=FGRA07_03590 P	tr|I1RKY6|I1RKY6_GIBZE Carbonic anhydrase OS=Gibberella zeae (strain ATCC MYA-4620 / CBS 123657 / FGSC 9075 / NRRL 31084 / PH-1) OX=229533 GN=FG04558.1 PE=3 SV=1;tr|A0A2H3GCK8|A0A2H3GCK8_GIBZA Carbonic anhydrase OS=Gibberella zeae OX=5518 GN=FGRA07_03591 P	tr|I1RKY6|I1RKY6_GIBZE Carbonic anhydrase OS=Gibberella zeae (strain ATCC MYA-4620 / CBS 123657 / FGSC 9075 / NRRL 31084 / PH-1) OX=229533 GN=FG04558.1 PE=3 SV=1;tr|A0A2H3GCK8|A0A2H3GCK8_GIBZA Carbonic anhydrase OS=Gibberella zeae OX=5518 GN=FGRA07_03592 P	tr|I1RKY6|I1RKY6_GIBZE Carbonic anhydrase OS=Gibberella zeae (strain ATCC MYA-4620 / CBS 123657 / FGSC 9075 / NRRL 31084 / PH-1) OX=229533 GN=FG04558.1 PE=3 SV=1;tr|A0A2H3GCK8|A0A2H3GCK8_GIBZA Carbonic anhydrase OS=Gibberella zeae OX=5518 GN=FGRA07_03593 P	tr|I1RKY6|I1RKY6_GIBZE Carbonic anhydrase OS=Gibberella zeae (strain ATCC MYA-4620 / CBS 123657 / FGSC 9075 / NRRL 31084 / PH-1) OX=229533 GN=FG04558.1 PE=3 SV=1;tr|A0A2H3GCK8|A0A2H3GCK8_GIBZA Carbonic anhydrase OS=Gibberella zeae OX=5518 GN=FGRA07_03594 P	tr|I1RKY6|I1RKY6_GIBZE Carbonic anhydrase OS=Gibberella zeae (strain ATCC MYA-4620 / CBS 123657 / FGSC 9075 / NRRL 31084 / PH-1) OX=229533 GN=FG04558.1 PE=3 SV=1;tr|A0A2H3GCK8|A0A2H3GCK8_GIBZA Carbonic anhydrase OS=Gibberella zeae OX=5518 GN=FGRA07_03595 P	5	5	4	0	0	1	5	5	4	0	0	1	55.6	55.6	25.459	223	223;223	0	323.31	30.9	30.9	25.6	0	0	6.3	29924000000	4818300000	5089600000	4814400000	0	0	76884000	3958100000	4442100000	5145400000	0	0	0
I1RK35;A0A4U9FBU3;A0A2H3GDL7	I1RK35;A0A4U9FBU3;A0A2H3GDL7	tr|I1RK35|I1RK35_GIBZE Aldo_ket_red domain-containing protein OS=Gibberella zeae (strain ATCC MYA-4620 / CBS 123657 / FGSC 9075 / NRRL 31084 / PH-1) OX=229533 GN=FG04223.1 PE=4 SV=1;tr|A0A4U9FBU3|A0A4U9FBU3_GIBZA Hypothetical protein OS=Gibberella zeae OX=	tr|I1RK35|I1RK35_GIBZE Aldo_ket_red domain-containing protein OS=Gibberella zeae (strain ATCC MYA-4620 / CBS 123657 / FGSC 9075 / NRRL 31084 / PH-1) OX=229533 GN=FG04223.1 PE=4 SV=1;tr|A0A4U9FBU3|A0A4U9FBU4_GIBZA Hypothetical protein OS=Gibberella zeae OX=	tr|I1RK35|I1RK35_GIBZE Aldo_ket_red domain-containing protein OS=Gibberella zeae (strain ATCC MYA-4620 / CBS 123657 / FGSC 9075 / NRRL 31084 / PH-1) OX=229533 GN=FG04223.1 PE=4 SV=1;tr|A0A4U9FBU3|A0A4U9FBU5_GIBZA Hypothetical protein OS=Gibberella zeae OX=	tr|I1RK35|I1RK35_GIBZE Aldo_ket_red domain-containing protein OS=Gibberella zeae (strain ATCC MYA-4620 / CBS 123657 / FGSC 9075 / NRRL 31084 / PH-1) OX=229533 GN=FG04223.1 PE=4 SV=1;tr|A0A4U9FBU3|A0A4U9FBU6_GIBZA Hypothetical protein OS=Gibberella zeae OX=	tr|I1RK35|I1RK35_GIBZE Aldo_ket_red domain-containing protein OS=Gibberella zeae (strain ATCC MYA-4620 / CBS 123657 / FGSC 9075 / NRRL 31084 / PH-1) OX=229533 GN=FG04223.1 PE=4 SV=1;tr|A0A4U9FBU3|A0A4U9FBU7_GIBZA Hypothetical protein OS=Gibberella zeae OX=	tr|I1RK35|I1RK35_GIBZE Aldo_ket_red domain-containing protein OS=Gibberella zeae (strain ATCC MYA-4620 / CBS 123657 / FGSC 9075 / NRRL 31084 / PH-1) OX=229533 GN=FG04223.1 PE=4 SV=1;tr|A0A4U9FBU3|A0A4U9FBU8_GIBZA Hypothetical protein OS=Gibberella zeae OX=	12	14	16	16	14	18	12	14	16	16	14	18	58.1	58.1	37.499	332	332;332;366	0	323.31	43.7	43.7	47.6	49.1	47	53.6	275580000000	16451000000	17273000000	26665000000	21533000000	18563000000	24372000000	18565000000	18817000000	22923000000	31528000000	46667000000	23842000000
I1RDH6;A0A2H3GF74	I1RDH6;A0A2H3GF74	tr|I1RDH6|I1RDH6_GIBZE 4-amino-5-hydroxymethyl-2-methylpyrimidine phosphate synthase OS=Gibberella zeae (strain ATCC MYA-4620 / CBS 123657 / FGSC 9075 / NRRL 31084 / PH-1) OX=229533 GN=FG01672.1 PE=3 SV=1;tr|A0A2H3GF74|A0A2H3GF74_GIBZA 4-amino-5-hydroxymet	tr|I1RDH6|I1RDH6_GIBZE 4-amino-5-hydroxymethyl-2-methylpyrimidine phosphate synthase OS=Gibberella zeae (strain ATCC MYA-4620 / CBS 123657 / FGSC 9075 / NRRL 31084 / PH-1) OX=229533 GN=FG01672.1 PE=3 SV=1;tr|A0A2H3GF74|A0A2H3GF74_GIBZA 4-amino-6-hydroxymet	tr|I1RDH6|I1RDH6_GIBZE 4-amino-5-hydroxymethyl-2-methylpyrimidine phosphate synthase OS=Gibberella zeae (strain ATCC MYA-4620 / CBS 123657 / FGSC 9075 / NRRL 31084 / PH-1) OX=229533 GN=FG01672.1 PE=3 SV=1;tr|A0A2H3GF74|A0A2H3GF74_GIBZA 4-amino-7-hydroxymet	tr|I1RDH6|I1RDH6_GIBZE 4-amino-5-hydroxymethyl-2-methylpyrimidine phosphate synthase OS=Gibberella zeae (strain ATCC MYA-4620 / CBS 123657 / FGSC 9075 / NRRL 31084 / PH-1) OX=229533 GN=FG01672.1 PE=3 SV=1;tr|A0A2H3GF74|A0A2H3GF74_GIBZA 4-amino-8-hydroxymet	tr|I1RDH6|I1RDH6_GIBZE 4-amino-5-hydroxymethyl-2-methylpyrimidine phosphate synthase OS=Gibberella zeae (strain ATCC MYA-4620 / CBS 123657 / FGSC 9075 / NRRL 31084 / PH-1) OX=229533 GN=FG01672.1 PE=3 SV=1;tr|A0A2H3GF74|A0A2H3GF74_GIBZA 4-amino-9-hydroxymet	tr|I1RDH6|I1RDH6_GIBZE 4-amino-5-hydroxymethyl-2-methylpyrimidine phosphate synthase OS=Gibberella zeae (strain ATCC MYA-4620 / CBS 123657 / FGSC 9075 / NRRL 31084 / PH-1) OX=229533 GN=FG01672.1 PE=3 SV=1;tr|A0A2H3GF74|A0A2H3GF74_GIBZA 4-amino-10-hydroxymet	23	23	27	18	16	17	23	23	27	18	16	17	76.2	76.2	38.644	345	345;345	0	323.31	65.8	60	73.3	57.1	60.6	54.5	441270000000	94326000000	92145000000	132780000000	30297000000	25570000000	55984000000	79741000000	60038000000	114070000000	51336000000	52138000000	52300000000
A0A2H3GGL8;A0A4U9F6N3;A0A098DDY0;A0A4E9E673	A0A2H3GGL8;A0A4U9F6N3;A0A098DDY0;A0A4E9E673	tr|A0A2H3GGL8|A0A2H3GGL8_GIBZA Transaldolase OS=Gibberella zeae OX=5518 GN=FGRA07_11317 PE=3 SV=1;tr|A0A4U9F6N3|A0A4U9F6N3_GIBZA Transaldolase OS=Gibberella zeae OX=5518 GN=MDC_LOCUS344453 PE=3 SV=1;tr|A0A098DDY0|A0A098DDY0_GIBZE Transaldolase OS=Gibberell	tr|A0A2H3GGL8|A0A2H3GGL8_GIBZA Transaldolase OS=Gibberella zeae OX=5518 GN=FGRA07_11317 PE=3 SV=1;tr|A0A4U9F6N3|A0A4U9F6N3_GIBZA Transaldolase OS=Gibberella zeae OX=5518 GN=MDC_LOCUS344453 PE=3 SV=1;tr|A0A098DDY0|A0A098DDY1_GIBZE Transaldolase OS=Gibberell	tr|A0A2H3GGL8|A0A2H3GGL8_GIBZA Transaldolase OS=Gibberella zeae OX=5518 GN=FGRA07_11317 PE=3 SV=1;tr|A0A4U9F6N3|A0A4U9F6N3_GIBZA Transaldolase OS=Gibberella zeae OX=5518 GN=MDC_LOCUS344453 PE=3 SV=1;tr|A0A098DDY0|A0A098DDY2_GIBZE Transaldolase OS=Gibberell	tr|A0A2H3GGL8|A0A2H3GGL8_GIBZA Transaldolase OS=Gibberella zeae OX=5518 GN=FGRA07_11317 PE=3 SV=1;tr|A0A4U9F6N3|A0A4U9F6N3_GIBZA Transaldolase OS=Gibberella zeae OX=5518 GN=MDC_LOCUS344453 PE=3 SV=1;tr|A0A098DDY0|A0A098DDY3_GIBZE Transaldolase OS=Gibberell	tr|A0A2H3GGL8|A0A2H3GGL8_GIBZA Transaldolase OS=Gibberella zeae OX=5518 GN=FGRA07_11317 PE=3 SV=1;tr|A0A4U9F6N3|A0A4U9F6N3_GIBZA Transaldolase OS=Gibberella zeae OX=5518 GN=MDC_LOCUS344453 PE=3 SV=1;tr|A0A098DDY0|A0A098DDY4_GIBZE Transaldolase OS=Gibberell	tr|A0A2H3GGL8|A0A2H3GGL8_GIBZA Transaldolase OS=Gibberella zeae OX=5518 GN=FGRA07_11317 PE=3 SV=1;tr|A0A4U9F6N3|A0A4U9F6N3_GIBZA Transaldolase OS=Gibberella zeae OX=5518 GN=MDC_LOCUS344453 PE=3 SV=1;tr|A0A098DDY0|A0A098DDY5_GIBZE Transaldolase OS=Gibberell	16	15	13	16	21	19	16	15	13	16	21	19	73.4	73.4	35.496	323	323;343;393;413	0	323.31	50.8	47.7	39	45.5	58.2	50.2	622520000000	30082000000	35703000000	35286000000	32836000000	21402000000	68359000000	24611000000	28643000000	27205000000	37906000000	41659000000	38577000000
I1R9N9;A0A2H3GH60	I1R9N9;A0A2H3GH60	tr|I1R9N9|I1R9N9_GIBZE Uncharacterized protein OS=Gibberella zeae (strain ATCC MYA-4620 / CBS 123657 / FGSC 9075 / NRRL 31084 / PH-1) OX=229533 GN=FG00192.1 PE=3 SV=1;tr|A0A2H3GH60|A0A2H3GH60_GIBZA Cerevisin OS=Gibberella zeae OX=5518 GN=FGRA07_10237 PE=3	tr|I1R9N9|I1R9N9_GIBZE Uncharacterized protein OS=Gibberella zeae (strain ATCC MYA-4620 / CBS 123657 / FGSC 9075 / NRRL 31084 / PH-1) OX=229533 GN=FG00192.1 PE=3 SV=1;tr|A0A2H3GH60|A0A2H3GH60_GIBZA Cerevisin OS=Gibberella zeae OX=5518 GN=FGRA07_10237 PE=4	tr|I1R9N9|I1R9N9_GIBZE Uncharacterized protein OS=Gibberella zeae (strain ATCC MYA-4620 / CBS 123657 / FGSC 9075 / NRRL 31084 / PH-1) OX=229533 GN=FG00192.1 PE=3 SV=1;tr|A0A2H3GH60|A0A2H3GH60_GIBZA Cerevisin OS=Gibberella zeae OX=5518 GN=FGRA07_10237 PE=5	tr|I1R9N9|I1R9N9_GIBZE Uncharacterized protein OS=Gibberella zeae (strain ATCC MYA-4620 / CBS 123657 / FGSC 9075 / NRRL 31084 / PH-1) OX=229533 GN=FG00192.1 PE=3 SV=1;tr|A0A2H3GH60|A0A2H3GH60_GIBZA Cerevisin OS=Gibberella zeae OX=5518 GN=FGRA07_10237 PE=6	tr|I1R9N9|I1R9N9_GIBZE Uncharacterized protein OS=Gibberella zeae (strain ATCC MYA-4620 / CBS 123657 / FGSC 9075 / NRRL 31084 / PH-1) OX=229533 GN=FG00192.1 PE=3 SV=1;tr|A0A2H3GH60|A0A2H3GH60_GIBZA Cerevisin OS=Gibberella zeae OX=5518 GN=FGRA07_10237 PE=7	tr|I1R9N9|I1R9N9_GIBZE Uncharacterized protein OS=Gibberella zeae (strain ATCC MYA-4620 / CBS 123657 / FGSC 9075 / NRRL 31084 / PH-1) OX=229533 GN=FG00192.1 PE=3 SV=1;tr|A0A2H3GH60|A0A2H3GH60_GIBZA Cerevisin OS=Gibberella zeae OX=5518 GN=FGRA07_10237 PE=8	9	9	11	12	10	12	9	9	11	12	10	12	41.7	41.7	57.131	533	533;533	0	323.31	29.8	32.1	34.3	37.1	29.6	38.6	181910000000	11890000000	16447000000	13202000000	29650000000	12447000000	81229000000	14898000000	15002000000	13258000000	40206000000	32292000000	53644000000
A0A2H3GHN5;A0A4U9EXQ7;A0A4E9EEJ1;I1R9B0;A0A8H3Q9B9	A0A2H3GHN5;A0A4U9EXQ7;A0A4E9EEJ1;I1R9B0;A0A8H3Q9B9	tr|A0A2H3GHN5|A0A2H3GHN5_GIBZA Pyr_redox_2 domain-containing protein OS=Gibberella zeae OX=5518 GN=FGRA07_10391 PE=4 SV=1;tr|A0A4U9EXQ7|A0A4U9EXQ7_GIBZA Hypothetical protein OS=Gibberella zeae OX=5518 GN=MDC_LOCUS327311 PE=4 SV=1;tr|A0A4E9EEJ1|A0A4E9EEJ1_G	tr|A0A2H3GHN5|A0A2H3GHN5_GIBZA Pyr_redox_2 domain-containing protein OS=Gibberella zeae OX=5518 GN=FGRA07_10391 PE=4 SV=1;tr|A0A4U9EXQ7|A0A4U9EXQ7_GIBZA Hypothetical protein OS=Gibberella zeae OX=5518 GN=MDC_LOCUS327311 PE=4 SV=1;tr|A0A4E9EEJ1|A0A4E9EEJ2_G	tr|A0A2H3GHN5|A0A2H3GHN5_GIBZA Pyr_redox_2 domain-containing protein OS=Gibberella zeae OX=5518 GN=FGRA07_10391 PE=4 SV=1;tr|A0A4U9EXQ7|A0A4U9EXQ7_GIBZA Hypothetical protein OS=Gibberella zeae OX=5518 GN=MDC_LOCUS327311 PE=4 SV=1;tr|A0A4E9EEJ1|A0A4E9EEJ3_G	tr|A0A2H3GHN5|A0A2H3GHN5_GIBZA Pyr_redox_2 domain-containing protein OS=Gibberella zeae OX=5518 GN=FGRA07_10391 PE=4 SV=1;tr|A0A4U9EXQ7|A0A4U9EXQ7_GIBZA Hypothetical protein OS=Gibberella zeae OX=5518 GN=MDC_LOCUS327311 PE=4 SV=1;tr|A0A4E9EEJ1|A0A4E9EEJ4_G	tr|A0A2H3GHN5|A0A2H3GHN5_GIBZA Pyr_redox_2 domain-containing protein OS=Gibberella zeae OX=5518 GN=FGRA07_10391 PE=4 SV=1;tr|A0A4U9EXQ7|A0A4U9EXQ7_GIBZA Hypothetical protein OS=Gibberella zeae OX=5518 GN=MDC_LOCUS327311 PE=4 SV=1;tr|A0A4E9EEJ1|A0A4E9EEJ5_G	tr|A0A2H3GHN5|A0A2H3GHN5_GIBZA Pyr_redox_2 domain-containing protein OS=Gibberella zeae OX=5518 GN=FGRA07_10391 PE=4 SV=1;tr|A0A4U9EXQ7|A0A4U9EXQ7_GIBZA Hypothetical protein OS=Gibberella zeae OX=5518 GN=MDC_LOCUS327311 PE=4 SV=1;tr|A0A4E9EEJ1|A0A4E9EEJ6_G	21	21	24	14	16	14	21	21	24	14	16	14	81.8	81.8	35.116	324	324;325;325;344;325	0	323.31	78.1	73.5	76.9	56.2	57.7	51.2	639890000000	199980000000	171800000000	205660000000	26426000000	10721000000	25244000000	164010000000	173460000000	129040000000	38653000000	25382000000	36325000000
A0A2H3GIB7;I1RWQ8;A0A4U9EI31	A0A2H3GIB7;I1RWQ8;A0A4U9EI31	tr|A0A2H3GIB7|A0A2H3GIB7_GIBZA Uncharacterized protein OS=Gibberella zeae OX=5518 GN=FGRA07_11330 PE=3 SV=1;tr|I1RWQ8|I1RWQ8_GIBZE Uncharacterized protein OS=Gibberella zeae (strain ATCC MYA-4620 / CBS 123657 / FGSC 9075 / NRRL 31084 / PH-1) OX=229533 GN=F	tr|A0A2H3GIB7|A0A2H3GIB7_GIBZA Uncharacterized protein OS=Gibberella zeae OX=5518 GN=FGRA07_11330 PE=3 SV=1;tr|I1RWQ8|I1RWQ8_GIBZE Uncharacterized protein OS=Gibberella zeae (strain ATCC MYA-4620 / CBS 123657 / FGSC 9075 / NRRL 31084 / PH-1) OX=229534 GN=F	tr|A0A2H3GIB7|A0A2H3GIB7_GIBZA Uncharacterized protein OS=Gibberella zeae OX=5518 GN=FGRA07_11330 PE=3 SV=1;tr|I1RWQ8|I1RWQ8_GIBZE Uncharacterized protein OS=Gibberella zeae (strain ATCC MYA-4620 / CBS 123657 / FGSC 9075 / NRRL 31084 / PH-1) OX=229535 GN=F	tr|A0A2H3GIB7|A0A2H3GIB7_GIBZA Uncharacterized protein OS=Gibberella zeae OX=5518 GN=FGRA07_11330 PE=3 SV=1;tr|I1RWQ8|I1RWQ8_GIBZE Uncharacterized protein OS=Gibberella zeae (strain ATCC MYA-4620 / CBS 123657 / FGSC 9075 / NRRL 31084 / PH-1) OX=229536 GN=F	tr|A0A2H3GIB7|A0A2H3GIB7_GIBZA Uncharacterized protein OS=Gibberella zeae OX=5518 GN=FGRA07_11330 PE=3 SV=1;tr|I1RWQ8|I1RWQ8_GIBZE Uncharacterized protein OS=Gibberella zeae (strain ATCC MYA-4620 / CBS 123657 / FGSC 9075 / NRRL 31084 / PH-1) OX=229537 GN=F	tr|A0A2H3GIB7|A0A2H3GIB7_GIBZA Uncharacterized protein OS=Gibberella zeae OX=5518 GN=FGRA07_11330 PE=3 SV=1;tr|I1RWQ8|I1RWQ8_GIBZE Uncharacterized protein OS=Gibberella zeae (strain ATCC MYA-4620 / CBS 123657 / FGSC 9075 / NRRL 31084 / PH-1) OX=229538 GN=F	2	1	2	3	2	2	2	1	2	3	2	2	8.4	8.4	113.22	1022	1022;1077;1077	0	323.31	2.3	2.3	2.3	2.3	2.3	2.3	2440500000	48802000	9868900	75636000	115120000	130230000	165570000	66940000	0	89217000	243880000	411140000	203740000
V6RUY9;A0A2H3GIR4;A0A8H3Q4W8;A0A4U9EWB9;A0A2H3GEP0;A0A1C3YI69;I1RCP2;A0A4E9EN10	V6RUY9;A0A2H3GIR4;A0A8H3Q4W8	tr|V6RUY9|V6RUY9_GIBZE Glucoamylase OS=Gibberella zeae (strain ATCC MYA-4620 / CBS 123657 / FGSC 9075 / NRRL 31084 / PH-1) OX=229533 GN=FG11326.1 PE=3 SV=1;tr|A0A2H3GIR4|A0A2H3GIR4_GIBZA Glucoamylase OS=Gibberella zeae OX=5518 GN=FGRA07_10630 PE=3 SV=1;tr|	tr|V6RUY9|V6RUY9_GIBZE Glucoamylase OS=Gibberella zeae (strain ATCC MYA-4620 / CBS 123657 / FGSC 9075 / NRRL 31084 / PH-1) OX=229533 GN=FG11326.1 PE=3 SV=1;tr|A0A2H3GIR4|A0A2H3GIR4_GIBZA Glucoamylase OS=Gibberella zeae OX=5518 GN=FGRA07_10630 PE=3 SV=2;tr|	tr|V6RUY9|V6RUY9_GIBZE Glucoamylase OS=Gibberella zeae (strain ATCC MYA-4620 / CBS 123657 / FGSC 9075 / NRRL 31084 / PH-1) OX=229533 GN=FG11326.1 PE=3 SV=1;tr|A0A2H3GIR4|A0A2H3GIR4_GIBZA Glucoamylase OS=Gibberella zeae OX=5518 GN=FGRA07_10630 PE=3 SV=3;tr|	tr|V6RUY9|V6RUY9_GIBZE Glucoamylase OS=Gibberella zeae (strain ATCC MYA-4620 / CBS 123657 / FGSC 9075 / NRRL 31084 / PH-1) OX=229533 GN=FG11326.1 PE=3 SV=1;tr|A0A2H3GIR4|A0A2H3GIR4_GIBZA Glucoamylase OS=Gibberella zeae OX=5518 GN=FGRA07_10630 PE=3 SV=4;tr|	tr|V6RUY9|V6RUY9_GIBZE Glucoamylase OS=Gibberella zeae (strain ATCC MYA-4620 / CBS 123657 / FGSC 9075 / NRRL 31084 / PH-1) OX=229533 GN=FG11326.1 PE=3 SV=1;tr|A0A2H3GIR4|A0A2H3GIR4_GIBZA Glucoamylase OS=Gibberella zeae OX=5518 GN=FGRA07_10630 PE=3 SV=5;tr|	tr|V6RUY9|V6RUY9_GIBZE Glucoamylase OS=Gibberella zeae (strain ATCC MYA-4620 / CBS 123657 / FGSC 9075 / NRRL 31084 / PH-1) OX=229533 GN=FG11326.1 PE=3 SV=1;tr|A0A2H3GIR4|A0A2H3GIR4_GIBZA Glucoamylase OS=Gibberella zeae OX=5518 GN=FGRA07_10630 PE=3 SV=6;tr|	5	7	8	21	24	23	5	7	8	21	24	23	58.4	58.4	63.381	582	582;582;582;685;685;685;735;738	0	323.31	14.6	20.4	22	48.5	53.3	54.1	48401000000	521670000	698210000	841090000	15529000000	9808600000	21002000000	613290000	777760000	946640000	18250000000	21559000000	21524000000
E6PBP1;A0A2H3GIY4	E6PBP1;A0A2H3GIY4	tr|E6PBP1|E6PBP1_GIBZE Galactose oxidase OS=Gibberella zeae (strain ATCC MYA-4620 / CBS 123657 / FGSC 9075 / NRRL 31084 / PH-1) OX=229533 GN=gaoB PE=4 SV=1;tr|A0A2H3GIY4|A0A2H3GIY4_GIBZA Galactose oxidase OS=Gibberella zeae OX=5518 GN=FGRA07_02587 PE=4 SV=	tr|E6PBP1|E6PBP1_GIBZE Galactose oxidase OS=Gibberella zeae (strain ATCC MYA-4620 / CBS 123657 / FGSC 9075 / NRRL 31084 / PH-1) OX=229533 GN=gaoB PE=4 SV=1;tr|A0A2H3GIY4|A0A2H3GIY4_GIBZA Galactose oxidase OS=Gibberella zeae OX=5518 GN=FGRA07_02587 PE=5 SV=	tr|E6PBP1|E6PBP1_GIBZE Galactose oxidase OS=Gibberella zeae (strain ATCC MYA-4620 / CBS 123657 / FGSC 9075 / NRRL 31084 / PH-1) OX=229533 GN=gaoB PE=4 SV=1;tr|A0A2H3GIY4|A0A2H3GIY4_GIBZA Galactose oxidase OS=Gibberella zeae OX=5518 GN=FGRA07_02587 PE=6 SV=	tr|E6PBP1|E6PBP1_GIBZE Galactose oxidase OS=Gibberella zeae (strain ATCC MYA-4620 / CBS 123657 / FGSC 9075 / NRRL 31084 / PH-1) OX=229533 GN=gaoB PE=4 SV=1;tr|A0A2H3GIY4|A0A2H3GIY4_GIBZA Galactose oxidase OS=Gibberella zeae OX=5518 GN=FGRA07_02587 PE=7 SV=	tr|E6PBP1|E6PBP1_GIBZE Galactose oxidase OS=Gibberella zeae (strain ATCC MYA-4620 / CBS 123657 / FGSC 9075 / NRRL 31084 / PH-1) OX=229533 GN=gaoB PE=4 SV=1;tr|A0A2H3GIY4|A0A2H3GIY4_GIBZA Galactose oxidase OS=Gibberella zeae OX=5518 GN=FGRA07_02587 PE=8 SV=	tr|E6PBP1|E6PBP1_GIBZE Galactose oxidase OS=Gibberella zeae (strain ATCC MYA-4620 / CBS 123657 / FGSC 9075 / NRRL 31084 / PH-1) OX=229533 GN=gaoB PE=4 SV=1;tr|A0A2H3GIY4|A0A2H3GIY4_GIBZA Galactose oxidase OS=Gibberella zeae OX=5518 GN=FGRA07_02587 PE=9 SV=	1	0	0	3	0	2	0	0	0	2	0	2	44.6	42.7	73.013	679	679;679	0	323.31	1.9	0	0	6.6	0	4.7	227870000000	24357000	0	0	350080000	0	207750000	0	0	0	511600000	0	302050000
I1RYD5;A0A2H3GL00	I1RYD5;A0A2H3GL00	tr|I1RYD5|I1RYD5_GIBZE J domain-containing protein OS=Gibberella zeae (strain ATCC MYA-4620 / CBS 123657 / FGSC 9075 / NRRL 31084 / PH-1) OX=229533 GN=FG09380.1 PE=4 SV=1;tr|A0A2H3GL00|A0A2H3GL00_GIBZA Hypothetical protein OS=Gibberella zeae OX=5518 GN=FGR	tr|I1RYD5|I1RYD5_GIBZE J domain-containing protein OS=Gibberella zeae (strain ATCC MYA-4620 / CBS 123657 / FGSC 9075 / NRRL 31084 / PH-1) OX=229533 GN=FG09380.1 PE=4 SV=1;tr|A0A2H3GL00|A0A2H3GL00_GIBZA Hypothetical protein OS=Gibberella zeae OX=5519 GN=FGR	tr|I1RYD5|I1RYD5_GIBZE J domain-containing protein OS=Gibberella zeae (strain ATCC MYA-4620 / CBS 123657 / FGSC 9075 / NRRL 31084 / PH-1) OX=229533 GN=FG09380.1 PE=4 SV=1;tr|A0A2H3GL00|A0A2H3GL00_GIBZA Hypothetical protein OS=Gibberella zeae OX=5520 GN=FGR	tr|I1RYD5|I1RYD5_GIBZE J domain-containing protein OS=Gibberella zeae (strain ATCC MYA-4620 / CBS 123657 / FGSC 9075 / NRRL 31084 / PH-1) OX=229533 GN=FG09380.1 PE=4 SV=1;tr|A0A2H3GL00|A0A2H3GL00_GIBZA Hypothetical protein OS=Gibberella zeae OX=5521 GN=FGR	tr|I1RYD5|I1RYD5_GIBZE J domain-containing protein OS=Gibberella zeae (strain ATCC MYA-4620 / CBS 123657 / FGSC 9075 / NRRL 31084 / PH-1) OX=229533 GN=FG09380.1 PE=4 SV=1;tr|A0A2H3GL00|A0A2H3GL00_GIBZA Hypothetical protein OS=Gibberella zeae OX=5522 GN=FGR	tr|I1RYD5|I1RYD5_GIBZE J domain-containing protein OS=Gibberella zeae (strain ATCC MYA-4620 / CBS 123657 / FGSC 9075 / NRRL 31084 / PH-1) OX=229533 GN=FG09380.1 PE=4 SV=1;tr|A0A2H3GL00|A0A2H3GL00_GIBZA Hypothetical protein OS=Gibberella zeae OX=5523 GN=FGR	3	4	2	0	0	0	3	4	2	0	0	0	42.5	42.5	59.469	537	537;537	0	323.31	9.1	12.7	6.7	0	0	0	15073000000	560770000	307710000	652440000	0	0	0	625350000	363210000	0	0	0	0
I1RZP3;A0A2H3GLT6;A0A4U9EPI4;A0A1C3YIX7;A0A8H3Q2T0	I1RZP3;A0A2H3GLT6;A0A4U9EPI4;A0A1C3YIX7;A0A8H3Q2T0	tr|I1RZP3|I1RZP3_GIBZE M20_dimer domain-containing protein OS=Gibberella zeae (strain ATCC MYA-4620 / CBS 123657 / FGSC 9075 / NRRL 31084 / PH-1) OX=229533 GN=FG09893.1 PE=3 SV=1;tr|A0A2H3GLT6|A0A2H3GLT6_GIBZA Uncharacterized protein OS=Gibberella zeae OX=	tr|I1RZP3|I1RZP3_GIBZE M20_dimer domain-containing protein OS=Gibberella zeae (strain ATCC MYA-4620 / CBS 123657 / FGSC 9075 / NRRL 31084 / PH-1) OX=229533 GN=FG09893.1 PE=3 SV=1;tr|A0A2H3GLT6|A0A2H3GLT7_GIBZA Uncharacterized protein OS=Gibberella zeae OX=	tr|I1RZP3|I1RZP3_GIBZE M20_dimer domain-containing protein OS=Gibberella zeae (strain ATCC MYA-4620 / CBS 123657 / FGSC 9075 / NRRL 31084 / PH-1) OX=229533 GN=FG09893.1 PE=3 SV=1;tr|A0A2H3GLT6|A0A2H3GLT8_GIBZA Uncharacterized protein OS=Gibberella zeae OX=	tr|I1RZP3|I1RZP3_GIBZE M20_dimer domain-containing protein OS=Gibberella zeae (strain ATCC MYA-4620 / CBS 123657 / FGSC 9075 / NRRL 31084 / PH-1) OX=229533 GN=FG09893.1 PE=3 SV=1;tr|A0A2H3GLT6|A0A2H3GLT9_GIBZA Uncharacterized protein OS=Gibberella zeae OX=	tr|I1RZP3|I1RZP3_GIBZE M20_dimer domain-containing protein OS=Gibberella zeae (strain ATCC MYA-4620 / CBS 123657 / FGSC 9075 / NRRL 31084 / PH-1) OX=229533 GN=FG09893.1 PE=3 SV=1;tr|A0A2H3GLT6|A0A2H3GLT10_GIBZA Uncharacterized protein OS=Gibberella zeae OX=	tr|I1RZP3|I1RZP3_GIBZE M20_dimer domain-containing protein OS=Gibberella zeae (strain ATCC MYA-4620 / CBS 123657 / FGSC 9075 / NRRL 31084 / PH-1) OX=229533 GN=FG09893.1 PE=3 SV=1;tr|A0A2H3GLT6|A0A2H3GLT11_GIBZA Uncharacterized protein OS=Gibberella zeae OX=	17	16	16	13	9	16	17	16	16	13	9	16	71.8	71.8	52.466	476	476;476;536;536;539	0	323.31	43.7	39.1	39.1	31.3	22.7	39.1	162180000000	13970000000	17724000000	17735000000	4849300000	1634700000	10959000000	15323000000	17028000000	15443000000	8800400000	4575000000	9220300000
I1RJZ7;A0A2H3GMK4;H9MH18	I1RJZ7;A0A2H3GMK4	tr|I1RJZ7|I1RJZ7_GIBZE Uncharacterized protein OS=Gibberella zeae (strain ATCC MYA-4620 / CBS 123657 / FGSC 9075 / NRRL 31084 / PH-1) OX=229533 GN=FG04181.1 PE=3 SV=1;tr|A0A2H3GMK4|A0A2H3GMK4_GIBZA Elongation factor 3 OS=Gibberella zeae OX=5518 GN=FGRA07_0	tr|I1RJZ7|I1RJZ7_GIBZE Uncharacterized protein OS=Gibberella zeae (strain ATCC MYA-4620 / CBS 123657 / FGSC 9075 / NRRL 31084 / PH-1) OX=229533 GN=FG04181.1 PE=3 SV=1;tr|A0A2H3GMK4|A0A2H3GMK4_GIBZA Elongation factor 3 OS=Gibberella zeae OX=5518 GN=FGRA07_1	tr|I1RJZ7|I1RJZ7_GIBZE Uncharacterized protein OS=Gibberella zeae (strain ATCC MYA-4620 / CBS 123657 / FGSC 9075 / NRRL 31084 / PH-1) OX=229533 GN=FG04181.1 PE=3 SV=1;tr|A0A2H3GMK4|A0A2H3GMK4_GIBZA Elongation factor 3 OS=Gibberella zeae OX=5518 GN=FGRA07_2	tr|I1RJZ7|I1RJZ7_GIBZE Uncharacterized protein OS=Gibberella zeae (strain ATCC MYA-4620 / CBS 123657 / FGSC 9075 / NRRL 31084 / PH-1) OX=229533 GN=FG04181.1 PE=3 SV=1;tr|A0A2H3GMK4|A0A2H3GMK4_GIBZA Elongation factor 3 OS=Gibberella zeae OX=5518 GN=FGRA07_3	tr|I1RJZ7|I1RJZ7_GIBZE Uncharacterized protein OS=Gibberella zeae (strain ATCC MYA-4620 / CBS 123657 / FGSC 9075 / NRRL 31084 / PH-1) OX=229533 GN=FG04181.1 PE=3 SV=1;tr|A0A2H3GMK4|A0A2H3GMK4_GIBZA Elongation factor 3 OS=Gibberella zeae OX=5518 GN=FGRA07_4	tr|I1RJZ7|I1RJZ7_GIBZE Uncharacterized protein OS=Gibberella zeae (strain ATCC MYA-4620 / CBS 123657 / FGSC 9075 / NRRL 31084 / PH-1) OX=229533 GN=FG04181.1 PE=3 SV=1;tr|A0A2H3GMK4|A0A2H3GMK4_GIBZA Elongation factor 3 OS=Gibberella zeae OX=5518 GN=FGRA07_5	15	17	15	6	5	10	15	17	15	6	5	10	72.1	72.1	117.04	1055	1055;1055;166	0	323.31	20.9	22.8	21.5	6.4	5.7	11.8	394750000000	18067000000	19841000000	18768000000	6424300000	1430000000	11387000000	19495000000	19910000000	19152000000	10223000000	4212000000	9238000000
I1RK15;A0A2H3GML9	I1RK15;A0A2H3GML9	tr|I1RK15|I1RK15_GIBZE Serine--tRNA ligase OS=Gibberella zeae (strain ATCC MYA-4620 / CBS 123657 / FGSC 9075 / NRRL 31084 / PH-1) OX=229533 GN=FG04202.1 PE=4 SV=1;tr|A0A2H3GML9|A0A2H3GML9_GIBZA Serine--tRNA ligase OS=Gibberella zeae OX=5518 GN=FGRA07_03233	tr|I1RK15|I1RK15_GIBZE Serine--tRNA ligase OS=Gibberella zeae (strain ATCC MYA-4620 / CBS 123657 / FGSC 9075 / NRRL 31084 / PH-1) OX=229533 GN=FG04202.1 PE=4 SV=1;tr|A0A2H3GML9|A0A2H3GML9_GIBZA Serine--tRNA ligase OS=Gibberella zeae OX=5518 GN=FGRA07_03234	tr|I1RK15|I1RK15_GIBZE Serine--tRNA ligase OS=Gibberella zeae (strain ATCC MYA-4620 / CBS 123657 / FGSC 9075 / NRRL 31084 / PH-1) OX=229533 GN=FG04202.1 PE=4 SV=1;tr|A0A2H3GML9|A0A2H3GML9_GIBZA Serine--tRNA ligase OS=Gibberella zeae OX=5518 GN=FGRA07_03235	tr|I1RK15|I1RK15_GIBZE Serine--tRNA ligase OS=Gibberella zeae (strain ATCC MYA-4620 / CBS 123657 / FGSC 9075 / NRRL 31084 / PH-1) OX=229533 GN=FG04202.1 PE=4 SV=1;tr|A0A2H3GML9|A0A2H3GML9_GIBZA Serine--tRNA ligase OS=Gibberella zeae OX=5518 GN=FGRA07_03236	tr|I1RK15|I1RK15_GIBZE Serine--tRNA ligase OS=Gibberella zeae (strain ATCC MYA-4620 / CBS 123657 / FGSC 9075 / NRRL 31084 / PH-1) OX=229533 GN=FG04202.1 PE=4 SV=1;tr|A0A2H3GML9|A0A2H3GML9_GIBZA Serine--tRNA ligase OS=Gibberella zeae OX=5518 GN=FGRA07_03237	tr|I1RK15|I1RK15_GIBZE Serine--tRNA ligase OS=Gibberella zeae (strain ATCC MYA-4620 / CBS 123657 / FGSC 9075 / NRRL 31084 / PH-1) OX=229533 GN=FG04202.1 PE=4 SV=1;tr|A0A2H3GML9|A0A2H3GML9_GIBZA Serine--tRNA ligase OS=Gibberella zeae OX=5518 GN=FGRA07_03238	8	7	7	5	2	3	8	7	7	5	2	3	49.9	49.9	53.462	471	471;471	0	323.31	20	17	17	9.6	3.8	8.9	50124000000	3412700000	3531400000	3453900000	777220000	390600000	996860000	4896800000	4606500000	4574200000	1770200000	0	1744600000
I1RYC8;A0A2H3GMU0;A0A4E9E144	I1RYC8;A0A2H3GMU0;A0A4E9E144	tr|I1RYC8|I1RYC8_GIBZE Fumarate reductase OS=Gibberella zeae (strain ATCC MYA-4620 / CBS 123657 / FGSC 9075 / NRRL 31084 / PH-1) OX=229533 GN=FG09373.1 PE=3 SV=1;tr|A0A2H3GMU0|A0A2H3GMU0_GIBZA Fumarate reductase OS=Gibberella zeae OX=5518 GN=FGRA07_10878 P	tr|I1RYC8|I1RYC8_GIBZE Fumarate reductase OS=Gibberella zeae (strain ATCC MYA-4620 / CBS 123657 / FGSC 9075 / NRRL 31084 / PH-1) OX=229533 GN=FG09373.1 PE=3 SV=1;tr|A0A2H3GMU0|A0A2H3GMU0_GIBZA Fumarate reductase OS=Gibberella zeae OX=5518 GN=FGRA07_10879 P	tr|I1RYC8|I1RYC8_GIBZE Fumarate reductase OS=Gibberella zeae (strain ATCC MYA-4620 / CBS 123657 / FGSC 9075 / NRRL 31084 / PH-1) OX=229533 GN=FG09373.1 PE=3 SV=1;tr|A0A2H3GMU0|A0A2H3GMU0_GIBZA Fumarate reductase OS=Gibberella zeae OX=5518 GN=FGRA07_10880 P	tr|I1RYC8|I1RYC8_GIBZE Fumarate reductase OS=Gibberella zeae (strain ATCC MYA-4620 / CBS 123657 / FGSC 9075 / NRRL 31084 / PH-1) OX=229533 GN=FG09373.1 PE=3 SV=1;tr|A0A2H3GMU0|A0A2H3GMU0_GIBZA Fumarate reductase OS=Gibberella zeae OX=5518 GN=FGRA07_10881 P	tr|I1RYC8|I1RYC8_GIBZE Fumarate reductase OS=Gibberella zeae (strain ATCC MYA-4620 / CBS 123657 / FGSC 9075 / NRRL 31084 / PH-1) OX=229533 GN=FG09373.1 PE=3 SV=1;tr|A0A2H3GMU0|A0A2H3GMU0_GIBZA Fumarate reductase OS=Gibberella zeae OX=5518 GN=FGRA07_10882 P	tr|I1RYC8|I1RYC8_GIBZE Fumarate reductase OS=Gibberella zeae (strain ATCC MYA-4620 / CBS 123657 / FGSC 9075 / NRRL 31084 / PH-1) OX=229533 GN=FG09373.1 PE=3 SV=1;tr|A0A2H3GMU0|A0A2H3GMU0_GIBZA Fumarate reductase OS=Gibberella zeae OX=5518 GN=FGRA07_10883 P	18	18	15	5	3	5	18	18	15	5	3	5	51	51	54.028	512	512;520;520	0	323.31	39.3	42.4	36.5	15.6	7.6	12.9	89958000000	11266000000	11060000000	12893000000	242060000	163350000	435300000	11272000000	10882000000	10794000000	510600000	455650000	459810000
I1RXB8;A0A2H3GNQ5	I1RXB8;A0A2H3GNQ5	tr|I1RXB8|I1RXB8_GIBZE DJ-1_PfpI domain-containing protein OS=Gibberella zeae (strain ATCC MYA-4620 / CBS 123657 / FGSC 9075 / NRRL 31084 / PH-1) OX=229533 GN=FG08979.1 PE=4 SV=1;tr|A0A2H3GNQ5|A0A2H3GNQ5_GIBZA Hypothetical protein OS=Gibberella zeae OX=551	tr|I1RXB8|I1RXB8_GIBZE DJ-1_PfpI domain-containing protein OS=Gibberella zeae (strain ATCC MYA-4620 / CBS 123657 / FGSC 9075 / NRRL 31084 / PH-1) OX=229533 GN=FG08979.1 PE=4 SV=1;tr|A0A2H3GNQ5|A0A2H3GNQ5_GIBZA Hypothetical protein OS=Gibberella zeae OX=552	tr|I1RXB8|I1RXB8_GIBZE DJ-1_PfpI domain-containing protein OS=Gibberella zeae (strain ATCC MYA-4620 / CBS 123657 / FGSC 9075 / NRRL 31084 / PH-1) OX=229533 GN=FG08979.1 PE=4 SV=1;tr|A0A2H3GNQ5|A0A2H3GNQ5_GIBZA Hypothetical protein OS=Gibberella zeae OX=553	tr|I1RXB8|I1RXB8_GIBZE DJ-1_PfpI domain-containing protein OS=Gibberella zeae (strain ATCC MYA-4620 / CBS 123657 / FGSC 9075 / NRRL 31084 / PH-1) OX=229533 GN=FG08979.1 PE=4 SV=1;tr|A0A2H3GNQ5|A0A2H3GNQ5_GIBZA Hypothetical protein OS=Gibberella zeae OX=554	tr|I1RXB8|I1RXB8_GIBZE DJ-1_PfpI domain-containing protein OS=Gibberella zeae (strain ATCC MYA-4620 / CBS 123657 / FGSC 9075 / NRRL 31084 / PH-1) OX=229533 GN=FG08979.1 PE=4 SV=1;tr|A0A2H3GNQ5|A0A2H3GNQ5_GIBZA Hypothetical protein OS=Gibberella zeae OX=555	tr|I1RXB8|I1RXB8_GIBZE DJ-1_PfpI domain-containing protein OS=Gibberella zeae (strain ATCC MYA-4620 / CBS 123657 / FGSC 9075 / NRRL 31084 / PH-1) OX=229533 GN=FG08979.1 PE=4 SV=1;tr|A0A2H3GNQ5|A0A2H3GNQ5_GIBZA Hypothetical protein OS=Gibberella zeae OX=556	9	7	6	8	11	11	9	7	6	8	11	11	61.5	61.5	24.351	226	226;226	0	323.31	50.9	46.5	43.4	47.8	58.4	61.5	118270000000	10185000000	9993900000	12860000000	9584600000	9654800000	18311000000	9476200000	8886500000	11512000000	12411000000	19827000000	11330000000
I1RNY8;A0A2H3GP42	I1RNY8;A0A2H3GP42	tr|I1RNY8|I1RNY8_GIBZE UBX domain-containing protein OS=Gibberella zeae (strain ATCC MYA-4620 / CBS 123657 / FGSC 9075 / NRRL 31084 / PH-1) OX=229533 GN=FG05735.1 PE=4 SV=1;tr|A0A2H3GP42|A0A2H3GP42_GIBZA Hypothetical protein OS=Gibberella zeae OX=5518 GN=F	tr|I1RNY8|I1RNY8_GIBZE UBX domain-containing protein OS=Gibberella zeae (strain ATCC MYA-4620 / CBS 123657 / FGSC 9075 / NRRL 31084 / PH-1) OX=229533 GN=FG05735.1 PE=4 SV=1;tr|A0A2H3GP42|A0A2H3GP42_GIBZA Hypothetical protein OS=Gibberella zeae OX=5519 GN=F	tr|I1RNY8|I1RNY8_GIBZE UBX domain-containing protein OS=Gibberella zeae (strain ATCC MYA-4620 / CBS 123657 / FGSC 9075 / NRRL 31084 / PH-1) OX=229533 GN=FG05735.1 PE=4 SV=1;tr|A0A2H3GP42|A0A2H3GP42_GIBZA Hypothetical protein OS=Gibberella zeae OX=5520 GN=F	tr|I1RNY8|I1RNY8_GIBZE UBX domain-containing protein OS=Gibberella zeae (strain ATCC MYA-4620 / CBS 123657 / FGSC 9075 / NRRL 31084 / PH-1) OX=229533 GN=FG05735.1 PE=4 SV=1;tr|A0A2H3GP42|A0A2H3GP42_GIBZA Hypothetical protein OS=Gibberella zeae OX=5521 GN=F	tr|I1RNY8|I1RNY8_GIBZE UBX domain-containing protein OS=Gibberella zeae (strain ATCC MYA-4620 / CBS 123657 / FGSC 9075 / NRRL 31084 / PH-1) OX=229533 GN=FG05735.1 PE=4 SV=1;tr|A0A2H3GP42|A0A2H3GP42_GIBZA Hypothetical protein OS=Gibberella zeae OX=5522 GN=F	tr|I1RNY8|I1RNY8_GIBZE UBX domain-containing protein OS=Gibberella zeae (strain ATCC MYA-4620 / CBS 123657 / FGSC 9075 / NRRL 31084 / PH-1) OX=229533 GN=FG05735.1 PE=4 SV=1;tr|A0A2H3GP42|A0A2H3GP42_GIBZA Hypothetical protein OS=Gibberella zeae OX=5523 GN=F	2	4	4	2	1	5	2	4	4	2	1	5	44.9	44.9	58.814	530	530;530	0	323.31	5.1	11.3	11.3	5.1	2.8	11.9	11284000000	239040000	456640000	645390000	126310000	0	493690000	727540000	525290000	690400000	263940000	0	494830000
I1RUL0;A0A2H3GPW0;O74646	I1RUL0;A0A2H3GPW0;O74646	tr|I1RUL0|I1RUL0_GIBZE Aldo_ket_red domain-containing protein OS=Gibberella zeae (strain ATCC MYA-4620 / CBS 123657 / FGSC 9075 / NRRL 31084 / PH-1) OX=229533 GN=FG07908.1 PE=4 SV=1;tr|A0A2H3GPW0|A0A2H3GPW0_GIBZA Hypothetical protein OS=Gibberella zeae OX=	tr|I1RUL0|I1RUL0_GIBZE Aldo_ket_red domain-containing protein OS=Gibberella zeae (strain ATCC MYA-4620 / CBS 123657 / FGSC 9075 / NRRL 31084 / PH-1) OX=229533 GN=FG07908.1 PE=4 SV=1;tr|A0A2H3GPW0|A0A2H3GPW1_GIBZA Hypothetical protein OS=Gibberella zeae OX=	tr|I1RUL0|I1RUL0_GIBZE Aldo_ket_red domain-containing protein OS=Gibberella zeae (strain ATCC MYA-4620 / CBS 123657 / FGSC 9075 / NRRL 31084 / PH-1) OX=229533 GN=FG07908.1 PE=4 SV=1;tr|A0A2H3GPW0|A0A2H3GPW2_GIBZA Hypothetical protein OS=Gibberella zeae OX=	tr|I1RUL0|I1RUL0_GIBZE Aldo_ket_red domain-containing protein OS=Gibberella zeae (strain ATCC MYA-4620 / CBS 123657 / FGSC 9075 / NRRL 31084 / PH-1) OX=229533 GN=FG07908.1 PE=4 SV=1;tr|A0A2H3GPW0|A0A2H3GPW3_GIBZA Hypothetical protein OS=Gibberella zeae OX=	tr|I1RUL0|I1RUL0_GIBZE Aldo_ket_red domain-containing protein OS=Gibberella zeae (strain ATCC MYA-4620 / CBS 123657 / FGSC 9075 / NRRL 31084 / PH-1) OX=229533 GN=FG07908.1 PE=4 SV=1;tr|A0A2H3GPW0|A0A2H3GPW4_GIBZA Hypothetical protein OS=Gibberella zeae OX=	tr|I1RUL0|I1RUL0_GIBZE Aldo_ket_red domain-containing protein OS=Gibberella zeae (strain ATCC MYA-4620 / CBS 123657 / FGSC 9075 / NRRL 31084 / PH-1) OX=229533 GN=FG07908.1 PE=4 SV=1;tr|A0A2H3GPW0|A0A2H3GPW5_GIBZA Hypothetical protein OS=Gibberella zeae OX=	7	7	7	0	0	0	7	7	7	0	0	0	65	65	36.694	329	329;329;254	0	323.31	18.8	18.8	18.8	0	0	0	54813000000	3667900000	3981400000	5225700000	0	0	0	5711000000	6133600000	6018600000	0	0	0
I1RP28;A0A2H3GQ29;A0A098E025	I1RP28;A0A2H3GQ29;A0A098E025	tr|I1RP28|I1RP28_GIBZE CCT-beta OS=Gibberella zeae (strain ATCC MYA-4620 / CBS 123657 / FGSC 9075 / NRRL 31084 / PH-1) OX=229533 GN=FGRAMPH1_01T18741 PE=3 SV=1;tr|A0A2H3GQ29|A0A2H3GQ29_GIBZA CCT-beta OS=Gibberella zeae OX=5518 GN=FGRA07_09859 PE=3 SV=1;tr|	tr|I1RP28|I1RP28_GIBZE CCT-beta OS=Gibberella zeae (strain ATCC MYA-4620 / CBS 123657 / FGSC 9075 / NRRL 31084 / PH-1) OX=229533 GN=FGRAMPH1_01T18741 PE=3 SV=1;tr|A0A2H3GQ29|A0A2H3GQ29_GIBZA CCT-beta OS=Gibberella zeae OX=5518 GN=FGRA07_09859 PE=3 SV=2;tr|	tr|I1RP28|I1RP28_GIBZE CCT-beta OS=Gibberella zeae (strain ATCC MYA-4620 / CBS 123657 / FGSC 9075 / NRRL 31084 / PH-1) OX=229533 GN=FGRAMPH1_01T18741 PE=3 SV=1;tr|A0A2H3GQ29|A0A2H3GQ29_GIBZA CCT-beta OS=Gibberella zeae OX=5518 GN=FGRA07_09859 PE=3 SV=3;tr|	tr|I1RP28|I1RP28_GIBZE CCT-beta OS=Gibberella zeae (strain ATCC MYA-4620 / CBS 123657 / FGSC 9075 / NRRL 31084 / PH-1) OX=229533 GN=FGRAMPH1_01T18741 PE=3 SV=1;tr|A0A2H3GQ29|A0A2H3GQ29_GIBZA CCT-beta OS=Gibberella zeae OX=5518 GN=FGRA07_09859 PE=3 SV=4;tr|	tr|I1RP28|I1RP28_GIBZE CCT-beta OS=Gibberella zeae (strain ATCC MYA-4620 / CBS 123657 / FGSC 9075 / NRRL 31084 / PH-1) OX=229533 GN=FGRAMPH1_01T18741 PE=3 SV=1;tr|A0A2H3GQ29|A0A2H3GQ29_GIBZA CCT-beta OS=Gibberella zeae OX=5518 GN=FGRA07_09859 PE=3 SV=5;tr|	tr|I1RP28|I1RP28_GIBZE CCT-beta OS=Gibberella zeae (strain ATCC MYA-4620 / CBS 123657 / FGSC 9075 / NRRL 31084 / PH-1) OX=229533 GN=FGRAMPH1_01T18741 PE=3 SV=1;tr|A0A2H3GQ29|A0A2H3GQ29_GIBZA CCT-beta OS=Gibberella zeae OX=5518 GN=FGRA07_09859 PE=3 SV=6;tr|	2	2	3	1	1	2	2	2	3	1	1	2	40.9	40.9	56.923	528	528;528;531	0	323.31	5.9	5.9	9.7	3.6	3.6	5.9	13123000000	1311700000	718590000	1773500000	339230000	100530000	155240000	1260800000	622640000	1479500000	748350000	433100000	0
[truncated: 1,628 more rows]
