# Supplementary material for: Fungal chromatin remodeler Isw1 modulates translation via regulating tRNA transcription
Source: Nucleic Acids Res. 2025 Apr 1;53(6):gkaf225. doi: 10.1093/nar/gkaf225 (PMC11959538; doi:10.1093/nar/gkaf225)
Supplement: gkaf225_Supplemental_Files [file gkaf225_supplemental_files.zip › Supplementary_Table_S8.xlsx]

## Sheet: Sheet1
Supplementary Table S8. Expression partterns of Deoxynivalenol biosynthetic enzymes in TBI induced PH-1 (PH-1_TBI) and ΔFgIsw1 (ΔFgIsw1_TBI) strains.
Protein_ID	Protein_Name	Description	Peptides PH-1_TBI-1	PeptidesPH-1_TBI-2	Peptides PH-1_TBI-3	Peptides ΔFgIsw1_TBI-1	Peptides ΔFgIsw1_TBI-2	Peptides ΔFgIsw1_TBI-3	Unique peptides PH-1_TBI-1	Unique peptides PH-1_TBI-2	Unique peptides PH-1_TBI-3	Unique peptides ΔFgIsw1_TBI-1	Unique peptides ΔFgIsw1_TBI-2	Unique peptides ΔFgIsw1_TBI-3	Sequence coverage [%]	Unique sequence coverage [%]	Mol. weight [kDa]	Sequence length	Sequence lengths	Q-value	Score	Sequence coverage TP1-1 [%]	Sequence coverage TP1-2 [%]	Sequence coverage TP1-3 [%]	Sequence coverage ΔFgIsw1-1 [%]	Sequence coverage ΔFgIsw1-2 [%]	Sequence coverage ΔFgIsw1-3 [%]	Intensity TP1-1	Intensity TP1-2	Intensity TP1-3	Intensity ΔFgIsw1-1	Intensity ΔFgIsw1-2	Intensity ΔFgIsw1-3	Intensity TP1-1	LFQ intensity TP1-2	LFQ intensity TP13	LFQ intensity ΔFgIsw1-1	LFQ intensity ΔFgIsw1-2	LFQ intensity ΔFgIsw1-3
FGRAMPH1_01T00223	FgTri1	Cytochrome P450 monooxygenase	10	9	6	0	0	0	10	9	6	0	0	0	18.6	18.6	59.248	512	512;512;512;512;512;512;512;512;512;512;512	0	25.907	18.6	15	11.1	0	0	0	37869000000	15228000000	15632000000	7008400000	0	0	0	12572000000	10789000000	9338900000	0	0	0
FGRAMPH1_01T13105	FgTri3	3-acetyltrichothecene 15-O-acetyltransferase	12	16	15	0	0	0	12	16	15	0	0	0	44.2	44.2	57.092	511	511;511;511;517;501;505;505;505;511;511;511;517;505;505;517;505;168;170	0	308.21	28	39.7	39.9	0	0	0	19468000000	6236800000	7365900000	5864900000	0	0	0	5337500000	5796900000	5458000000	0	0	0
FGRAMPH1_01T13107	FgTri4	Cytochrome P450	15	12	13	0	0	0	8	5	7	0	0	0	38.7	19.8	59.215	520	520;520;520;520;520;427;520	0	205.76	34.4	28.1	34.2	0	0	0	34000000000	11039000000	11053000000	11908000000	0	0	0	11409000000	9575800000	7922000000	0	0	0
FGRAMPH1_01T13111	FgTri5	Trichodiene synthase	5	4	4	0	0	0	5	4	4	0	0	0	19.5	19.5	43.874	375	375;375;375;375;375;375;334;375;375;321;321;110;110;111;171	0	34.849	19.5	16	16.8	0	0	0	5707200000	2371000000	1345700000	1990500000	0	0	0	1626300000	1234100000	2026900000	0	0	0
FGRAMPH1_01T13101	FgTri8	Uncharacterized protein	4	4	4	0	0	0	4	4	4	0	0	0	15.3	15.3	48.049	445	445;445;445;445;432;432;436	0	55.669	15.3	15.3	15.3	0	0	0	2717900000	951580000	1050400000	715970000	0	0	0	674980000	947300000	704710000	0	0	0
FGRAMPH1_01T13117	FgTri11	Isotrichodermin C-15 hydroxylase	2	2	1	0	0	0	2	2	1	0	0	0	5.9	5.9	55.804	492	492;492;492;1071;448;492;492;492;492	0.00030893	2.3551	5.9	5.9	2.6	0	0	0	401660000	192980000	138840000	69839000	0	0	0	180950000	112590000	0	0	0	0
FGRAMPH1_01T13123	FgTri14	Putative trichothecene biosynthesis protein (Fragment)	14	13	13	0	0	0	8	8	8	0	0	0	41.8	22.6	41.132	371	371;371;421;371	0	177.32	41.8	33.2	33.2	0	0	0	153980000000	46043000000	42021000000	65832000000	0	0	0	45323000000	38942000000	41851000000	0	0	0
FGRAMPH1_01T25923	FgTri101	Trichothecene 3-O-acetyltransferase (Fragment)	19	16	24	0	0	0	0	0	1	0	0	0	84	6.6	44.922	412	412;413;414;415;415;416;417;417;417;418;418;419;419;419;420;419;420;420;419	0.00031279	2.5226	60.2	51.2	77.7	0	0	0	134970000	0	0	134970000	0	0	0	0	0	107510000	0	0	0
